# Supplementary material for: Panax notoginseng alleviates oxidative stress through miRNA regulations based on systems biology approach
Source: Chin Med. 2023 Jun 20;18:74. doi: 10.1186/s13020-023-00768-y (PMC10280844; doi:10.1186/s13020-023-00768-y)
Supplement: Supplementary file 11 — Additional file 11. Table S1: mRNA raw data from RNA sequencing post PNS treatment. [file 13020_2023_768_MOESM11_ESM.xlsx]

## Sheet: Sheet1
Geneid	gene_name	Control_1	Control_2	Low_1	Low_2	Mediuem_1	Mediuem_2	High_1	High_2
ENSRNOG00000046319	Vom2r3	3	2	2	2	1	3	1	1
ENSRNOG00000047964	LOC100909608	1	1	0	0	1	0	0	0
ENSRNOG00000050370	Vom2r6	7	14	4	5	3	7	5	4
ENSRNOG00000032365	Vom2r5	0	1	1	0	1	1	0	0
ENSRNOG00000040300	Raet1c	5	13	7	10	12	9	6	10
ENSRNOG00000058808	SNORA32	0	0	1	0	0	0	2	0
ENSRNOG00000061316	AABR07000121.1	2	1	1	0	1	0	0	0
ENSRNOG00000050129	AABR07000137.1	0	0	0	0	0	1	0	0
ENSRNOG00000040316	AABR07000145.1	8	1	4	0	5	4	0	6
ENSRNOG00000023659	Raet1d	1	2	4	7	1	7	3	4
ENSRNOG00000029897	AABR07000156.1	8	18	12	16	13	18	12	8
ENSRNOG00000042852	LOC679782	0	0	0	0	0	0	0	0
ENSRNOG00000061806	SNORA32	0	0	0	0	0	0	0	0
ENSRNOG00000055877	AABR07000159.4	0	0	0	0	0	0	0	0
ENSRNOG00000014303	Lrp11	13892	11965	11298	10121	13589	9418	9360	14629
ENSRNOG00000051899	AABR07000159.1	16	16	14	16	17	7	11	9
ENSRNOG00000014330	Pcmt1	2911	4027	2569	3502	3029	3016	2838	3476
ENSRNOG00000049505	Nup43	1669	2385	1643	2208	1654	1719	1519	1603
ENSRNOG00000014916	Lats1	10504	13949	9806	12039	10061	9387	7946	9864
ENSRNOG00000014996	Katna1	1096	1380	1037	1437	1124	1213	1194	1276
ENSRNOG00000015239	Ginm1	3074	3308	2618	3136	3182	3004	3256	3814
ENSRNOG00000055508	AABR07000159.3	3	3	3	2	1	5	5	2
ENSRNOG00000053710	AABR07000159.2	0	0	0	1	1	0	0	1
ENSRNOG00000015552	Ppil4	2951	3633	2745	3380	2959	2709	2309	2861
ENSRNOG00000016041	Zc3h12d	1	2	0	1	0	2	6	1
ENSRNOG00000016054	Tab2	7101	9315	7044	8271	7737	6686	5976	8004
ENSRNOG00000016381	Ust	9	1	10	3	19	0	2	20
ENSRNOG00000054005	U6	0	0	0	0	0	0	0	0
ENSRNOG00000059137	AABR07000173.1	0	0	0	0	0	0	0	0
ENSRNOG00000013160	Sash1	2627	2286	1860	1819	1843	1537	1271	1666
ENSRNOG00000052788	SNORA36	1	0	0	1	0	0	0	0
ENSRNOG00000023549	Samd5	1438	1146	1051	1146	976	842	585	875
ENSRNOG00000031859	RGD1562402	0	1	0	3	1	1	0	3
ENSRNOG00000013351	Stxbp5	5501	7739	4841	6333	5331	4708	3897	5263
ENSRNOG00000061755	SNORA36	1	0	1	0	0	1	1	1
ENSRNOG00000053182	AABR07000200.1	0	0	0	0	0	0	0	0
ENSRNOG00000042741	Adgb	582	261	362	175	288	97	40	172
ENSRNOG00000014258	Rab32	30	16	30	25	29	21	22	15
ENSRNOG00000057302	SNORA17	0	0	0	0	0	0	0	0
ENSRNOG00000014290	Grm1	4	1	3	1	3	0	0	9
ENSRNOG00000041566	AABR07000220.1	0	0	0	0	0	0	0	0
ENSRNOG00000014431	AABR07000222.1	28	60	29	36	19	47	38	32
ENSRNOG00000014450	Shprh	3787	3646	3195	3421	3368	2632	2337	3307
ENSRNOG00000014852	Fbxo30	1277	1490	1221	1539	1701	1311	1230	1802
ENSRNOG00000052274	SNORA70	0	0	0	0	0	0	0	0
ENSRNOG00000040242	Epm2a	138	162	67	111	47	75	29	33
ENSRNOG00000054906	SNORA17	0	0	0	0	0	0	0	0
ENSRNOG00000058048	SNORA31	1	0	0	0	0	0	0	0
ENSRNOG00000051844	AABR07000248.1	0	0	0	0	0	0	0	0
ENSRNOG00000053880	SNORA73	0	0	0	0	0	0	0	0
ENSRNOG00000011058	Utrn	8025	10335	6840	7836	6866	5890	4406	5821
ENSRNOG00000014902	Stx11	8	14	7	11	18	14	7	11
ENSRNOG00000014908	Sf3b5	3876	3908	2951	3634	3755	3738	4144	4681
ENSRNOG00000036310	AABR07000257.2	0	0	0	0	0	0	0	0
ENSRNOG00000025587	Plagl1	3	0	2	1	5	2	1	4
ENSRNOG00000042705	Zc2hc1b	126	244	130	150	126	130	143	141
ENSRNOG00000043188	AABR07000261.1	0	1	2	1	0	1	0	0
ENSRNOG00000015217	Ltv1	5384	5431	4693	5012	5314	4172	4377	5473
ENSRNOG00000015473	Phactr2	1645	878	1234	531	1412	443	600	1443
ENSRNOG00000015551	Fuca2	3424	3509	3351	3392	3743	3081	3081	4189
ENSRNOG00000015660	Pex3	2623	3238	2596	3581	2717	2765	2555	2735
ENSRNOG00000046983	Adat2	256	237	245	280	204	277	181	196
ENSRNOG00000016624	AABR07000276.1	1	4	1	3	0	2	0	1
ENSRNOG00000010753	Aig1	2261	2849	1719	3027	1704	2533	1851	1415
ENSRNOG00000011015	Hivep2	9460	11184	7107	8773	7003	7461	5440	6016
ENSRNOG00000011399	LOC100912436	2	2	1	0	1	0	2	2
ENSRNOG00000011411	Adgrg6	276	307	217	187	178	94	80	161
ENSRNOG00000011540	Vta1	3532	5715	3487	4545	3734	3746	3737	4331
ENSRNOG00000012092	Gje1	3	4	6	2	2	0	2	6
ENSRNOG00000012103	Nmbr	6	3	6	15	5	6	3	1
ENSRNOG00000059930	SNORA17	0	0	0	0	0	0	0	0
ENSRNOG00000059032	AABR07000325.1	0	0	0	0	0	0	0	0
ENSRNOG00000056005	U7	0	0	0	1	0	0	0	0
ENSRNOG00000055342	U7	0	0	0	0	0	0	0	0
ENSRNOG00000047798	AABR07000332.1	0	0	0	0	0	0	0	0
ENSRNOG00000059769	AABR07000356.1	0	0	0	0	0	0	0	0
ENSRNOG00000047193	LOC100909435	0	0	0	0	0	0	0	0
ENSRNOG00000060990	AABR07000382.1	0	0	0	0	0	0	0	4
ENSRNOG00000058425	AABR07000385.2	13	6	6	7	8	8	4	8
ENSRNOG00000055421	AABR07000385.1	0	0	0	0	0	0	0	0
ENSRNOG00000051831	5_8S_rRNA	2	1	0	1	7	0	0	25
ENSRNOG00000052007	pRNA	0	0	0	0	0	0	0	1
ENSRNOG00000061685	pRNA	0	0	0	0	0	0	0	0
ENSRNOG00000047746	LOC100909555	7	5	5	6	5	5	5	142
ENSRNOG00000053888	5_8S_rRNA	0	0	0	0	0	0	0	1
ENSRNOG00000055836	AABR07000402.1	0	2	0	0	0	2	1	29
ENSRNOG00000060657	AABR07000404.1	0	0	0	0	0	0	0	6
ENSRNOG00000059898	AABR07000410.1	9	17	8	11	5	9	19	10
ENSRNOG00000055789	AABR07000411.1	29	14	17	10	18	11	9	19
ENSRNOG00000055660	AABR07000433.1	0	0	0	0	0	0	0	0
ENSRNOG00000060284	AABR07000436.1	6	5	2	3	2	3	3	1
ENSRNOG00000056019	AC128394.2	0	0	0	0	0	0	0	0
ENSRNOG00000059861	AC128394.3	0	0	0	0	0	0	0	0
ENSRNOG00000056940	Cited2	16090	16571	16187	11188	17040	11237	14113	19048
ENSRNOG00000055972	AC128394.1	0	0	0	0	0	0	0	0
ENSRNOG00000060021	Txlnb	0	0	0	1	0	1	1	0
ENSRNOG00000060610	AABR07071848.1	0	0	0	1	1	0	3	2
ENSRNOG00000060972	Heca	3119	5272	2588	4369	2689	3588	2773	2778
ENSRNOG00000051450	Abracl	1604	1849	1419	1512	1580	1386	1382	1691
ENSRNOG00000059224	Reps1	2967	4943	2997	3956	2730	3193	2671	2835
ENSRNOG00000055142	Ect2l	149	121	94	76	84	61	37	51
ENSRNOG00000052189	AABR07000452.1	1	7	2	3	1	4	3	1
ENSRNOG00000053331	AABR07000451.1	0	1	0	0	0	0	0	1
ENSRNOG00000053347	Ccdc28a	280	343	255	311	246	195	167	155
ENSRNOG00000059393	U6	0	1	0	0	1	1	0	2
ENSRNOG00000060603	Nhsl1	655	681	537	520	625	474	418	604
ENSRNOG00000053735	Hebp2	198	153	189	186	217	240	309	306
ENSRNOG00000053184	AABR07000458.1	0	0	0	0	1	0	0	1
ENSRNOG00000011460	Arfgef3	9827	8947	7791	8174	7605	5991	4661	7256
ENSRNOG00000025799	RGD1560303	0	0	0	0	0	0	0	0
ENSRNOG00000011994	Perp	3008	2309	2638	2203	2501	2122	1677	2513
ENSRNOG00000049517	Tnfaip3	434	726	337	502	352	573	354	287
ENSRNOG00000058088	LOC102550206	0	0	0	0	0	0	0	0
ENSRNOG00000054373	AABR07000484.1	0	0	0	0	0	0	0	0
ENSRNOG00000012057	Olig3	0	0	0	0	0	0	0	0
ENSRNOG00000053291	AABR07000493.1	0	0	0	0	0	0	0	0
ENSRNOG00000012074	Ifngr1	3208	2984	2845	2842	3385	2670	2791	3655
ENSRNOG00000012259	Il22ra2	9	2	3	4	9	5	3	4
ENSRNOG00000012286	Il20ra	313	577	274	493	278	423	406	273
ENSRNOG00000057719	AC136053.1	0	0	0	0	0	0	0	0
ENSRNOG00000012311	Slc35d3	1605	3446	1326	2582	1316	2387	2285	1204
ENSRNOG00000012322	Pex7	1056	1370	869	1158	888	924	788	814
ENSRNOG00000031700	Map3k5	1347	1758	1193	1476	1216	1223	965	1348
ENSRNOG00000054452	SNORA42	20	27	14	21	17	9	7	14
ENSRNOG00000012701	Map7	10051	16656	9556	12346	10601	8938	7419	10828
ENSRNOG00000053505	U6	0	0	0	0	0	0	0	0
ENSRNOG00000058050	Bclaf1	12678	18711	11496	14560	12976	11383	8850	11992
ENSRNOG00000013436	Pde7b	88	214	91	128	76	112	150	69
ENSRNOG00000058518	SNORA41	0	0	0	0	0	0	0	0
ENSRNOG00000053617	AABR07000523.1	0	0	0	0	0	0	0	0
ENSRNOG00000013969	Ahi1	1947	2190	1696	1873	1810	1437	1270	1898
ENSRNOG00000055858	Myb	483	800	538	573	529	383	215	402
ENSRNOG00000014531	Hbs1l	6066	8077	5162	7312	5531	6165	5730	5825
ENSRNOG00000014907	Aldh8a1	81	54	72	82	83	54	49	83
ENSRNOG00000052464	AABR07000533.1	0	0	0	0	0	0	0	0
ENSRNOG00000058612	U6	0	0	0	0	0	0	0	0
ENSRNOG00000048762	AABR07000534.1	0	0	0	0	0	0	0	0
ENSRNOG00000058363	RNaseP_nuc	0	0	0	0	0	0	0	0
ENSRNOG00000014979	Themis	0	8	0	2	0	1	0	1
ENSRNOG00000055971	AABR07000544.1	0	0	1	0	0	0	0	0
ENSRNOG00000047605	Ptprk	13123	11961	11398	8923	10393	7118	6291	9958
ENSRNOG00000046617	AABR07000550.1	107	0	0	0	0	0	0	0
ENSRNOG00000047754	AABR07000574.1	0	0	0	0	0	0	0	0
ENSRNOG00000028519	RGD1560695	0	0	0	0	0	0	0	0
ENSRNOG00000011134	Lama2	0	5	1	3	0	1	13	6
ENSRNOG00000046438	RGD1560695	0	0	0	0	0	0	0	0
ENSRNOG00000057281	U6	0	0	0	0	0	0	0	0
ENSRNOG00000058772	U6	0	0	0	0	0	0	0	0
ENSRNOG00000011245	Arhgap18	1384	1170	1142	1134	1525	1059	1306	1730
ENSRNOG00000030796	AABR07000595.1	0	0	0	0	0	0	0	0
ENSRNOG00000051380	AABR07000611.1	1	2	0	0	0	3	0	0
ENSRNOG00000011720	L3mbtl3	691	655	506	458	451	344	289	402
ENSRNOG00000033517	LOC100360791	662	725	616	590	575	635	592	604
ENSRNOG00000039955	Samd3	0	0	0	0	0	0	0	0
ENSRNOG00000050801	AABR07000629.2	65	38	60	43	80	38	29	75
ENSRNOG00000049569	AABR07000629.1	0	0	0	0	0	1	0	0
ENSRNOG00000047783	Tmem200a	123	598	86	370	92	259	177	76
ENSRNOG00000011855	Tmem200a	0	0	0	0	0	0	0	0
ENSRNOG00000053931	U11	0	2	3	0	1	4	0	1
ENSRNOG00000026462	RGD1559962	10	33	9	27	11	24	9	7
ENSRNOG00000056218	AABR07000639.1	0	0	0	0	0	0	0	0
ENSRNOG00000047821	Smlr1	1	0	2	1	1	2	0	2
ENSRNOG00000012346	Epb41l2	3943	6669	3478	4627	3574	3317	2512	3222
ENSRNOG00000013202	Akap7	429	610	361	471	325	329	228	264
ENSRNOG00000055111	AABR07000658.1	790	1308	751	923	979	695	458	837
ENSRNOG00000054921	SNORA17	0	0	0	0	0	0	0	0
ENSRNOG00000053999	AABR07071851.2	0	0	0	0	0	0	0	0
ENSRNOG00000052696	AABR07071851.1	0	0	0	0	0	0	0	0
ENSRNOG00000013304	Arg1	3491	3210	2477	2715	2788	2467	2284	2337
ENSRNOG00000013422	Med23	11238	11888	9252	10479	10028	8920	7677	9862
ENSRNOG00000013791	Enpp3	2391	2673	2053	1819	2269	1539	1425	2109
ENSRNOG00000053913	AC127189.1	0	0	0	0	0	0	0	0
ENSRNOG00000013994	Enpp1	1709	1463	1264	1478	1198	1149	1120	1207
ENSRNOG00000015036	Ctgf	3	1	1	3	1	3	2	0
ENSRNOG00000015321	Moxd1	2	2	0	0	5	1	0	1
ENSRNOG00000015670	Stx7	1006	947	820	824	956	731	642	1019
ENSRNOG00000026096	Taar9	0	0	0	0	2	1	0	1
ENSRNOG00000056705	AABR07000663.1	0	0	0	0	0	0	0	1
ENSRNOG00000048934	LOC100910174	0	0	0	0	0	0	0	0
ENSRNOG00000030414	Taar8a	0	0	0	0	0	0	0	0
ENSRNOG00000039872	AC128759.2	0	0	0	0	0	0	0	0
ENSRNOG00000048072	Taar7h	1	0	0	0	0	0	0	0
ENSRNOG00000052726	AC128759.3	0	0	0	0	0	0	0	0
ENSRNOG00000048265	Taar7g	0	0	0	0	0	0	0	0
ENSRNOG00000046903	Taar7e	0	0	0	0	0	1	0	0
ENSRNOG00000045914	Taar7d	1	0	1	0	1	0	0	0
ENSRNOG00000047825	Taar7c	0	0	0	0	0	0	0	0
ENSRNOG00000046302	Taar7b	0	0	0	0	0	0	0	0
ENSRNOG00000016095	AC128759.1	0	0	0	0	0	0	0	0
ENSRNOG00000016089	Taar6	0	0	0	0	0	0	0	0
ENSRNOG00000039869	Taar5	0	0	0	0	0	0	0	0
ENSRNOG00000029877	Taar4	2	0	0	0	0	0	0	0
ENSRNOG00000025982	Taar3	0	0	0	0	0	0	0	0
ENSRNOG00000025951	Taar2	0	0	0	0	0	0	0	0
ENSRNOG00000016073	Taar1	1	1	0	0	0	3	1	0
ENSRNOG00000016219	Vnn1	2	0	0	0	0	0	0	0
ENSRNOG00000039865	Vnn3	0	0	0	0	0	0	0	0
ENSRNOG00000016371	Slc18b1	1689	1484	1511	1477	1651	1302	1240	1979
ENSRNOG00000060376	AABR07000670.1	103	96	87	78	100	103	103	100
ENSRNOG00000016411	LOC100360573	6480	7263	4865	7793	5616	7475	6954	5934
ENSRNOG00000057952	SNORD101	64	93	51	60	60	128	102	63
ENSRNOG00000061678	SNORD100	8	5	0	9	1	9	7	7
ENSRNOG00000054517	SNORA33	20	36	27	41	29	56	45	24
ENSRNOG00000016627	Eya4	24	20	18	3	20	7	2	12
ENSRNOG00000048248	AABR07000699.1	5	3	3	3	4	1	1	3
ENSRNOG00000016700	Tcf21	0	0	0	0	0	0	0	0
ENSRNOG00000011114	Tbpl1	1532	2133	1355	2084	1378	1734	1322	1389
ENSRNOG00000011161	Slc2a12	60	92	58	107	56	84	66	56
ENSRNOG00000051597	AABR07000714.1	0	0	0	0	0	0	0	0
ENSRNOG00000057722	AABR07000714.2	0	0	0	0	0	0	0	0
ENSRNOG00000011815	Sgk1	1782	1743	2100	2726	2643	2893	3750	3883
ENSRNOG00000059690	SNORD23	0	0	0	0	0	1	0	0
ENSRNOG00000051379	U6	0	0	0	0	0	0	0	0
ENSRNOG00000059251	1700020N01Rik	1	0	0	0	1	1	0	1
ENSRNOG00000061761	AABR07000723.3	1	0	0	0	0	1	0	0
ENSRNOG00000056881	AABR07000723.1	0	0	0	0	0	0	0	0
ENSRNOG00000055637	AABR07000725.1	0	0	0	0	0	0	0	0
ENSRNOG00000058047	AABR07000733.1	28	88	28	158	16	119	73	17
ENSRNOG00000052999	AABR07000738.1	32	104	44	119	43	73	67	36
ENSRNOG00000048976	LOC367485	12	20	21	18	14	14	13	11
ENSRNOG00000048796	LOC681380	1	4	2	11	1	5	5	2
ENSRNOG00000054246	AABR07000747.1	9	23	10	31	15	22	16	7
ENSRNOG00000012122	Clvs2	0	0	0	0	0	0	0	0
ENSRNOG00000012609	Trdn	1	0	0	0	1	0	0	0
ENSRNOG00000058582	U6	0	0	0	0	0	0	0	0
ENSRNOG00000029608	Nkain2	2	5	1	2	0	4	0	2
ENSRNOG00000052712	SNORA17	0	0	0	0	0	0	0	0
ENSRNOG00000057890	U4	0	0	0	0	0	0	0	0
ENSRNOG00000056670	AABR07000902.1	0	1	0	0	0	0	0	0
ENSRNOG00000013323	Rnf217	662	913	627	773	720	688	633	645
ENSRNOG00000021478	Tpd52l1	1101	1295	907	1073	945	1045	963	834
ENSRNOG00000021442	Hddc2	719	1017	555	838	563	654	657	572
ENSRNOG00000041720	5S_rRNA	4	5	1	4	6	3	3	6
ENSRNOG00000013364	Hey2	7	3	4	10	4	6	2	3
ENSRNOG00000014004	Ncoa7	6113	8926	6663	8524	5966	7242	6003	5740
ENSRNOG00000045369	5S_rRNA	1	2	2	1	0	2	2	2
ENSRNOG00000014190	Hint3	466	428	377	415	323	371	381	371
ENSRNOG00000014240	Trmt11	807	1013	675	939	738	760	648	742
ENSRNOG00000042944	Cenpw	1149	2174	1062	1393	1299	902	524	1109
ENSRNOG00000060033	SNORA17	0	0	0	0	0	0	0	0
ENSRNOG00000050157	AABR07000968.1	0	0	0	0	0	0	0	0
ENSRNOG00000056383	U4	0	0	0	0	0	0	0	0
ENSRNOG00000061372	AABR07000968.2	0	0	0	0	0	0	0	0
ENSRNOG00000056484	AABR07000978.1	1	2	0	0	1	0	0	0
ENSRNOG00000011568	Rspo3	5	1	0	1	1	3	0	0
ENSRNOG00000011588	Rnf146	2257	2701	1807	2489	1899	2107	1854	1907
ENSRNOG00000011622	Echdc1	2739	3284	2140	3069	2757	2285	2159	2784
ENSRNOG00000054753	AABR07000986.1	3	6	3	4	4	1	2	8
ENSRNOG00000042309	RGD1310049	3745	3268	2790	2948	2869	1792	1564	2423
ENSRNOG00000012324	Soga3	2000	1762	1538	1501	1518	1004	899	1400
ENSRNOG00000061741	Gm9996	0	0	0	0	0	1	3	1
ENSRNOG00000054845	SNORA17	0	0	0	0	0	0	0	0
ENSRNOG00000023407	Mrpl36	32	59	42	44	38	47	51	47
ENSRNOG00000023387	LOC100912599	1	0	0	1	0	0	0	1
ENSRNOG00000012581	RGD1311933	0	0	1	1	0	0	0	0
ENSRNOG00000039788	AC094217.1	0	0	0	0	0	0	0	0
ENSRNOG00000051400	RNaseP_nuc	0	0	0	0	0	0	0	0
ENSRNOG00000039783	Rpl26-ps2	632	466	416	633	441	427	529	343
ENSRNOG00000028357	Lrrc14b	89	87	58	79	73	58	48	76
ENSRNOG00000012775	Ccdc127	1622	1600	1645	1550	1927	1064	1261	2187
ENSRNOG00000013331	Sdha	5676	6616	4746	5707	5727	4940	5128	6170
ENSRNOG00000014485	Pdcd6	2106	2248	1850	2107	2142	2010	2088	2349
ENSRNOG00000014721	Ahrr	76	105	71	86	72	56	20	49
ENSRNOG00000039776	Exoc3	3300	3734	3122	3697	3445	3043	3056	3635
ENSRNOG00000015159	Slc9a3	21	31	19	29	15	34	45	22
ENSRNOG00000015465	Cep72	878	1715	751	1085	902	740	372	693
ENSRNOG00000028261	Tppp	565	553	544	542	486	434	285	476
ENSRNOG00000039743	Zdhhc11	1	2	2	4	2	1	1	2
ENSRNOG00000060926	AABR07001001.1	0	0	0	0	0	0	0	0
ENSRNOG00000015676	Brd9	2457	3168	2068	2881	2298	2382	1887	2114
ENSRNOG00000015810	Trip13	899	1487	857	1142	1142	859	480	1065
ENSRNOG00000051415	SNORA21	0	0	0	0	1	3	1	4
ENSRNOG00000045233	5S_rRNA	0	0	0	0	0	0	0	0
ENSRNOG00000016103	Nkd2	718	923	624	769	557	655	545	487
ENSRNOG00000016372	Slc12a7	2684	3491	2255	2711	2372	2575	2260	2078
ENSRNOG00000056712	AC142421.1	0	0	0	0	3	1	2	1
ENSRNOG00000026501	Slc6a19	2	3	1	4	7	7	11	1
ENSRNOG00000016253	Slc6a18	0	0	0	0	0	0	0	0
ENSRNOG00000061518	AC142421.2	2	1	0	1	0	1	0	3
ENSRNOG00000025327	Tert	327	265	215	263	223	208	200	219
ENSRNOG00000016923	Clptm1l	7193	8050	6434	7583	8135	6627	7198	9743
ENSRNOG00000017302	Slc6a3	5	3	1	5	1	2	3	3
ENSRNOG00000017930	Lpcat1	3148	4873	2714	3897	3315	2916	2323	3624
ENSRNOG00000053180	AABR07001003.1	0	0	0	0	0	0	0	0
ENSRNOG00000047971	Mrpl36	0	0	0	0	0	2	0	1
ENSRNOG00000049394	LOC679739	7	5	6	13	6	9	9	9
ENSRNOG00000012720	Irx4	0	0	0	0	0	0	0	0
ENSRNOG00000060323	AABR07001006.1	0	0	0	0	0	0	0	0
ENSRNOG00000057164	AABR07001010.1	0	0	0	0	0	0	0	0
ENSRNOG00000012742	Irx2	0	0	0	0	0	0	0	0
ENSRNOG00000058487	AABR07001018.5	0	0	0	0	1	0	0	0
ENSRNOG00000055826	AABR07001018.3	0	1	0	0	0	0	0	0
ENSRNOG00000053323	AABR07001018.1	0	0	0	0	0	0	0	0
ENSRNOG00000056842	AABR07001018.4	0	0	0	0	0	0	0	0
ENSRNOG00000033609	Irx1	3	2	2	5	2	3	3	1
ENSRNOG00000054020	AABR07001018.2	0	0	0	0	0	0	0	0
ENSRNOG00000054169	AABR07001019.1	0	0	0	0	0	0	0	0
ENSRNOG00000057928	AABR07001025.1	0	16	0	2	1	6	2	2
ENSRNOG00000057721	AABR07001035.1	0	0	0	0	0	0	0	0
ENSRNOG00000016812	Adamts16	2	4	1	4	3	4	3	2
ENSRNOG00000047117	AABR07001037.1	3	1	4	1	3	2	2	2
ENSRNOG00000023053	Ice1	6568	9329	5522	7248	6293	6034	5112	6294
ENSRNOG00000049434	AABR07001048.1	0	0	0	0	2	0	0	0
ENSRNOG00000052375	SNORA17	0	0	0	0	0	0	0	0
ENSRNOG00000017095	LOC679881	50	108	113	42	49	65	30	58
ENSRNOG00000055337	AABR07001054.1	4	7	1	0	2	0	2	2
ENSRNOG00000057357	AABR07001054.2	83	97	57	82	51	63	50	54
ENSRNOG00000017150	Med10	2441	2533	1967	2340	2087	2342	2333	2373
ENSRNOG00000043733	AABR07001057.1	0	0	0	0	0	0	0	0
ENSRNOG00000034075	Ube2ql1	9491	11761	9205	9226	8943	7009	6036	8080
ENSRNOG00000017254	Nsun2	4349	11997	4323	10617	4798	8778	7141	5282
ENSRNOG00000017601	Srd5a1	1284	4598	1316	3826	1637	2934	1988	1955
ENSRNOG00000052644	SNORA24	2	11	0	7	4	10	9	1
ENSRNOG00000017613	Papd7	4316	6476	3940	5120	4195	4252	3270	4053
ENSRNOG00000055880	AABR07001061.1	1	7	2	4	0	0	0	0
ENSRNOG00000017678	AABR07001064.1	262	241	230	220	241	179	170	208
ENSRNOG00000058077	AABR07001068.1	0	0	0	0	0	0	0	0
ENSRNOG00000032150	Adcy2	3	5	2	32	7	11	8	5
ENSRNOG00000055957	U6	0	0	0	0	0	0	0	0
ENSRNOG00000047406	RGD1308544	0	1	0	0	0	0	0	0
ENSRNOG00000027422	Fastkd3	1046	1119	971	1212	977	967	866	1072
ENSRNOG00000017826	Mtrr	1996	2084	1755	1999	1846	1645	1416	1923
ENSRNOG00000042308	LOC680200	95	66	65	90	63	56	50	78
ENSRNOG00000058041	U7	0	0	0	0	0	0	1	0
ENSRNOG00000051377	Zfp874b	1012	694	798	656	764	552	498	749
ENSRNOG00000059310	U6	1	4	2	2	1	2	1	2
ENSRNOG00000017963	AABR07001099.1	708	668	583	691	493	389	356	557
ENSRNOG00000049259	LOC102549842	1217	1546	1084	1348	1162	961	831	1127
ENSRNOG00000016462	Zfp87	897	775	765	823	861	528	575	1001
ENSRNOG00000056694	ENSRNOG00000056694	38	44	40	45	27	48	34	43
ENSRNOG00000049256	rno-mir-29b-2	0	0	0	0	0	0	0	0
ENSRNOG00000046712	rno-mir-3556b-1	0	0	0	0	0	0	0	0
ENSRNOG00000054816	pRNA	0	0	0	0	0	0	0	0
ENSRNOG00000049881	LOC100365136	0	0	0	0	0	0	0	0
ENSRNOG00000047145	Zfp729a	884	999	641	891	684	680	572	655
ENSRNOG00000046353	LOC501406	0	0	0	0	0	0	0	0
ENSRNOG00000054466	AABR07001207.1	6	11	0	5	0	2	0	0
ENSRNOG00000057057	AABR07001210.1	3	4	0	0	0	0	0	0
ENSRNOG00000053328	AABR07001233.1	2	1	4	0	3	1	0	1
ENSRNOG00000023081	AABR07001348.1	0	0	0	0	0	0	0	0
ENSRNOG00000016368	Ppp1r14c	1934	1778	1577	1670	1570	1434	1386	1572
ENSRNOG00000016286	Iyd	2	5	1	0	0	1	2	0
ENSRNOG00000053056	AABR07001358.1	3	2	1	3	4	0	1	2
ENSRNOG00000016011	Plekhg1	1763	1335	1303	1005	1071	689	521	789
ENSRNOG00000019582	Mthfd1l	2754	4752	2337	4021	2045	2931	2016	1791
ENSRNOG00000055235	U1	0	2	1	0	0	0	0	0
ENSRNOG00000019549	Akap12	3561	6118	3451	5489	3696	3672	2604	3580
ENSRNOG00000019544	Zbtb2	1049	1382	982	1333	973	1223	1068	1145
ENSRNOG00000019501	Rmnd1	1997	2087	1589	1919	1844	1769	1820	2142
ENSRNOG00000019489	Armt1	1449	1872	1113	1444	1291	1061	1065	1294
ENSRNOG00000054876	SNORA73	22	13	16	13	10	11	7	10
ENSRNOG00000024280	Ccdc170	0	0	0	0	0	0	0	0
ENSRNOG00000019358	Esr1	126	92	99	57	100	44	54	75
ENSRNOG00000057689	Rn60_1_0427.1	0	0	0	0	0	0	0	0
ENSRNOG00000055223	SNORD88	0	0	0	0	0	0	0	0
ENSRNOG00000055166	Rn60_1_0430.2	0	0	0	0	0	0	0	0
ENSRNOG00000018960	Syne1	19799	10217	12228	7962	11555	6229	4858	10619
ENSRNOG00000052241	U6	0	0	0	0	0	0	0	0
ENSRNOG00000018858	Myct1	0	3	0	0	0	0	0	1
ENSRNOG00000053113	Rn60_1_0435.2	1	1	0	0	0	0	0	1
ENSRNOG00000018808	Vip	0	4	1	1	0	1	0	1
ENSRNOG00000054156	AABR07001392.1	0	0	0	0	0	0	0	0
ENSRNOG00000024077	Fbxo5	1617	2361	1358	1739	1461	1373	847	1295
ENSRNOG00000018773	Mtrf1l	538	615	416	595	436	456	367	473
ENSRNOG00000059321	snoU2_19	16	10	7	12	13	4	8	6
ENSRNOG00000055161	snoU2-30	10	19	19	16	13	4	6	20
ENSRNOG00000018690	Rgs17	1694	3585	1653	3266	1873	2823	2387	1799
ENSRNOG00000033265	AABR07001408.1	0	0	0	0	1	0	0	0
ENSRNOG00000059050	ENSRNOG00000059050	0	0	0	0	0	0	0	0
ENSRNOG00000059359	AABR07001416.2	0	0	0	0	0	0	0	0
ENSRNOG00000060413	AABR07001416.3	0	0	0	0	0	0	0	0
ENSRNOG00000018191	Oprm1	0	0	0	1	0	0	0	1
ENSRNOG00000060991	Rn60_1_0436.2	0	0	0	0	0	0	0	0
ENSRNOG00000059866	Rn60_1_0436.1	1	1	2	0	2	1	2	5
ENSRNOG00000018163	Ipcef1	4	1	2	2	1	0	1	5
ENSRNOG00000055098	Rn60_1_0437.1	0	0	0	0	0	0	0	0
ENSRNOG00000018052	Cnksr3	1691	3113	1663	2628	2150	2518	2882	3176
ENSRNOG00000004144	AABR07001435.1	87	113	69	88	53	65	52	56
ENSRNOG00000060056	U6	0	1	0	0	0	0	0	0
ENSRNOG00000016919	Scaf8	7024	9784	6680	7645	7001	6622	5843	7267
ENSRNOG00000057561	AABR07001444.1	1	5	0	6	1	7	4	1
ENSRNOG00000016728	Tiam2	443	444	392	538	392	428	359	428
ENSRNOG00000056223	Tfb1m	1461	1460	1257	1376	1278	1020	888	1197
ENSRNOG00000023531	Cldn20	35	21	27	19	21	8	9	19
ENSRNOG00000016490	Nox3	0	0	1	0	1	0	0	0
ENSRNOG00000059546	AABR07001448.1	0	0	0	0	0	0	0	0
ENSRNOG00000054504	AABR07001452.1	3	1	0	0	2	1	0	1
ENSRNOG00000053507	AABR07001455.1	2	2	0	2	1	1	3	1
ENSRNOG00000053052	AABR07001464.1	1	0	0	0	0	0	0	0
ENSRNOG00000017030	Arid1b	9073	11627	8547	9079	9480	8509	8388	10089
ENSRNOG00000016973	RGD1307262	1209	1157	906	1137	1018	1080	1173	1187
ENSRNOG00000029049	Zdhhc14	9056	6580	7966	5084	8328	4779	5080	8973
ENSRNOG00000058103	AABR07001477.1	0	2	0	0	1	0	2	2
ENSRNOG00000046874	Snx9	1868	2062	1858	1774	1951	1486	1359	2067
ENSRNOG00000017114	Synj2	681	832	572	667	624	582	475	648
ENSRNOG00000017889	Serac1	333	221	256	311	348	198	216	426
ENSRNOG00000018007	Gtf2h5	2290	2952	1962	2539	2258	2281	2359	2281
ENSRNOG00000018012	Tulp4	6987	9720	6745	7110	7189	5243	4577	7065
ENSRNOG00000045491	5S_rRNA	2	5	2	2	0	1	0	5
ENSRNOG00000018158	Tmem181	2958	3522	2722	2904	3141	2456	2318	3243
ENSRNOG00000018207	Dynlt1	8193	13189	8669	12660	11384	11852	12121	12208
ENSRNOG00000018321	Sytl3	2	5	5	6	2	5	8	8
ENSRNOG00000018524	Ezr	5631	7143	5080	6008	5636	5329	4384	5748
ENSRNOG00000058299	U6	0	1	0	0	0	0	0	0
ENSRNOG00000018762	Rsph3	496	440	349	490	381	347	425	489
ENSRNOG00000018915	Tagap	2	3	2	0	3	1	3	1
ENSRNOG00000058258	AABR07001493.1	1	0	0	0	0	0	0	0
ENSRNOG00000018935	AABR07001497.1	138	283	203	190	120	162	108	132
ENSRNOG00000030210	Fndc1	720	642	562	514	647	479	497	728
ENSRNOG00000054760	SCARNA7	0	0	0	0	0	0	0	0
ENSRNOG00000058069	AABR07001497.2	0	0	0	0	0	0	0	0
ENSRNOG00000019048	Sod2	5809	7535	5316	6790	6503	6276	7634	8599
ENSRNOG00000019091	Wtap	4704	6267	4343	6181	4812	5151	4371	4792
ENSRNOG00000019189	Acat2	947	3546	742	5033	1495	3041	1565	1888
ENSRNOG00000013975	RGD1562948	384	617	372	664	315	574	310	340
ENSRNOG00000014160	Tcp1	9735	15492	9881	14067	11289	11659	11134	12294
ENSRNOG00000058152	SNORA20	4	6	3	4	4	5	7	9
ENSRNOG00000051969	SNORA29	0	0	0	0	0	0	0	0
ENSRNOG00000014582	Mrpl18	1388	1832	1232	1655	1328	1489	1426	1459
ENSRNOG00000023140	Pnldc1	114	125	79	102	81	119	80	94
ENSRNOG00000014965	Mrgprh	0	0	0	0	0	0	0	0
ENSRNOG00000014971	Mas1	0	2	1	1	3	1	1	2
ENSRNOG00000014997	Igf2r	12004	11371	10713	8872	11567	6842	5345	10435
ENSRNOG00000051780	SNORA40	0	0	0	1	0	3	0	0
ENSRNOG00000056441	AC114389.2	0	0	0	0	0	0	0	0
ENSRNOG00000016337	Slc22a1	425	213	295	133	266	90	68	189
ENSRNOG00000016625	Slc22a2	2	18	1	6	3	7	10	1
ENSRNOG00000053944	AC114389.1	2	15	1	5	2	1	1	0
ENSRNOG00000022946	Slc22a3	0	0	0	0	0	0	0	0
ENSRNOG00000017223	Plg	38	59	25	68	38	70	54	47
ENSRNOG00000017412	AABR07001512.1	1545	1669	1205	1560	1495	1249	1061	1428
ENSRNOG00000017419	Map3k4	3186	4883	2793	3838	2760	3289	2783	2785
ENSRNOG00000059864	SNORA17	1	0	0	0	0	2	0	1
ENSRNOG00000055981	AABR07001516.1	0	0	0	0	0	0	0	0
ENSRNOG00000017731	Agpat4	3915	4828	3526	5151	3638	4314	4073	4178
ENSRNOG00000054620	AC135026.1	13	26	8	34	16	25	11	9
ENSRNOG00000055141	AABR07001518.1	0	0	0	0	0	0	0	0
ENSRNOG00000055547	AABR07001519.1	174	227	154	170	130	123	121	124
ENSRNOG00000044833	5S_rRNA	1	1	2	0	1	1	1	3
ENSRNOG00000048297	Qk	102	174	113	90	68	70	40	74
ENSRNOG00000060475	AABR07001555.1	0	0	0	0	0	0	0	0
ENSRNOG00000017367	Pabpc6	0	0	0	0	0	0	0	0
ENSRNOG00000049044	AABR07001561.1	0	0	0	0	0	0	0	0
ENSRNOG00000011243	MGC94891	3	10	3	34	5	23	26	4
ENSRNOG00000011310	Pde10a	1676	2988	1588	4105	1619	4905	5482	1960
ENSRNOG00000012229	T	39	36	20	69	16	43	39	19
ENSRNOG00000024172	T2	126	134	82	153	98	152	163	109
ENSRNOG00000024149	Prr18	134	161	102	103	75	57	51	79
ENSRNOG00000024140	Sft2d1	976	1180	917	1109	982	881	886	1039
ENSRNOG00000012415	Mpc1	4214	4911	3727	4103	3998	3123	3212	4061
ENSRNOG00000012964	Ccr6	1	2	1	0	1	1	1	0
ENSRNOG00000055093	Fgfr1op	829	645	676	750	821	742	729	920
ENSRNOG00000013190	Rnaset2	3000	2557	2682	2639	3137	2582	2872	3647
ENSRNOG00000057484	AABR07001573.1	0	0	0	0	1	1	1	0
ENSRNOG00000052521	SCARNA3	0	0	0	0	1	0	0	0
ENSRNOG00000013194	Rps6ka2	4199	4005	3554	3918	3320	3224	2356	3075
ENSRNOG00000060227	U6	0	0	0	1	0	0	0	0
ENSRNOG00000039255	Gpr31	0	0	0	0	0	0	0	0
ENSRNOG00000013374	Tcp10b	0	3	2	3	2	1	1	0
ENSRNOG00000033901	Ttll2	18	20	29	37	15	17	9	4
ENSRNOG00000047027	Unc93a	455	553	419	467	368	281	208	246
ENSRNOG00000053284	U1	1	4	1	2	1	2	0	0
ENSRNOG00000023753	Mllt4	9856	12210	8746	10057	9919	8071	6261	9617
ENSRNOG00000051938	AABR07001591.1	123	243	97	228	112	266	205	125
ENSRNOG00000058564	Tcte2	46	105	35	95	58	65	50	38
ENSRNOG00000056439	U6	0	3	1	3	0	2	1	1
ENSRNOG00000054756	AABR07001592.1	2	3	4	1	0	2	3	2
ENSRNOG00000052956	U6	0	0	0	0	0	0	0	0
ENSRNOG00000059551	AABR07001592.3	52	136	51	54	38	35	35	39
ENSRNOG00000051553	AABR07001594.1	0	0	0	1	0	0	0	0
ENSRNOG00000059913	AABR07001599.1	12	48	8	15	7	5	10	3
ENSRNOG00000055136	AABR07001610.1	0	0	0	0	0	0	0	0
ENSRNOG00000053004	AABR07001619.1	1	0	0	0	0	0	0	0
ENSRNOG00000061719	AABR07001623.1	0	0	0	0	0	0	0	0
ENSRNOG00000060438	AABR07001634.1	63	59	44	34	52	38	23	36
ENSRNOG00000055577	AABR07001640.1	1	6	0	1	0	2	1	0
ENSRNOG00000046250	LOC100911027	3	10	18	9	4	6	3	3
ENSRNOG00000052093	AABR07001657.1	42	98	22	50	32	39	29	19
ENSRNOG00000054056	AABR07001662.1	2	5	0	0	0	0	1	0
ENSRNOG00000030145	LOC685793	1	0	0	0	0	0	1	0
ENSRNOG00000055830	AABR07001700.1	0	0	0	0	0	0	0	0
ENSRNOG00000052700	AABR07001699.1	0	1	0	1	0	0	0	0
ENSRNOG00000059261	AABR07001700.2	1	0	0	0	0	0	0	0
ENSRNOG00000057320	Y_RNA	0	0	0	0	0	0	0	0
ENSRNOG00000054834	AABR07001734.1	3	4	1	2	2	2	1	1
ENSRNOG00000013671	Vom2r9	0	0	0	0	0	0	0	0
ENSRNOG00000022921	Dact2	1904	2312	1699	1819	1580	1623	1397	1722
ENSRNOG00000014166	Smoc2	2	6	3	2	1	3	3	2
ENSRNOG00000061057	AABR07001762.1	0	0	0	0	0	0	0	1
ENSRNOG00000010529	Thbs2	0	2	0	2	1	0	1	1
ENSRNOG00000058989	AABR07001764.1	4	3	5	5	6	4	4	2
ENSRNOG00000061383	U7	0	0	0	0	0	0	0	0
ENSRNOG00000015609	Wdr27	146	225	114	125	121	81	60	101
ENSRNOG00000059948	SNORD115	0	0	0	0	1	0	0	1
ENSRNOG00000055517	SNORD115	0	0	0	0	0	0	0	0
ENSRNOG00000053938	SNORD115	0	0	1	0	0	0	0	0
ENSRNOG00000058803	SNORD115	0	0	0	1	0	0	1	1
ENSRNOG00000060933	SNORD115	0	0	2	2	2	1	0	5
ENSRNOG00000051787	SNORD115	4	5	10	1	4	3	3	8
ENSRNOG00000015597	LOC100125364	2025	2222	1811	2087	2169	1908	2078	2476
ENSRNOG00000061312	Phf10	6986	12672	6910	11918	5552	9533	6226	4365
ENSRNOG00000015293	Tcte3	67	66	50	55	57	52	57	62
ENSRNOG00000015230	Ermard	1883	1699	1328	1475	1414	1299	1041	1269
ENSRNOG00000059984	Dll1	1002	940	711	575	640	612	496	500
ENSRNOG00000058790	Fam120b	2845	2473	2380	2378	2767	1969	2123	3097
ENSRNOG00000001488	Psmb1	7683	11556	7122	10668	9969	9452	11391	12250
ENSRNOG00000001489	Tbp	2140	2903	2116	2495	2242	1831	1799	2365
ENSRNOG00000001490	Pdcd2	1329	1767	1160	1740	1181	1505	1459	1219
ENSRNOG00000021493	Prdm9	338	438	284	366	277	256	207	183
ENSRNOG00000056729	AABR07001780.1	2	1	0	2	2	2	4	4
ENSRNOG00000014434	Chd1	4544	5481	4382	5101	4698	3900	3548	4751
ENSRNOG00000048190	Rgmb	685	763	565	621	645	416	462	686
ENSRNOG00000052286	AABR07001799.1	0	0	0	0	0	0	0	0
ENSRNOG00000061593	SNORA67	0	0	0	0	0	1	0	0
ENSRNOG00000056478	AABR07001807.1	2	1	3	2	6	1	1	5
ENSRNOG00000057242	U6	0	0	0	0	0	0	0	0
ENSRNOG00000012692	Riok2	1837	2157	1666	2136	1808	1809	1935	1976
ENSRNOG00000012988	Lix1	1	2	1	4	2	3	0	0
ENSRNOG00000047387	Lnpep	84	55	223	148	250	117	132	252
ENSRNOG00000035654	Mir99b	0	0	0	1	0	0	1	0
ENSRNOG00000035453	Mir3596c	0	0	0	0	0	1	0	0
ENSRNOG00000035572	Mir125a	3	0	1	3	0	0	0	0
ENSRNOG00000039076	LOC688452	243	223	174	200	254	194	314	396
ENSRNOG00000010994	Has1	12	23	7	9	18	24	14	17
ENSRNOG00000011174	Fpr1	0	0	1	1	2	0	0	0
ENSRNOG00000060169	U6	0	0	0	0	1	0	0	0
ENSRNOG00000042605	Fpr3	0	0	1	0	0	0	1	0
ENSRNOG00000045732	Fpr-rs3	0	0	0	0	0	0	0	0
ENSRNOG00000052154	Vom1r6	0	0	0	0	0	0	0	0
ENSRNOG00000061043	Vom1r7	0	0	0	0	0	0	0	0
ENSRNOG00000011234	AC091336.1	41	82	62	50	38	34	47	38
ENSRNOG00000051757	Vom1r8	0	0	0	0	0	0	0	0
ENSRNOG00000054409	Vom1r9	0	0	0	0	1	0	0	0
ENSRNOG00000052260	Vom1r14	4	3	1	0	1	0	1	0
ENSRNOG00000060271	LOC103690997	0	0	0	0	0	0	0	0
ENSRNOG00000055538	Vom1r12	0	1	1	0	0	1	0	1
ENSRNOG00000056833	Vom1r11	0	0	0	0	0	0	0	0
ENSRNOG00000047498	LOC681990	1	2	0	0	0	0	1	0
ENSRNOG00000011282	Ppp2r1a	14639	20481	13185	17260	16932	15883	17991	22073
ENSRNOG00000050623	Vom1r-ps112	0	0	0	0	0	0	0	0
ENSRNOG00000060596	AABR07001880.1	0	0	0	0	0	0	0	0
ENSRNOG00000059492	ENSRNOG00000059492	1294	1620	997	1340	1074	1103	989	1167
ENSRNOG00000032996	Vom1r19	0	0	0	0	0	0	0	0
ENSRNOG00000028807	Vom1r20	0	0	0	0	0	0	0	0
ENSRNOG00000060716	AABR07001888.1	0	0	0	0	0	0	0	0
ENSRNOG00000052406	Zfp677	1011	1121	970	1335	856	878	748	773
ENSRNOG00000051578	Zfp54	573	508	421	569	467	392	318	418
ENSRNOG00000042347	Zfp53	322	261	262	242	288	149	129	233
ENSRNOG00000042826	Zfp52	432	408	345	353	332	320	315	337
ENSRNOG00000060256	RNaseP_nuc	5	5	5	3	0	2	3	2
ENSRNOG00000058436	AABR07001899.1	240	304	242	295	175	250	126	241
ENSRNOG00000043341	Zfp51	408	447	343	403	422	377	384	416
ENSRNOG00000042547	RGD1565566	35	69	48	51	27	83	41	37
ENSRNOG00000025949	Vom1r22	0	0	0	0	0	0	0	0
ENSRNOG00000047128	Vom1r23	0	0	0	0	0	0	1	0
ENSRNOG00000058030	Zfp229	1126	1248	953	1182	954	766	657	874
ENSRNOG00000057250	AABR07001905.1	214	89	157	85	141	75	56	123
ENSRNOG00000051570	AABR07001910.1	372	268	248	196	282	136	114	198
ENSRNOG00000054919	U6	0	0	0	0	0	0	0	0
ENSRNOG00000055824	U6	0	0	0	0	0	0	0	0
ENSRNOG00000047884	AABR07001923.1	1003	1139	808	974	890	616	538	715
ENSRNOG00000026569	LOC102555377	1205	1295	1035	1162	1112	860	707	1029
ENSRNOG00000028767	ENSRNOG00000028767	2	0	2	2	1	1	1	1
ENSRNOG00000051875	AABR07001926.2	0	1	0	0	0	0	0	2
ENSRNOG00000061533	Zfp945	37	30	22	28	29	16	9	15
ENSRNOG00000059824	AABR07001929.1	2	2	0	3	3	2	2	1
ENSRNOG00000055124	AABR07001942.1	42	43	38	36	33	35	13	39
ENSRNOG00000011675	Zfp40	582	1149	448	890	553	660	505	369
ENSRNOG00000029458	Vom2r15	0	0	0	0	0	0	0	0
ENSRNOG00000058286	LOC682419	1	0	0	0	0	0	0	0
ENSRNOG00000054736	Vom2r16	4	3	2	6	4	3	7	5
ENSRNOG00000047616	LOC100911044	0	0	0	0	0	0	1	0
ENSRNOG00000060529	Vom1r110	1	0	0	0	0	0	0	0
ENSRNOG00000053825	LOC103691019	0	0	0	0	0	0	0	0
ENSRNOG00000054778	AC098462.1	0	0	0	0	0	0	0	0
ENSRNOG00000056653	Vom1r109	0	0	0	0	0	0	0	0
ENSRNOG00000055843	AC098462.2	0	1	1	0	0	0	0	0
ENSRNOG00000058214	AC098462.3	0	0	0	0	0	0	0	0
ENSRNOG00000057219	Vom1r30	0	0	0	0	0	0	0	0
ENSRNOG00000055529	AABR07071874.1	0	0	0	0	0	0	0	0
ENSRNOG00000009146	Vom2r26	0	0	0	0	0	1	0	0
ENSRNOG00000058087	AC115145.1	0	0	0	0	0	0	0	0
ENSRNOG00000054954	Lilrb3	0	0	0	0	0	0	0	0
ENSRNOG00000053260	Lilrb3l	0	0	0	1	0	1	0	0
ENSRNOG00000058538	AABR07002001.1	0	1	0	0	0	0	0	0
ENSRNOG00000058909	LOC103689992	641	1354	1273	656	356	1215	475	703
ENSRNOG00000055179	Tsen34	1	2	0	1	0	1	2	0
ENSRNOG00000052600	LOC103689982	61	143	188	84	44	145	43	77
ENSRNOG00000059741	Tmc4	101	42	89	33	70	19	31	69
ENSRNOG00000058422	AABR07071870.1	0	0	0	0	0	0	0	0
ENSRNOG00000059572	Tsen34	63	28	36	39	39	51	17	27
ENSRNOG00000054459	Mboat7	1	3	1	3	2	2	3	1
ENSRNOG00000061893	Leng1	406	403	375	503	395	356	378	467
ENSRNOG00000053234	Cnot3	5370	8476	5759	6176	5618	5070	4221	5848
ENSRNOG00000060004	Mir3572	0	0	0	0	0	0	0	0
ENSRNOG00000061039	Prpf31	1974	2035	1683	1812	1946	1523	1499	2149
ENSRNOG00000056098	Tfpt	864	922	741	886	766	877	834	903
ENSRNOG00000060293	AC103574.4	1774	1932	1459	1844	1639	1987	2015	2080
ENSRNOG00000055716	Oscar	19	31	23	29	27	16	14	24
ENSRNOG00000055796	AC103574.2	0	0	0	0	0	0	0	0
ENSRNOG00000055581	Tarm1	0	0	0	0	0	0	0	0
ENSRNOG00000057852	Cacng6	8	2	2	1	4	2	4	6
ENSRNOG00000057848	Cacng8	0	0	0	0	0	0	0	0
ENSRNOG00000054831	Mir935	0	0	0	0	0	0	0	0
ENSRNOG00000056257	Cacng7	4543	4145	4257	3572	4071	2940	2956	3919
ENSRNOG00000054371	Prkcg	311	166	230	146	187	154	178	154
ENSRNOG00000053450	Myadm	1907	1652	1620	1413	1690	1309	1293	1500
ENSRNOG00000053124	Olr1l	0	0	1	0	1	0	0	0
ENSRNOG00000055798	LOC103689958	0	0	0	0	0	0	0	0
ENSRNOG00000056884	Olr386	0	0	0	0	0	0	0	0
ENSRNOG00000060745	Nlrp12	0	0	0	0	0	0	0	0
ENSRNOG00000060612	Mir295-1	0	0	0	0	0	0	0	0
ENSRNOG00000057399	Mir294	0	0	0	0	0	0	0	0
ENSRNOG00000057453	Mir293	0	0	0	0	0	0	0	0
ENSRNOG00000056886	Mir291b	0	0	0	0	0	0	0	0
ENSRNOG00000060727	Mir292	0	0	0	0	0	0	0	0
ENSRNOG00000051974	Mir291a	0	0	0	0	0	0	0	0
ENSRNOG00000056469	Mir290	0	0	0	0	0	0	0	0
ENSRNOG00000054438	LOC292543	0	0	0	0	0	0	0	0
ENSRNOG00000048635	Vom2r27	0	0	0	0	0	0	0	0
ENSRNOG00000056036	AABR07002008.1	670	597	570	597	634	524	451	561
ENSRNOG00000056327	AABR07002010.1	31	34	25	37	34	30	30	29
ENSRNOG00000057050	Vom2r12	0	2	1	3	0	1	0	1
ENSRNOG00000055298	Vom2r80	7	9	6	9	6	4	0	5
ENSRNOG00000054417	AABR07002025.1	0	0	0	0	0	0	0	0
ENSRNOG00000048100	AABR07002044.1	0	2	0	1	0	1	0	0
ENSRNOG00000046198	Vom2r19	0	1	0	0	0	0	0	0
ENSRNOG00000027550	Mzf1	882	813	520	655	547	556	502	459
ENSRNOG00000027514	Ube2m	9126	13152	9390	11696	10528	10382	11222	11634
ENSRNOG00000043328	Chmp2a	4668	6081	4019	5729	4558	5394	5165	4738
ENSRNOG00000027487	Trim28	13965	19523	12424	17165	14466	14979	13555	15021
ENSRNOG00000027459	Zbtb45	910	1222	859	872	974	722	721	1034
ENSRNOG00000019626	Slc27a5	4	18	1	6	5	17	9	3
ENSRNOG00000060429	ENSRNOG00000060429	363	333	261	279	271	252	267	299
ENSRNOG00000019623	LOC102552463	219	197	194	174	175	171	158	194
ENSRNOG00000027436	Zfp324	579	471	514	528	590	374	442	612
ENSRNOG00000051968	AABR07002066.1	0	1	0	4	0	0	0	0
ENSRNOG00000038445	Rnf225	36	29	23	43	41	89	111	49
ENSRNOG00000019453	Rps5	8439	10863	7014	9597	8158	8883	8724	8830
ENSRNOG00000031113	Zscan22	1244	1340	1150	1093	1436	925	978	1512
ENSRNOG00000031459	LOC102553002	1085	1170	1031	1187	999	862	905	1030
ENSRNOG00000031328	Zfp110	1663	2046	1496	1918	1477	1664	1259	1333
ENSRNOG00000045583	AABR07002068.1	31	47	30	33	31	27	32	29
ENSRNOG00000019376	Zfp329	2205	2399	1691	2133	1731	1570	1178	1652
ENSRNOG00000026861	Zscan18	20	35	10	22	23	11	35	27
ENSRNOG00000050831	Vom2r35	53	104	34	62	51	42	23	39
ENSRNOG00000047703	Vom2r33	0	0	0	0	0	0	0	0
ENSRNOG00000046317	Mir295-2	0	0	0	0	0	0	0	0
ENSRNOG00000019280	LOC682846	64	65	34	64	34	54	32	37
ENSRNOG00000019127	Zfp606	836	859	645	869	706	581	426	547
ENSRNOG00000048663	AABR07002093.1	0	0	0	0	0	0	0	0
ENSRNOG00000046802	AABR07002094.1	0	0	0	0	0	0	0	0
ENSRNOG00000049902	Vom1r53	0	0	0	0	0	0	0	0
ENSRNOG00000055247	AABR07002119.1	2	1	1	4	0	2	8	2
ENSRNOG00000060288	AABR07002120.1	2	6	5	7	3	10	4	8
ENSRNOG00000033061	Vom1r56	0	0	0	0	0	0	0	0
ENSRNOG00000057670	Vom1r57	0	0	0	0	0	0	0	0
ENSRNOG00000049720	Vom1r-ps55	0	0	0	0	0	0	0	0
ENSRNOG00000049529	LOC100364634	0	0	0	0	0	0	0	0
ENSRNOG00000047370	Vom1r51	0	0	0	0	0	0	0	0
ENSRNOG00000047230	Zfp551	82	105	61	77	57	54	44	52
ENSRNOG00000031210	Vom1r48	0	0	0	0	0	0	0	0
ENSRNOG00000032062	LOC100911426	0	0	0	0	0	0	0	0
ENSRNOG00000034101	Vom1r47	0	0	0	0	0	0	0	0
ENSRNOG00000032817	Vom1r46	0	0	0	0	0	0	0	0
ENSRNOG00000047429	Vmn1r80	0	0	0	0	0	0	0	0
ENSRNOG00000028882	Vom1r45	0	0	0	0	0	0	0	0
ENSRNOG00000052304	AC096201.1	0	0	0	0	0	0	0	0
ENSRNOG00000033483	Vom1r44	0	0	0	0	0	0	0	0
ENSRNOG00000032226	Vom1r43	0	0	0	0	0	0	0	0
ENSRNOG00000059074	AC096201.2	0	0	0	0	0	0	0	0
ENSRNOG00000028877	Vom1r42	0	0	0	0	0	0	0	0
ENSRNOG00000031178	LOC100362054	0	0	0	0	0	0	0	0
ENSRNOG00000019082	Sbk1	23	9	11	8	16	15	11	10
ENSRNOG00000050887	Vom1r49	0	0	0	0	0	0	0	0
ENSRNOG00000029852	Vom1r41	0	0	0	0	0	0	0	0
ENSRNOG00000002628	LOC100910563	1	0	0	0	0	0	0	0
ENSRNOG00000049274	LOC102551504	0	0	0	0	0	0	0	0
ENSRNOG00000047610	Vom1r28	0	0	0	0	0	0	0	0
ENSRNOG00000048033	Vom1r29	0	0	0	0	0	0	0	0
ENSRNOG00000047242	Vom1r109	0	0	0	0	0	0	0	0
ENSRNOG00000046455	LOC100911224	0	0	0	0	0	0	0	0
ENSRNOG00000055229	AABR07002177.1	14	12	14	11	6	7	4	13
ENSRNOG00000049847	Vom1r27	0	0	0	0	0	0	0	0
ENSRNOG00000049412	AABR07002181.1	0	0	0	0	0	0	0	0
ENSRNOG00000051882	AABR07002187.1	0	0	0	0	0	0	0	0
ENSRNOG00000048370	Vom1r24	0	0	0	0	0	0	0	0
ENSRNOG00000047540	Cnga2	0	0	0	0	0	0	0	0
ENSRNOG00000047013	Prrg3	0	0	0	0	0	0	0	0
ENSRNOG00000042030	Nlrp4a	1	0	3	1	2	1	0	3
ENSRNOG00000015707	AABR07002241.1	0	0	0	0	0	0	0	0
ENSRNOG00000002641	Vom2r28	0	0	0	0	0	0	0	0
ENSRNOG00000015271	LOC691135	428	409	482	486	483	438	463	679
ENSRNOG00000056113	7SK	9	8	6	6	6	10	8	9
ENSRNOG00000050476	AABR07002247.1	446	504	435	527	570	414	463	744
ENSRNOG00000060875	7SK	8	1	3	5	9	5	8	4
ENSRNOG00000015598	Zfp772	145	87	104	107	167	102	132	217
ENSRNOG00000050407	Hiat1	51	49	44	35	25	37	32	31
ENSRNOG00000046153	Sass6	96	128	78	113	77	65	52	99
ENSRNOG00000047061	Zfp773	38	47	35	48	29	21	23	27
ENSRNOG00000022742	Zfp954	436	468	345	426	409	410	467	462
ENSRNOG00000059513	AABR07002250.2	1	0	1	0	0	3	2	1
ENSRNOG00000015825	Aurkc	439	479	282	418	376	373	294	328
ENSRNOG00000015956	Usp29	1864	2401	1355	2058	1424	1614	1425	1414
ENSRNOG00000055983	AABR07002258.1	81	52	80	59	76	49	33	82
ENSRNOG00000057261	Metazoa_SRP	0	0	0	0	0	0	0	0
ENSRNOG00000046704	Mir3099	0	0	0	0	0	0	0	0
ENSRNOG00000054183	MIMT1_1	223	234	178	182	151	108	122	183
ENSRNOG00000014791	Peg3	95815	87592	81370	74705	94447	60648	62967	99666
ENSRNOG00000048353	Apeg3	0	0	0	0	0	0	0	0
ENSRNOG00000015071	Zim1	246	308	158	174	188	216	138	124
ENSRNOG00000061569	AABR07002262.2	0	0	1	0	0	0	0	1
ENSRNOG00000041209	AABR07002262.1	0	0	0	0	0	0	0	0
ENSRNOG00000015254	Olr3	0	0	0	0	0	0	0	0
ENSRNOG00000041737	5S_rRNA	0	0	0	0	0	0	0	0
ENSRNOG00000047512	Olr4	0	0	0	0	0	0	0	0
ENSRNOG00000045783	Olr6	0	0	0	0	0	0	0	0
ENSRNOG00000015289	Olr7	0	0	0	0	0	0	0	0
ENSRNOG00000030070	Olr8	0	0	0	0	0	0	0	0
ENSRNOG00000057132	AABR07002267.1	0	0	0	0	0	0	0	0
ENSRNOG00000042502	Smim17	23	25	18	18	19	22	13	17
ENSRNOG00000042777	Zfp28	503	451	388	454	418	371	327	420
ENSRNOG00000015322	Zfp78	331	257	264	226	276	200	210	299
ENSRNOG00000051384	AABR07002337.1	12	28	8	22	17	16	10	9
ENSRNOG00000034184	Zfp583	305	617	313	498	325	468	363	304
ENSRNOG00000033906	Zfp667	1221	1224	940	991	993	950	769	839
ENSRNOG00000049014	LOC100912263	0	0	0	0	0	1	0	1
ENSRNOG00000022129	Galp	1	2	0	1	0	0	1	0
ENSRNOG00000015517	Zfp444	2980	2736	2453	2405	3234	2345	2574	3824
ENSRNOG00000015456	Zfp787	839	983	711	821	708	761	719	794
ENSRNOG00000022994	Nlrp5	3	6	2	4	4	8	11	3
ENSRNOG00000042719	LOC100911147	0	0	0	0	0	0	0	0
ENSRNOG00000021996	Nlrp4	0	1	0	0	1	0	0	1
ENSRNOG00000038674	RGD1564651	0	0	0	0	0	0	0	0
ENSRNOG00000060136	AABR07002351.1	0	0	0	0	0	0	0	0
ENSRNOG00000032891	Obox2	0	0	0	0	0	0	0	0
ENSRNOG00000036304	AABR07002353.1	0	0	0	0	0	0	0	0
ENSRNOG00000048505	Vom1r32	0	0	0	0	0	0	0	0
ENSRNOG00000021913	Nlrp9	0	0	0	0	0	0	0	0
ENSRNOG00000035686	5S_rRNA	0	0	0	0	0	0	0	0
ENSRNOG00000053141	AABR07002353.2	1	1	3	0	0	4	0	3
ENSRNOG00000049710	Vom1r34	0	0	0	0	0	0	0	0
ENSRNOG00000033755	Vom1r35	0	0	0	0	0	0	0	0
ENSRNOG00000031899	Vom1r36	0	0	0	0	0	0	0	0
ENSRNOG00000038647	Vom1r37	1	0	0	1	0	0	0	0
ENSRNOG00000058224	RNaseP_nuc	0	0	0	0	0	0	0	0
ENSRNOG00000038644	Vom1r38	0	0	0	0	0	0	0	0
ENSRNOG00000058893	AABR07002382.1	1	0	0	0	0	0	0	0
ENSRNOG00000032913	Rasl2-9	34	74	56	61	33	65	37	49
ENSRNOG00000015743	Rfpl4a	0	0	0	1	0	2	2	3
ENSRNOG00000015753	Epn1	7303	9032	7348	7340	7754	6572	6648	8295
ENSRNOG00000015914	U2af2	8787	10208	7385	8453	8237	7555	6928	9042
ENSRNOG00000015997	Ccdc106	580	482	527	472	507	459	438	598
ENSRNOG00000016274	Zfp580	355	590	287	366	326	353	329	348
ENSRNOG00000054623	U6	0	0	2	1	1	0	0	0
ENSRNOG00000016279	Zfp865	636	900	451	727	466	657	486	435
ENSRNOG00000046037	AABR07002384.2	0	0	0	0	0	0	0	0
ENSRNOG00000028628	Zfp865	1961	1851	1789	1526	1870	1417	1234	1953
ENSRNOG00000016565	Zfp524	470	585	384	492	433	380	432	464
ENSRNOG00000016574	Fiz1	1671	2452	1483	2030	1506	1742	1517	1447
ENSRNOG00000016608	Zfp579	782	834	553	653	593	722	716	654
ENSRNOG00000042927	Sbk3	1	1	1	0	1	1	0	0
ENSRNOG00000038625	Sbk2	3	2	4	1	3	5	1	5
ENSRNOG00000016687	Ssc5d	4927	2483	3425	1274	2696	966	697	1909
ENSRNOG00000042414	Nat14	360	309	245	236	248	234	264	285
ENSRNOG00000038622	Zfp628	1187	2314	1033	1484	1019	1459	1257	1001
ENSRNOG00000050348	LOC684270	320	187	243	175	280	144	117	265
ENSRNOG00000016829	Isoc2b	4	5	1	2	0	2	0	0
ENSRNOG00000016877	Shisa7	1611	1678	1298	1199	1243	1112	941	1034
ENSRNOG00000016930	Ube2s	9394	12451	8312	10014	9423	9345	7379	9834
ENSRNOG00000017127	Rpl28	9372	10463	8056	10199	8790	10582	10819	10263
ENSRNOG00000017306	Tmem238	631	546	425	490	410	349	386	512
ENSRNOG00000042528	Tmem190	500	520	574	451	583	388	326	520
ENSRNOG00000017386	Il11	103	101	68	80	83	98	43	80
ENSRNOG00000033173	Fam71e2	3	3	1	1	1	4	2	1
ENSRNOG00000038616	Cox6b2	0	2	0	0	0	1	0	0
ENSRNOG00000017508	Suv420h2	3160	3542	2477	2752	2576	2310	1715	2245
ENSRNOG00000058451	U6	5	2	2	2	2	5	1	2
ENSRNOG00000028273	Tmem150b	57	65	47	58	38	73	53	52
ENSRNOG00000017673	Brsk1	3272	4424	2994	4134	3141	3713	3462	3478
ENSRNOG00000017795	Hspbp1	1917	1598	1776	1572	2095	1599	1989	2597
ENSRNOG00000018090	Ppp6r1	10449	11888	9080	10293	10535	8895	9125	12103
ENSRNOG00000038607	Tmem86b	420	463	399	472	439	482	383	363
ENSRNOG00000058906	Ptprh	107	73	56	55	62	47	75	76
ENSRNOG00000018217	Syt5	7762	9661	7222	9584	7819	9242	9614	8505
ENSRNOG00000038600	Dnaaf3	1899	2232	1633	1934	1604	1906	1692	1787
ENSRNOG00000018250	Tnni3	341	302	237	324	189	310	227	168
ENSRNOG00000028041	Tnnt1	7	3	7	11	6	9	10	2
ENSRNOG00000053828	Ppp1r12c	2895	3212	2315	3290	2587	2926	2416	2767
ENSRNOG00000027942	Eps8l1	15	12	6	10	8	14	16	9
ENSRNOG00000027919	Rdh13	947	1075	815	1170	860	854	786	900
ENSRNOG00000057297	AC141517.1	16	14	11	17	26	13	10	11
ENSRNOG00000053253	7SK	16	11	12	7	15	9	3	10
ENSRNOG00000047204	Gp6	0	3	0	0	0	0	0	0
ENSRNOG00000049759	LOC684545	0	0	0	1	0	0	0	1
ENSRNOG00000018458	Ncr1	0	0	0	0	0	0	1	0
ENSRNOG00000027855	Fcar	0	0	0	0	0	0	0	0
ENSRNOG00000046577	AABR07002409.1	0	0	0	0	0	0	0	0
ENSRNOG00000027843	Kir3dl1	0	0	0	0	0	0	0	0
ENSRNOG00000027811	Lilrb4	0	0	0	0	0	0	0	0
ENSRNOG00000048238	AABR07002418.1	0	0	0	0	0	0	0	0
ENSRNOG00000046683	RGD1566307	0	0	0	0	0	0	0	0
ENSRNOG00000027808	Lilra5	1	0	1	2	0	0	0	2
ENSRNOG00000018616	Cdc42ep5	34	27	33	26	38	25	25	34
ENSRNOG00000018621	Leng9	363	361	314	274	316	268	273	356
ENSRNOG00000018642	Leng8	8592	11111	6826	8609	7297	6995	5593	6503
ENSRNOG00000032699	Ttyh1	151	163	103	127	147	105	111	138
ENSRNOG00000059590	U1	0	0	0	0	0	0	0	0
ENSRNOG00000027733	Lair1	3	0	0	0	0	0	0	0
ENSRNOG00000027705	Nlrp4b	0	0	0	0	0	0	0	0
ENSRNOG00000015527	Nlrp4f	0	0	0	0	0	0	0	0
ENSRNOG00000038497	Vom2r29	0	0	0	0	0	0	0	0
ENSRNOG00000038479	Vom2r30	1	0	0	0	0	0	0	0
ENSRNOG00000046339	AABR07002473.1	6	5	1	8	6	2	2	2
ENSRNOG00000031562	Vom2r31	0	0	0	0	0	0	0	0
ENSRNOG00000049668	Vom1r58	0	0	1	0	0	0	0	0
ENSRNOG00000048095	RGD1564801	297	365	326	312	328	302	307	357
ENSRNOG00000030886	Vom1r59	0	0	0	0	0	0	0	0
ENSRNOG00000047490	LOC100362808	0	0	0	0	0	0	0	0
ENSRNOG00000047206	LOC100911727	32	14	15	8	14	44	27	7
ENSRNOG00000014181	Vom1r61	0	0	0	0	0	0	0	0
ENSRNOG00000032819	Vom1r62	0	1	0	1	0	0	0	0
ENSRNOG00000014186	RGD1310257	538	703	511	598	481	405	447	483
ENSRNOG00000014193	Lig1	1846	3415	2202	2299	2263	1675	1072	2112
ENSRNOG00000026764	Pla2g4cl1	71	75	28	29	24	11	9	15
ENSRNOG00000056949	7SK	0	0	0	0	0	0	0	0
ENSRNOG00000056331	AC127640.1	30	61	24	41	25	26	6	37
ENSRNOG00000054798	7SK	0	0	0	0	0	0	0	0
ENSRNOG00000061661	AABR07002493.1	55	32	44	18	27	17	15	29
ENSRNOG00000061148	7SK	0	0	0	0	0	0	0	0
ENSRNOG00000014787	Cabp5	0	0	2	0	0	0	1	0
ENSRNOG00000052287	Bsph1	0	0	0	0	1	0	0	0
ENSRNOG00000046669	Bsph2	0	0	0	0	0	3	6	3
ENSRNOG00000056605	SNORA17	0	0	0	0	0	0	0	0
ENSRNOG00000047986	Sult2a1	0	2	3	1	0	2	0	0
ENSRNOG00000054447	U6	0	0	0	0	0	0	0	0
ENSRNOG00000031005	Rn60_1_0777.1	0	0	0	0	0	0	0	0
ENSRNOG00000048028	LOC100909747	17	24	22	12	42	47	52	44
ENSRNOG00000052468	U6	1	0	0	0	0	0	0	0
ENSRNOG00000022227	AABR07002564.1	21	32	23	19	18	13	15	20
ENSRNOG00000013548	Sepw1	0	0	0	0	0	0	0	1
ENSRNOG00000033146	LOC103690015	423	1077	1029	500	222	913	351	470
ENSRNOG00000038276	LOC100359431	0	0	0	0	0	0	0	0
ENSRNOG00000013890	Crx	0	0	0	1	0	0	0	0
ENSRNOG00000038251	AABR07002623.1	0	0	0	0	0	0	0	0
ENSRNOG00000051483	AABR07002623.2	25	87	60	40	438	16	17	9
ENSRNOG00000028449	AABR07002624.1	41	27	34	34	34	26	35	41
ENSRNOG00000013023	Gltscr2	3999	5917	3024	4771	3297	4184	3978	3540
ENSRNOG00000059444	SNORD23	0	3	0	0	2	2	2	1
ENSRNOG00000011346	Ehd2	1	7	9	3	6	6	4	6
ENSRNOG00000011262	Gltscr1	1688	1890	1475	1356	1610	1179	1090	1593
ENSRNOG00000021800	Zfp541	10	7	6	6	10	6	8	7
ENSRNOG00000001494	Napa	5284	6336	4597	5171	5402	4351	4461	5987
ENSRNOG00000001493	Kptn	1426	1616	1126	1221	1246	988	976	1161
ENSRNOG00000001492	Slc8a2	2201	13877	3020	9953	3326	6544	4189	2736
ENSRNOG00000021390	Meis3	1720	1476	1354	1357	1597	1420	1488	1788
ENSRNOG00000047575	Dhx34	1037	1292	829	1012	958	889	850	888
ENSRNOG00000060587	AABR07002627.1	7	16	6	9	9	9	7	13
ENSRNOG00000049028	C5ar2	148	38	87	38	102	33	38	116
ENSRNOG00000047800	C5ar1	1	2	0	1	2	0	0	1
ENSRNOG00000049661	Inafm1	391	470	281	334	260	365	313	289
ENSRNOG00000048848	Ccdc9	952	1199	702	1062	794	907	731	748
ENSRNOG00000015128	Sae1	4754	5765	3966	4655	4539	3996	3468	4858
ENSRNOG00000053001	AABR07002644.1	0	0	0	0	0	0	0	0
ENSRNOG00000015229	Zc3h4	6177	7720	5408	5941	5684	4939	4282	5818
ENSRNOG00000015304	Tmem160	684	651	510	625	632	519	534	671
ENSRNOG00000015376	Npas1	342	430	348	389	438	313	278	434
ENSRNOG00000015852	Arhgap35	13367	18287	12786	14401	13684	11647	11066	14771
ENSRNOG00000038205	Gng5	7	15	13	18	3	16	12	13
ENSRNOG00000028617	Ceacam15	0	0	0	0	0	0	0	0
ENSRNOG00000046915	Ceacam9	0	2	1	0	0	0	0	0
ENSRNOG00000015865	Ap2s1	3516	3773	2769	3356	4163	3436	3742	5103
ENSRNOG00000034106	LOC679748	16	37	20	48	15	40	25	15
ENSRNOG00000015948	Slc1a5	842	1317	778	1132	597	978	543	440
ENSRNOG00000016055	Fkrp	1477	1610	1442	1415	1537	1189	1237	1661
ENSRNOG00000016145	Strn4	10957	12786	9076	11897	10420	10413	9790	10810
ENSRNOG00000016434	Prkd2	622	520	522	493	607	493	559	645
ENSRNOG00000052256	Dact3	618	879	526	672	556	655	566	634
ENSRNOG00000016701	Gng8	35	26	31	48	29	34	36	29
ENSRNOG00000016756	Ptgir	5	0	1	0	0	1	3	9
ENSRNOG00000016770	Calm3	21329	21345	19980	17267	23784	14482	14268	23583
ENSRNOG00000016863	Pnmal2	17551	13553	14083	10505	14547	8489	8165	15060
ENSRNOG00000027944	Pnmal1	30	35	18	32	27	28	18	27
ENSRNOG00000027936	Ccdc8	0	0	1	0	1	4	2	0
ENSRNOG00000016907	Ppp5c	4163	4418	3587	3786	3986	3280	3055	4199
ENSRNOG00000017198	Hif3a	0	0	0	0	0	0	0	0
ENSRNOG00000042250	Psg16	0	0	0	0	0	0	0	0
ENSRNOG00000027607	Ceacam3	0	0	0	0	0	0	0	0
ENSRNOG00000027288	Psgb1	0	0	0	0	0	0	1	0
ENSRNOG00000029485	Psg29	0	0	0	0	0	0	0	0
ENSRNOG00000034000	AABR07002659.1	0	0	0	0	0	0	0	0
ENSRNOG00000017519	LOC102557244	0	0	0	0	0	0	0	0
ENSRNOG00000017620	Ceacam11	0	0	0	0	0	0	0	0
ENSRNOG00000042158	Ceacam12	0	0	0	0	0	0	0	0
ENSRNOG00000032940	LOC100363596	0	0	0	0	0	0	0	0
ENSRNOG00000017699	Mill1	5	11	10	9	8	4	7	4
ENSRNOG00000044940	5S_rRNA	0	0	0	0	0	0	0	0
ENSRNOG00000038101	Psg19	3	24	5	14	3	8	2	3
ENSRNOG00000026891	LOC680058	3	24	13	12	7	10	3	9
ENSRNOG00000051815	AC093995.1	0	6	3	0	1	4	1	0
ENSRNOG00000057645	Micb	7	5	4	11	9	5	12	5
ENSRNOG00000013395	Pglyrp1	7	20	12	21	10	12	7	4
ENSRNOG00000013767	Ccdc61	687	1242	581	1123	720	986	744	779
ENSRNOG00000013847	Nova2	379	570	272	417	352	312	267	351
ENSRNOG00000038088	Nanos2	4	5	0	3	1	4	0	1
ENSRNOG00000014132	Mypop	933	1477	905	1146	952	1140	1019	1052
ENSRNOG00000038087	Gm10676	0	0	0	0	0	0	0	0
ENSRNOG00000014252	Irf2bp1	2259	2574	1842	1850	2044	1693	1538	2230
ENSRNOG00000014256	Foxa3	493	348	358	342	434	366	400	417
ENSRNOG00000014353	Sympk	7381	8006	6565	7416	7345	6454	6635	8151
ENSRNOG00000061526	Rsph6a	5	2	2	1	2	3	3	3
ENSRNOG00000014984	Dmwd	1828	1993	1499	1690	1738	1486	1483	1932
ENSRNOG00000015085	Dmpk	668	950	576	829	575	770	607	583
ENSRNOG00000047435	AC120692.1	4	2	1	4	1	0	1	4
ENSRNOG00000060146	Six5	221	188	208	136	202	159	144	217
ENSRNOG00000008815	Fbxo46	1117	970	918	947	1143	850	934	1280
ENSRNOG00000015413	Qpctl	1813	1655	1548	1619	1902	1555	1424	2071
ENSRNOG00000015844	Snrpd2	2880	2904	2522	2859	2966	2746	2898	3361
ENSRNOG00000015860	Gipr	21788	16975	13556	14876	14244	14290	12428	11910
ENSRNOG00000030127	Eml2	133	91	93	69	75	60	49	84
ENSRNOG00000035565	Mir330	0	0	0	0	0	0	0	0
ENSRNOG00000016362	Gpr4	0	0	0	0	0	0	0	0
ENSRNOG00000025890	Opa3	1942	2961	1652	2364	2071	1921	1650	2031
ENSRNOG00000056238	U1	2	0	1	0	0	0	0	1
ENSRNOG00000016367	Vasp	3020	2330	2558	2339	2991	2446	2674	3543
ENSRNOG00000059266	AABR07002674.1	56	25	45	15	38	23	20	27
ENSRNOG00000016603	Rtn2	4352	6284	3643	4795	4218	4526	4343	4564
ENSRNOG00000046667	Fosb	112	131	158	180	150	368	425	165
ENSRNOG00000017839	Ercc1	1393	1874	1320	1627	1487	1484	1318	1555
ENSRNOG00000016825	Cd3eap	876	794	745	908	914	1005	968	1074
ENSRNOG00000025350	Ppp1r13l	467	611	499	656	582	759	729	851
ENSRNOG00000017753	Ercc2	1652	1913	1402	1647	1540	1448	1403	1519
ENSRNOG00000036303	Mir343	23	26	17	12	21	24	13	15
ENSRNOG00000018101	Klc3	41	74	20	65	39	59	60	33
ENSRNOG00000016837	Ckm	9	8	4	10	10	5	10	25
ENSRNOG00000029745	A930016O22Rik	1	1	0	3	3	2	5	6
ENSRNOG00000017069	Mark4	2039	2463	1965	2054	1995	2018	2013	2294
ENSRNOG00000052756	U1	0	0	0	0	0	0	0	0
ENSRNOG00000060041	AABR07002677.2	1	0	0	1	1	1	0	0
ENSRNOG00000017448	Exoc3l2	7	7	2	7	0	2	5	1
ENSRNOG00000017463	Bloc1s3	215	245	158	189	186	184	253	259
ENSRNOG00000017468	Trappc6a	530	629	335	461	344	396	355	327
ENSRNOG00000043378	Nkpd1	12	9	9	19	12	20	20	12
ENSRNOG00000017692	Ppp1r37	4137	5249	3380	4173	3816	3932	3767	4236
ENSRNOG00000049772	Gemin7	228	235	188	240	206	283	271	247
ENSRNOG00000049605	Zfp296	99	91	93	75	93	70	80	75
ENSRNOG00000046000	Clasrp	1844	2314	1495	1979	1744	1898	1810	1760
ENSRNOG00000033235	Relb	813	806	745	759	707	682	569	539
ENSRNOG00000018255	Clptm1	25777	32468	24669	27050	26046	23247	24010	28797
ENSRNOG00000018402	Apoc2	1	0	1	0	1	1	1	0
ENSRNOG00000018405	Apoc4	0	1	0	0	0	0	0	0
ENSRNOG00000018426	Apoc1	0	0	0	0	0	0	0	0
ENSRNOG00000018454	Apoe	138	195	133	250	139	275	215	164
ENSRNOG00000018556	Tomm40	2164	2401	1881	2079	2090	2063	2018	2447
ENSRNOG00000018730	Pvrl2	1693	1504	1522	1461	1729	1393	1661	1995
ENSRNOG00000029399	Bcam	1866	1378	1495	1082	1391	968	738	1158
ENSRNOG00000018953	Cblc	0	0	0	0	1	0	0	0
ENSRNOG00000043416	Bcl3	408	376	326	306	281	246	255	238
ENSRNOG00000031391	Ceacam16	18	17	13	14	13	14	9	6
ENSRNOG00000054552	Gm19345	5	3	2	3	4	2	5	3
ENSRNOG00000047795	AABR07002680.1	4	2	3	5	2	1	1	2
ENSRNOG00000043088	Ceacam19	0	0	0	0	0	0	0	0
ENSRNOG00000019202	PVR	0	0	0	0	0	0	0	0
ENSRNOG00000024630	Igsf23	0	1	0	0	0	1	0	0
ENSRNOG00000019260	Ceacam20	0	1	0	0	0	0	0	1
ENSRNOG00000029336	Zfp180	4169	5589	3795	4761	4072	3888	3201	4327
ENSRNOG00000056832	AABR07002682.1	13	9	5	10	17	11	15	15
ENSRNOG00000029022	Zfp112	221	201	163	211	173	130	188	210
ENSRNOG00000032625	Zfp235	520	407	341	365	378	327	320	427
ENSRNOG00000054609	AABR07002683.1	184	321	203	179	185	218	210	249
ENSRNOG00000024376	Zfp111	1313	1224	1091	1181	1125	953	1007	1232
ENSRNOG00000019416	Zfp94	1870	1681	1459	1598	1606	1538	1490	1610
ENSRNOG00000055608	Zfp94	12	4	7	7	10	6	4	13
ENSRNOG00000019427	Tescl	0	0	0	0	0	0	0	0
ENSRNOG00000019432	Lypd5	0	0	1	0	0	0	0	0
ENSRNOG00000019440	Kcnn4	0	1	0	0	0	1	3	1
ENSRNOG00000019596	Smg9	1895	3444	1741	2712	1763	2223	1627	1816
ENSRNOG00000024257	Irgc	0	0	0	0	0	0	0	0
ENSRNOG00000037931	Plaur	0	0	0	0	0	0	0	1
ENSRNOG00000024243	Cadm4	2290	2485	1829	2032	1985	1778	1587	1915
ENSRNOG00000019802	Zfp428	860	1082	783	908	796	865	832	934
ENSRNOG00000050032	AABR07002689.1	15	4	5	10	6	4	5	3
ENSRNOG00000046500	Irgq	636	827	487	582	646	616	566	696
ENSRNOG00000019862	Pinlyp	47	83	35	49	44	43	26	50
ENSRNOG00000019915	Xrcc1	3505	5066	3022	3825	3105	3305	2165	2719
ENSRNOG00000024065	Zfp575	0	0	0	0	0	0	0	0
ENSRNOG00000019982	Ethe1	412	405	327	397	348	368	349	352
ENSRNOG00000055259	Phldb3	614	599	536	506	638	602	560	762
ENSRNOG00000019999	Lypd3	163	150	135	120	131	119	122	135
ENSRNOG00000020057	Tex101	3	1	2	1	1	1	0	1
ENSRNOG00000033358	LOC100910565	0	0	0	0	0	0	0	0
ENSRNOG00000049821	LOC100909620	0	0	0	0	0	0	0	0
ENSRNOG00000045922	LOC100910611	0	0	0	0	0	0	0	0
ENSRNOG00000049317	RGD1565655	0	0	0	0	0	0	0	0
ENSRNOG00000048783	LOC100909700	0	0	0	0	1	0	0	0
ENSRNOG00000050105	Ceacam10	0	0	0	0	0	0	0	0
ENSRNOG00000030331	Ceacam6	0	0	0	0	0	0	0	0
ENSRNOG00000020098	Lypd4	0	0	0	0	0	0	1	0
ENSRNOG00000020109	Dmrtc2	0	0	0	0	0	0	0	0
ENSRNOG00000037897	Rps19	62	66	59	90	39	55	64	33
ENSRNOG00000020125	Cd79a	0	1	1	0	2	3	1	1
ENSRNOG00000020130	Arhgef1	5092	5968	4628	4929	5064	4346	4265	5673
ENSRNOG00000020233	Rabac1	3720	5160	3019	4203	3441	3895	3449	3865
ENSRNOG00000061682	AABR07071886.1	0	0	0	0	0	0	0	0
ENSRNOG00000020263	Atp1a3	11595	19225	11354	14847	10044	10892	6660	7101
ENSRNOG00000059450	AC114696.2	1	0	0	0	0	0	0	0
ENSRNOG00000020310	Grik5	5045	7985	3687	6643	4101	6026	4606	3668
ENSRNOG00000055761	Zfp574	2056	2347	1629	1876	2027	1948	1911	2342
ENSRNOG00000055650	Pou2f2	239	664	172	344	159	239	179	105
ENSRNOG00000046112	Dedd2	650	472	526	427	587	437	495	890
ENSRNOG00000057603	U6	2	1	1	0	0	1	0	1
ENSRNOG00000047526	Zfp526	1102	988	857	727	1005	635	646	1057
ENSRNOG00000020417	Gsk3a	7936	10661	8435	8647	8575	7609	7286	9939
ENSRNOG00000020426	Erf	1859	2032	1423	1628	1458	1755	1650	2061
ENSRNOG00000056118	Cic	7574	10586	7149	8384	7746	6953	5938	7943
ENSRNOG00000020481	Pafah1b3	500	537	436	643	447	659	603	490
ENSRNOG00000043154	Prr19	34	36	25	37	19	29	40	37
ENSRNOG00000020489	Tmem145	1093	1201	760	805	748	807	510	522
ENSRNOG00000052687	Megf8	10269	10473	8259	9317	10351	9078	8905	11832
ENSRNOG00000020530	Cnfn	1	2	1	2	0	2	0	2
ENSRNOG00000020546	Lipe	272	364	245	380	357	322	270	373
ENSRNOG00000020538	4732471J01Rik	2	1	3	2	7	4	2	5
ENSRNOG00000037814	Cxcl17	7	8	7	5	11	7	5	6
ENSRNOG00000020578	Ceacam1	2840	8321	2829	5644	3066	4729	4110	3409
ENSRNOG00000057198	AC134759.1	2	3	2	4	4	3	4	2
ENSRNOG00000037798	Erich4	1	7	1	10	2	5	5	4
ENSRNOG00000020596	Atp5sl	1803	2035	1512	1613	1715	1550	1465	1862
ENSRNOG00000020606	B3gnt8	0	1	0	2	1	2	1	2
ENSRNOG00000020607	Bckdha	1432	1629	1045	1297	937	1100	988	1027
ENSRNOG00000020635	Exosc5	614	613	453	487	536	457	465	596
ENSRNOG00000021302	Tmem91	94	136	63	82	58	86	56	61
ENSRNOG00000028753	B9d2	649	730	502	645	571	601	663	598
ENSRNOG00000020652	Tgfb1	396	350	323	303	355	290	290	310
ENSRNOG00000020675	Ccdc97	2496	3308	2231	2640	2912	2481	2706	3427
ENSRNOG00000020683	Hnrnpul1	15930	26865	15459	19213	16096	14912	11911	16147
ENSRNOG00000020716	Axl	2	1	1	7	0	0	1	2
ENSRNOG00000041518	AABR07002711.1	0	0	0	0	0	0	0	0
ENSRNOG00000020743	Cyp2s1	854	2117	929	1778	932	1297	922	801
ENSRNOG00000028852	LOC100359930	0	0	0	0	0	0	0	1
ENSRNOG00000059739	Y_RNA	0	0	0	0	0	0	0	0
ENSRNOG00000046375	LOC100910611	0	0	0	0	0	0	0	0
ENSRNOG00000022679	LOC100909662	0	0	0	0	0	0	0	0
ENSRNOG00000049059	LOC100910611	0	0	0	0	0	0	0	0
ENSRNOG00000047176	RGD1565655	0	0	0	0	0	0	0	0
ENSRNOG00000022669	Cd177	2	0	2	0	0	0	0	0
ENSRNOG00000046222	Ceacam10	0	0	0	0	0	0	0	0
ENSRNOG00000045673	AABR07002741.1	0	0	0	0	0	0	0	0
ENSRNOG00000020775	Cyp2b2	0	0	0	0	0	1	0	1
ENSRNOG00000033164	Cyp2b3	0	0	0	0	0	0	0	0
ENSRNOG00000043320	LOC100364352	0	0	0	0	0	0	0	0
ENSRNOG00000032004	Cyp2b21	1	2	0	0	0	0	0	0
ENSRNOG00000050758	AC142154.1	44	66	44	69	31	36	35	28
ENSRNOG00000031529	Cyp2b12	0	0	0	1	1	1	0	2
ENSRNOG00000060459	AC142154.2	0	0	0	0	0	0	0	0
ENSRNOG00000020827	Cyp2g1	0	0	0	0	0	0	0	0
ENSRNOG00000020817	Cyp2a3	0	1	1	0	0	0	0	0
ENSRNOG00000055096	AABR07002768.1	295	340	313	349	343	251	178	222
ENSRNOG00000032805	Cyp2f4	425	374	461	395	519	305	472	482
ENSRNOG00000028891	Cyp2t1	4	3	6	5	5	5	9	12
ENSRNOG00000020947	Egln2	1955	2571	1595	2150	1935	2018	2041	2130
ENSRNOG00000001500	Rab4b	1609	2394	1687	1829	1608	1612	1346	1720
ENSRNOG00000001499	Mia	21	16	5	11	8	12	10	8
ENSRNOG00000001501	Snrpa	3453	5512	3896	4672	3790	3904	3014	3244
ENSRNOG00000037715	BC024978	874	1178	813	935	829	704	678	742
ENSRNOG00000041608	AC123095.2	444	552	370	480	295	390	296	318
ENSRNOG00000013945	Itpkc	458	443	412	431	452	416	437	487
ENSRNOG00000020848	Adck4	1087	995	794	874	874	848	853	929
ENSRNOG00000020867	Numbl	1968	2061	1899	1523	2120	1582	1411	2427
ENSRNOG00000061318	AC123095.3	0	0	0	0	0	0	1	0
ENSRNOG00000020871	Ltbp4	828	377	554	273	461	202	172	372
ENSRNOG00000020882	Shkbp1	711	939	535	685	587	726	691	592
ENSRNOG00000055371	Sptbn4	1827	1253	1220	1132	1320	1020	992	1296
ENSRNOG00000024410	Blvrb	1542	1022	1815	1428	3020	1786	3786	5223
ENSRNOG00000037690	Sertad3	217	150	200	177	281	174	248	377
ENSRNOG00000024363	Sertad1	127	115	85	140	119	173	218	165
ENSRNOG00000018369	Prx	134	269	106	198	127	144	101	143
ENSRNOG00000020835	Hipk4	25	94	35	61	37	45	23	32
ENSRNOG00000018390	Pld3	9244	8952	9381	9396	12638	9662	12957	16201
ENSRNOG00000018408	RGD1307554	1983	2183	1955	2061	2070	1718	1633	2334
ENSRNOG00000018677	Akt2	3788	5166	3420	3851	3737	3303	3044	4016
ENSRNOG00000018850	Ttc9b	0	0	2	0	0	2	1	1
ENSRNOG00000023521	Map3k10	2750	3651	2461	3151	2527	2975	2591	2681
ENSRNOG00000055158	U6	0	0	0	0	0	0	1	1
ENSRNOG00000046338	C030039L03Rik	560	463	465	500	517	360	362	529
ENSRNOG00000037673	RGD1565183	191	234	224	179	150	222	196	201
ENSRNOG00000018885	LOC100910046	277	401	387	360	315	284	233	355
ENSRNOG00000049295	AABR07071891.1	0	0	0	1	0	1	0	0
ENSRNOG00000045741	Zfp780b	33	46	41	32	39	38	21	35
ENSRNOG00000050995	Zfp626	119	161	99	106	113	101	80	113
ENSRNOG00000048765	AABR07002774.2	77	122	98	139	95	90	79	115
ENSRNOG00000029805	AABR07002774.1	836	907	788	867	794	791	668	771
ENSRNOG00000018928	LOC100360638	593	628	474	607	599	503	477	612
ENSRNOG00000048489	AABR07002775.1	0	0	0	2	0	0	0	0
ENSRNOG00000054614	AABR07002779.1	26	91	56	24	9	52	22	24
ENSRNOG00000058145	7SK	0	0	0	0	0	0	0	0
ENSRNOG00000054568	AABR07002782.1	0	0	0	0	0	0	0	0
ENSRNOG00000054618	4932431P20Rik	1	0	0	0	0	0	0	0
ENSRNOG00000018936	LOC100360638	811	842	750	771	736	490	430	666
ENSRNOG00000053366	ENSRNOG00000053366	865	796	712	802	780	719	614	780
ENSRNOG00000056883	U7	5	8	6	5	8	5	1	4
ENSRNOG00000060634	AABR07002784.2	29	21	23	38	19	24	19	38
ENSRNOG00000018994	Psmc4	6801	9402	6804	9254	8834	8090	10789	11257
ENSRNOG00000059438	U2	0	0	0	0	0	0	0	0
ENSRNOG00000019129	Fcgbp	142	57	89	48	108	66	82	104
ENSRNOG00000061255	U6	0	0	0	0	0	0	0	0
ENSRNOG00000042899	Fcgbpl1	33	10	27	15	24	13	11	28
ENSRNOG00000019229	Fbl	3454	4898	3215	4328	3676	3976	3841	4043
ENSRNOG00000019254	Dyrk1b	1353	1952	927	1068	864	819	711	907
ENSRNOG00000047901	Papl	0	0	0	0	0	0	0	0
ENSRNOG00000019883	Pak4	4946	5598	4246	4512	4852	3656	3161	5147
ENSRNOG00000055129	AC110862.1	1	1	3	1	1	0	1	0
ENSRNOG00000054506	Nccrp1	0	0	0	0	0	0	0	0
ENSRNOG00000019879	Sycn	1	0	0	0	1	1	0	0
ENSRNOG00000026584	Ifnl3	0	0	0	0	0	0	0	0
ENSRNOG00000056251	LOC100911249	0	0	0	0	0	0	0	0
ENSRNOG00000019869	Lrfn1	1989	1582	1516	1298	1629	1189	1181	1584
ENSRNOG00000019838	Gmfg	538	483	477	453	491	390	294	420
ENSRNOG00000019831	Samd4b	6892	8270	7098	7134	8254	6327	6197	9372
ENSRNOG00000019746	Paf1	4210	4878	4159	4331	4945	4202	4518	5786
ENSRNOG00000019702	Med29	976	1159	930	1217	1075	982	1194	1160
ENSRNOG00000058388	Zfp36	555	847	567	634	703	1217	1374	985
ENSRNOG00000030266	Plekhg2	167	166	136	122	156	142	126	116
ENSRNOG00000019578	Rps16	17001	18100	13007	17074	14058	17115	16824	15602
ENSRNOG00000055387	SNORA40	70	128	81	126	100	195	194	103
ENSRNOG00000032034	Supt5h	9210	11250	8557	9994	9534	8765	8510	10206
ENSRNOG00000037638	Timm50	3130	4312	2886	3791	3231	3506	3340	3560
ENSRNOG00000019338	Dll3	10	11	8	11	10	23	14	10
ENSRNOG00000051208	Selv	0	2	0	0	0	3	1	0
ENSRNOG00000045545	Eid2b	215	276	160	177	179	150	167	249
ENSRNOG00000019310	Eid2	558	517	431	430	484	424	519	538
ENSRNOG00000056831	AABR07002805.1	0	0	0	0	0	0	0	0
ENSRNOG00000043056	Fpr-rs4	0	0	0	0	0	0	0	0
ENSRNOG00000011191	Vom2r10	0	0	0	0	0	0	0	0
ENSRNOG00000048014	Fpr-rs6	0	0	0	0	0	0	0	0
ENSRNOG00000034119	Vom1r2	0	0	0	0	0	0	0	0
ENSRNOG00000048251	Vom1r3	0	0	0	0	0	0	0	0
ENSRNOG00000045921	Vom1r4	0	0	0	0	0	0	0	0
ENSRNOG00000033775	Vom2r11	0	0	0	0	0	0	0	0
ENSRNOG00000031073	AABR07002835.1	0	0	0	0	0	0	0	0
ENSRNOG00000058623	Y_RNA	0	0	0	0	0	0	0	0
ENSRNOG00000055006	AABR07002845.1	0	0	0	0	0	0	0	0
ENSRNOG00000055681	AABR07002848.2	0	3	1	4	0	0	0	0
ENSRNOG00000050453	Fbxo27	26	21	16	16	16	11	7	5
ENSRNOG00000019942	Fbxo17	1	1	0	1	0	0	0	0
ENSRNOG00000019949	Mrps12	902	915	671	826	918	904	862	1025
ENSRNOG00000019962	Sars2	1097	1561	889	1255	1018	1044	920	865
ENSRNOG00000046971	Ccer2	28	29	16	31	14	18	19	17
ENSRNOG00000020063	Nfkbib	865	898	853	796	969	831	874	1300
ENSRNOG00000020102	Sirt2	4053	4699	3830	3860	3859	3526	3279	3776
ENSRNOG00000025354	Rinl	4	6	5	1	2	5	4	4
ENSRNOG00000020235	Hnrnpl	22242	29066	20306	21986	22923	19266	18285	25160
ENSRNOG00000020308	Ech1	3876	3240	3326	3609	4431	4503	6909	6128
ENSRNOG00000020338	Lgals4	28	23	18	28	22	35	44	27
ENSRNOG00000020380	Lgals7	14	15	22	12	25	25	8	20
ENSRNOG00000020389	Capn12	160	174	88	123	99	83	65	53
ENSRNOG00000020433	Actn4	17132	17541	16627	15120	20304	13210	14264	24063
ENSRNOG00000047624	AABR07002854.1	0	0	0	0	1	0	0	0
ENSRNOG00000020598	Kcnk6	25	47	23	25	24	24	32	23
ENSRNOG00000020616	Yif1b	60	55	45	0	34	30	31	42
ENSRNOG00000020628	LOC100361913	2	2	0	3	1	0	1	2
ENSRNOG00000020636	Spint2	13227	12416	11669	11096	12208	10379	10944	13092
ENSRNOG00000020676	Ppp1r14a	322	384	348	297	378	292	469	434
ENSRNOG00000020687	Dpf1	890	2174	860	2037	1028	1815	1258	1020
ENSRNOG00000020703	Sipa1l3	5752	6663	5437	4918	5669	4585	3917	6245
ENSRNOG00000057222	AABR07002868.2	6	46	55	3	3	47	17	32
ENSRNOG00000055519	Zfp30	1	2	1	3	3	0	3	2
ENSRNOG00000045327	5S_rRNA	0	1	0	0	0	0	0	0
ENSRNOG00000029043	Zfp84	1923	1643	1598	1646	1820	1527	1493	2043
ENSRNOG00000051494	AABR07002870.1	2	0	2	1	1	0	1	2
ENSRNOG00000048116	LOC100366140	0	2	2	3	0	1	1	0
ENSRNOG00000020774	Zfp383	40	3	1	0	30	28	1	17
ENSRNOG00000046937	Zfp74	0	1	0	0	0	0	0	0
ENSRNOG00000020495	Eif3k	4727	6295	4059	5438	4549	4992	4592	4899
ENSRNOG00000056770	SNORA9	186	226	168	211	144	163	105	128
ENSRNOG00000020505	Map4k1	166	591	158	410	159	286	181	117
ENSRNOG00000020557	Ryr1	162	182	104	132	101	135	94	86
ENSRNOG00000033744	Rasgrp4	0	0	0	0	0	0	0	0
ENSRNOG00000024036	Fam98c	1210	1233	949	1062	1009	1063	804	981
ENSRNOG00000051915	Spred3	683	795	649	700	805	782	861	902
ENSRNOG00000023931	Ggn	109	198	120	133	136	172	168	165
ENSRNOG00000037580	Psmd8	6903	9763	6503	8886	8837	7865	10247	11912
ENSRNOG00000060693	AC118147.2	798	1310	559	1139	492	879	563	325
ENSRNOG00000049868	Kcnk6	0	0	0	0	0	1	0	1
ENSRNOG00000055286	Yif1b	1	0	0	1	0	0	0	0
ENSRNOG00000056651	AC118147.1	0	0	0	0	0	0	0	0
ENSRNOG00000046305	Zfp383	2	0	1	0	0	1	1	1
ENSRNOG00000048894	Zfp74	0	0	0	0	0	0	1	0
ENSRNOG00000055119	AABR07002882.1	3	6	5	5	1	4	5	1
ENSRNOG00000046652	LOC102547059	0	0	0	0	0	0	0	1
ENSRNOG00000030932	LOC102546354	56	60	42	42	43	41	49	42
ENSRNOG00000052023	AABR07002885.1	0	0	0	0	0	0	0	0
ENSRNOG00000055611	SNORA5	0	0	0	0	1	0	0	0
ENSRNOG00000048138	Zfp566	46	38	53	40	24	46	24	25
ENSRNOG00000052127	SNORA5	0	0	0	0	0	0	0	0
ENSRNOG00000046867	Zfp260	13	13	1	3	4	1	7	6
ENSRNOG00000020762	Zfp260	75	138	130	78	56	125	52	82
ENSRNOG00000056062	AABR07002893.1	0	0	1	1	2	0	0	0
ENSRNOG00000037556	Zfp420	0	0	0	0	1	0	0	0
ENSRNOG00000047627	LOC100366140	0	0	0	0	0	0	0	0
ENSRNOG00000020777	Zfp382	860	1130	766	1085	830	934	810	810
ENSRNOG00000054776	AABR07002898.1	0	1	0	1	0	1	0	0
ENSRNOG00000047364	AABR07002900.1	0	0	5	3	2	1	1	0
ENSRNOG00000056429	AABR07002902.1	2	1	1	0	0	0	1	0
ENSRNOG00000048194	LOC100912380	502	1150	1156	765	993	712	939	1344
ENSRNOG00000056353	U6	0	0	0	0	0	0	1	0
ENSRNOG00000045655	LOC100911774	36	36	34	39	24	23	25	22
ENSRNOG00000020799	LOC100911822	18	37	25	21	10	28	13	16
ENSRNOG00000047959	AABR07002905.1	1	0	0	0	0	0	0	0
ENSRNOG00000020807	Wdr62	82	148	97	85	105	79	36	105
ENSRNOG00000020821	Clip3	7	21	18	10	8	15	2	18
ENSRNOG00000025216	Alkbh6	7	18	23	16	6	20	6	5
ENSRNOG00000052697	7SK	3	2	0	2	4	1	3	3
ENSRNOG00000049277	LOC100911963	26	26	29	17	10	18	6	7
ENSRNOG00000047045	Sdhaf1	21	6	13	14	11	10	12	7
ENSRNOG00000048447	AABR07002906.1	0	0	0	0	0	0	0	0
ENSRNOG00000020839	Lrfn3	1205	1249	1173	1034	1248	1181	1121	1328
ENSRNOG00000057115	U2	9	7	4	4	2	3	0	4
ENSRNOG00000048484	AABR07002908.1	8	16	13	3	8	9	0	11
ENSRNOG00000020845	Tyrobp	0	0	0	0	0	0	0	0
ENSRNOG00000020849	Hcst	0	1	0	0	0	0	0	0
ENSRNOG00000025111	Nfkbid	311	251	272	273	336	326	293	332
ENSRNOG00000020851	Aplp1	26670	27757	25053	23630	27792	21113	19608	28473
ENSRNOG00000020864	Kirrel2	151	154	144	112	225	117	111	186
ENSRNOG00000020873	Nphs1	13	14	11	13	15	18	9	10
ENSRNOG00000057578	Prodh2	0	0	0	0	0	0	0	0
ENSRNOG00000061774	AABR07002910.1	395	930	277	605	346	374	201	220
ENSRNOG00000024677	Arhgap33	3665	8466	2988	4887	3022	3488	1925	2417
ENSRNOG00000024625	Proser3	2029	2079	1729	1581	1864	1167	973	1707
ENSRNOG00000060188	AC141526.2	35	42	25	40	36	23	23	34
ENSRNOG00000020922	Hspb6	2740	2996	2829	2573	3047	2227	2124	3242
ENSRNOG00000020929	Lin37	738	1020	720	1027	973	895	1059	1279
ENSRNOG00000020941	Psenen	2808	3051	2557	2724	2994	2707	3028	3472
ENSRNOG00000024497	U2af1l4	1539	2379	1275	2124	1521	1764	1677	1519
ENSRNOG00000020957	Igflr1	50	85	33	67	50	48	35	46
ENSRNOG00000055525	Kmt2b	5733	6760	4629	5275	4961	4949	4167	5182
ENSRNOG00000050364	Mir3569	3	1	1	3	1	2	0	2
ENSRNOG00000042465	Zbtb32	7	4	2	1	7	4	6	19
ENSRNOG00000024331	Upk1a	3	11	0	8	1	10	7	5
ENSRNOG00000024309	Cox6b1	5457	6621	4951	6097	6242	6249	6695	7468
ENSRNOG00000024288	Etv2	1	2	0	1	0	0	2	2
ENSRNOG00000024278	Rbm42	4559	5743	3947	4905	4690	4892	5047	6075
ENSRNOG00000024266	Haus5	1687	1923	1433	1799	1755	1640	1394	1781
ENSRNOG00000046724	AC141526.1	0	0	0	0	0	0	0	0
ENSRNOG00000037485	LOC688924	0	2	0	0	0	0	0	0
ENSRNOG00000020985	Atp4a	42	71	41	59	58	66	45	43
ENSRNOG00000021006	Tmem147	2348	2069	1777	2139	2019	1983	2001	2057
ENSRNOG00000021009	Gapdhs	223	262	170	250	174	214	179	208
ENSRNOG00000021015	Sbsn	93	92	52	94	72	73	53	53
ENSRNOG00000055934	Dmkn	1	2	1	1	3	2	4	4
ENSRNOG00000002340	LOC100361079	7	24	14	30	12	47	50	31
ENSRNOG00000021021	Ffar2	533	682	404	454	560	393	544	684
ENSRNOG00000037467	Ffar3	776	1777	564	1103	597	1151	862	573
ENSRNOG00000024009	Ffar1	3369	4802	3063	3442	3680	3333	3385	4007
ENSRNOG00000024000	Cd22	97	149	60	119	84	94	110	111
ENSRNOG00000021023	Mag	7	20	5	20	6	10	17	5
ENSRNOG00000021029	Hamp	0	2	0	3	0	4	5	1
ENSRNOG00000053725	Usf2	3469	6750	3580	4887	3481	4374	3437	3923
ENSRNOG00000021053	Lsr	6543	7035	5957	6120	6957	5915	6416	8398
ENSRNOG00000021060	LOC100909893	4	1	6	1	4	5	8	8
ENSRNOG00000021062	Fxyd5	0	0	0	0	0	0	1	2
ENSRNOG00000021067	Fxyd7	1	0	1	0	0	0	0	0
ENSRNOG00000021079	Fxyd1	0	0	0	0	0	0	0	0
ENSRNOG00000021087	Lgi4	0	0	1	1	0	1	0	0
ENSRNOG00000021095	Fxyd3	0	0	0	0	0	0	0	0
ENSRNOG00000021097	Hpn	0	0	0	0	0	0	0	0
ENSRNOG00000021102	Scn1b	52	53	40	36	28	30	14	24
ENSRNOG00000056095	AABR07071898.1	0	0	0	0	0	0	0	0
ENSRNOG00000021106	Gramd1a	2780	3692	2305	3233	2647	3147	2975	2625
ENSRNOG00000055794	AABR07002923.1	0	0	0	0	0	0	0	0
ENSRNOG00000028984	RGD1563307	29	26	26	26	21	16	21	22
ENSRNOG00000061315	AABR07002928.1	32	30	32	10	21	15	20	21
ENSRNOG00000023367	Scgb2b2	0	0	0	0	0	0	0	0
ENSRNOG00000023314	Scgb2b24	0	0	0	0	1	0	0	0
ENSRNOG00000030828	Apbh	0	0	0	0	0	0	1	0
ENSRNOG00000037415	AABR07002938.1	32	38	34	27	28	22	21	32
ENSRNOG00000023296	Wtip	536	703	455	602	439	525	431	434
ENSRNOG00000061556	SNORA11	2	2	0	4	3	0	6	5
ENSRNOG00000021113	Uba2	7562	11075	6674	8950	7236	7605	6229	7312
ENSRNOG00000021119	Pdcd2l	930	1231	841	1163	995	1035	1061	960
ENSRNOG00000023150	Gpi	29598	100042	35828	90674	46629	74050	63550	53341
ENSRNOG00000021129	RGD1308428	3498	3951	2963	3260	3183	2529	2288	3327
ENSRNOG00000051350	Rn60_1_0913.3	1	0	0	0	0	0	1	1
ENSRNOG00000051284	Rn60_1_0913.2	49	55	70	93	40	69	46	33
ENSRNOG00000021133	Lsm14a	5457	6233	4560	5522	4634	4153	3663	4729
ENSRNOG00000060969	7SK	0	0	0	0	0	0	0	0
ENSRNOG00000021137	Kctd15	1851	2451	1498	2291	1236	1919	1252	1029
ENSRNOG00000022919	Chst8	179	1005	230	815	212	772	517	163
ENSRNOG00000032733	RGD1560088	2	3	5	1	1	5	0	3
ENSRNOG00000060091	SNORA43	0	0	0	0	0	0	0	0
ENSRNOG00000059099	SNORA17	0	0	0	0	0	0	0	0
ENSRNOG00000052945	AABR07002969.1	349	408	249	381	321	320	351	378
ENSRNOG00000056960	SNORA43	0	0	0	0	0	0	0	0
ENSRNOG00000053019	SNORA17	0	0	0	0	0	0	0	0
ENSRNOG00000060312	Capns1	17	17	40	14	17	22	23	23
ENSRNOG00000050148	AABR07002973.1	0	1	2	0	0	1	1	1
ENSRNOG00000037541	RGD1559845	0	0	0	0	0	0	0	0
ENSRNOG00000020830	Syne4	205	176	164	125	124	118	96	118
ENSRNOG00000047943	Alkbh6	18	32	21	27	16	25	25	21
ENSRNOG00000055219	7SK	1	0	2	0	0	0	0	0
ENSRNOG00000050104	Clip3	41	24	27	26	20	28	20	24
ENSRNOG00000049708	Wdr62	16	42	26	19	18	18	4	17
ENSRNOG00000024880	Ovol3	0	0	0	0	0	0	0	0
ENSRNOG00000050560	Polr2i	15	10	12	22	11	15	22	10
ENSRNOG00000020781	Tbcb	28	24	30	22	17	27	14	21
ENSRNOG00000045747	LOC100911363	3	8	3	6	4	7	2	2
ENSRNOG00000050015	LOC100910772	5	21	9	13	16	17	9	17
ENSRNOG00000048407	LOC100912070	0	0	0	0	0	0	0	0
ENSRNOG00000013250	Pdcd5	1	0	1	0	0	0	0	0
ENSRNOG00000021144	Cebpg	12593	16228	11089	16320	9390	12333	8667	8183
ENSRNOG00000010918	Cebpa	753	513	573	398	577	408	412	551
ENSRNOG00000010938	Slc7a10	222	322	189	257	193	197	160	223
ENSRNOG00000011451	Lrp3	2478	2983	2145	2601	2131	2259	2028	2409
ENSRNOG00000056667	SNORA17	0	0	0	0	0	0	2	1
ENSRNOG00000037393	Wdr88	3	7	7	5	4	6	7	6
ENSRNOG00000011584	Gpatch1	1689	1928	1561	1873	1736	1625	1609	1876
ENSRNOG00000032232	LOC687679	366	333	235	353	319	362	353	345
ENSRNOG00000011885	Rhpn2	844	1039	745	1263	971	1151	1059	1095
ENSRNOG00000022393	RGD1564719	411	561	338	493	371	377	311	304
ENSRNOG00000012140	Cep89	1773	2511	1539	1889	1811	1455	1108	1601
ENSRNOG00000012344	Slc7a9	3	1	0	3	2	2	0	2
ENSRNOG00000012719	Tdrd12	2	3	0	3	1	3	0	0
ENSRNOG00000037380	AC136661.1	161	468	407	172	118	285	109	256
ENSRNOG00000059386	Nudt19	622	965	593	837	687	945	974	790
ENSRNOG00000012877	Rgs9bp	0	1	0	3	0	3	0	0
ENSRNOG00000052814	Ankrd27	2848	2793	2476	2894	2897	2870	3114	3456
ENSRNOG00000050827	LOC100912106	1	0	0	0	0	1	1	0
ENSRNOG00000021573	Dpy19l3	3734	2420	2882	1970	2568	1687	1275	2165
ENSRNOG00000013565	Zfp507	1179	1372	925	1128	986	964	805	1036
ENSRNOG00000057350	AABR07002997.1	269	319	213	263	236	245	220	252
ENSRNOG00000057563	AABR07002997.2	0	0	0	0	0	0	0	0
ENSRNOG00000052011	AABR07003001.1	0	0	0	0	0	0	0	0
ENSRNOG00000059068	AABR07003001.2	0	0	0	0	0	0	0	0
ENSRNOG00000013938	Tshz3	456	643	376	488	380	543	410	353
ENSRNOG00000054448	7SK	0	0	0	1	0	0	0	0
ENSRNOG00000060688	AABR07003007.1	0	0	0	0	0	0	0	0
ENSRNOG00000040273	AABR07003017.1	135	305	251	185	120	294	143	176
ENSRNOG00000053072	AABR07003024.1	0	0	0	0	0	0	0	0
ENSRNOG00000014163	Zfp536	3	2	1	0	0	0	2	0
ENSRNOG00000054000	AABR07003030.1	0	0	0	0	0	0	0	0
ENSRNOG00000055070	AABR07003030.2	0	0	0	0	0	0	0	0
ENSRNOG00000055997	U6	0	0	0	0	0	0	0	0
ENSRNOG00000014463	Uri1	4189	4897	3615	4458	3416	3464	2890	3202
ENSRNOG00000055333	AABR07003040.1	0	0	0	0	0	0	0	0
ENSRNOG00000014786	Ccne1	2116	3167	1886	2217	2065	2004	1576	2243
ENSRNOG00000056351	U7	0	0	0	0	0	0	0	0
ENSRNOG00000014966	LOC690000	1505	1354	1141	1181	1271	966	867	1353
ENSRNOG00000052041	U6	0	0	0	0	0	0	0	1
ENSRNOG00000027724	Plekhf1	1	1	0	0	1	0	1	1
ENSRNOG00000027646	Pop4	1604	2208	1554	1895	1594	1731	1441	1721
ENSRNOG00000051237	Rn60_1_0959.1	411	348	257	250	195	252	189	175
ENSRNOG00000046335	AC120712.1	0	0	0	0	0	0	0	0
ENSRNOG00000032204	LOC685596	3923	5694	3544	5038	4099	4371	4411	4378
ENSRNOG00000027370	LOC690114	0	0	0	1	0	1	0	0
ENSRNOG00000054492	U6	0	0	1	0	0	0	0	0
ENSRNOG00000015168	LOC365238	1	8	2	8	4	6	11	12
ENSRNOG00000059938	AC120712.2	66	58	55	56	42	46	51	54
ENSRNOG00000061879	AABR07071904.2	1	1	2	0	3	0	1	1
ENSRNOG00000052237	AABR07071904.1	74	63	61	49	55	46	36	51
ENSRNOG00000054364	U6	131	110	129	124	173	81	76	140
ENSRNOG00000037364	AABR07003049.1	24	33	31	24	13	27	13	18
ENSRNOG00000053564	AABR07003049.2	0	0	0	0	1	1	1	0
ENSRNOG00000058448	AABR07003051.1	0	0	0	0	1	0	0	0
ENSRNOG00000037366	Zfp939	1	0	1	0	4	0	2	0
ENSRNOG00000055248	AABR07003056.1	3	6	1	0	3	3	3	3
ENSRNOG00000059987	AABR07003056.2	0	0	0	2	0	0	0	0
ENSRNOG00000049816	AABR07003102.1	0	0	0	0	0	0	0	0
ENSRNOG00000053427	AABR07003167.1	1	10	2	12	5	5	7	3
ENSRNOG00000058280	AABR07003167.2	0	0	1	1	1	1	1	1
ENSRNOG00000060881	AABR07003167.3	0	1	1	0	0	0	1	2
ENSRNOG00000017456	Vstm2b	3890	6189	3990	5462	4069	4500	3355	3803
ENSRNOG00000027112	MGC114499	18	30	28	30	20	23	18	17
ENSRNOG00000027102	AABR07003171.1	3	3	0	0	4	2	5	5
ENSRNOG00000014455	LOC499136	0	0	0	0	0	0	0	1
ENSRNOG00000037360	Grb2	18	42	34	17	23	31	15	35
ENSRNOG00000014380	Zfp788	1399	1415	1039	1341	1084	1070	853	897
ENSRNOG00000043707	AABR07003186.1	0	0	0	0	0	0	0	0
ENSRNOG00000037331	Cd33	0	0	0	0	0	1	0	1
ENSRNOG00000059992	AABR07003186.2	0	0	0	0	0	0	0	0
ENSRNOG00000032990	LOC690483	0	0	0	0	0	0	1	0
ENSRNOG00000017918	Iglon5	448	304	328	203	338	198	190	279
ENSRNOG00000023411	Vsig10l	744	796	660	835	782	838	825	841
ENSRNOG00000017851	Etfb	1653	1059	1332	1138	1405	1269	1348	1545
ENSRNOG00000060684	AABR07003186.3	2	1	5	2	1	3	1	1
ENSRNOG00000037333	Cldnd2	0	0	0	0	0	0	0	0
ENSRNOG00000017749	Nkg7	0	0	0	0	0	0	1	0
ENSRNOG00000017681	Lim2	1	0	0	0	0	0	0	0
ENSRNOG00000037339	Siglec10	0	0	0	0	0	0	1	0
ENSRNOG00000021474	Siglec5	1	0	0	0	1	0	0	0
ENSRNOG00000024056	Zfp715	758	593	613	627	674	534	535	667
ENSRNOG00000037348	AABR07003187.2	71	71	94	71	76	64	49	76
ENSRNOG00000056570	U6	9	4	7	7	5	3	4	9
ENSRNOG00000052529	U6	11	7	8	4	13	9	9	9
ENSRNOG00000053135	AABR07003190.1	22	6	6	3	10	5	3	12
ENSRNOG00000043280	Vom2r37	4	7	1	6	4	3	3	6
ENSRNOG00000047662	Klk1c12	0	0	0	0	0	0	0	0
ENSRNOG00000046670	LOC100911689	0	0	0	0	0	0	0	0
ENSRNOG00000049279	LOC100911764	0	0	0	0	0	0	0	0
ENSRNOG00000046267	Klk5l	0	0	0	0	0	0	0	0
ENSRNOG00000049445	AABR07003230.1	0	0	0	0	0	0	0	0
ENSRNOG00000049637	AABR07003233.1	0	0	0	0	0	0	0	0
ENSRNOG00000045902	Izumo2	0	0	0	0	0	0	0	0
ENSRNOG00000023233	LOC100362658	159	129	133	130	147	124	141	150
ENSRNOG00000033729	Zfp719	889	831	779	800	869	640	681	945
ENSRNOG00000030160	Zfp819	81	107	50	82	52	95	70	67
ENSRNOG00000022701	Ceacam18	44	38	32	48	38	28	40	42
ENSRNOG00000022640	Siglec8	0	1	1	0	0	1	0	0
ENSRNOG00000018334	Ctu1	485	483	361	494	439	431	406	483
ENSRNOG00000033706	Klk14	0	0	0	0	0	0	0	0
ENSRNOG00000030089	LOC690550	14	12	6	4	5	8	6	5
ENSRNOG00000022353	Klk13	0	0	0	0	1	0	0	0
ENSRNOG00000034012	Klk12	0	0	0	0	0	0	0	0
ENSRNOG00000018742	Klk11	0	0	0	0	0	0	0	0
ENSRNOG00000030281	Klk10	0	0	0	0	0	0	0	0
ENSRNOG00000022313	Klk9	0	0	0	0	0	0	0	0
ENSRNOG00000018580	Klk8	0	0	0	0	0	0	0	0
ENSRNOG00000018664	Klk7	0	0	0	0	0	0	0	0
ENSRNOG00000031927	Klk6	0	0	0	0	0	0	0	0
ENSRNOG00000018831	Klk5	0	0	0	0	0	0	0	0
ENSRNOG00000018864	Klk4	0	0	0	0	0	0	0	0
ENSRNOG00000049860	AABR07003241.1	0	0	0	0	0	0	0	0
ENSRNOG00000055072	AABR07003241.2	0	0	0	0	0	0	0	0
ENSRNOG00000055194	AABR07003241.3	0	0	0	0	0	0	0	0
ENSRNOG00000046297	Klk1c10	0	0	0	0	0	0	0	0
ENSRNOG00000050893	AABR07003244.1	0	0	0	0	0	0	0	0
ENSRNOG00000048630	Klk1c6	0	0	0	0	0	0	0	0
ENSRNOG00000029237	Klk1c2	0	2	0	0	0	0	0	0
ENSRNOG00000048901	Klk1c8	0	0	0	0	0	0	0	0
ENSRNOG00000045980	Klk5l	0	0	0	0	0	0	0	0
ENSRNOG00000032857	Klk1c9	89	178	74	134	85	84	63	68
ENSRNOG00000033414	Klk1c3	0	0	0	0	0	0	0	0
ENSRNOG00000054979	AABR07003250.1	0	0	0	0	0	0	0	0
ENSRNOG00000033805	Klk15	0	1	0	0	0	0	0	0
ENSRNOG00000032170	LOC687913	6	8	3	6	3	3	6	3
ENSRNOG00000057303	7SK	0	0	1	0	0	0	1	1
ENSRNOG00000057316	SNORD88	130	127	82	128	90	105	73	81
ENSRNOG00000053819	SNORD88	9	11	13	12	10	9	14	12
ENSRNOG00000019132	Fv1	2963	4721	2659	3979	2579	3544	2681	2645
ENSRNOG00000060695	SNORD88	5	1	1	0	2	0	0	0
ENSRNOG00000054326	SNORD88	24	10	8	8	9	7	12	7
ENSRNOG00000021659	Acpt	10	44	21	35	17	62	48	24
ENSRNOG00000019138	Clec11a	403	529	377	356	401	399	374	437
ENSRNOG00000019207	Shank1	2909	2793	2298	2059	2327	1897	1542	1783
ENSRNOG00000037298	RGD1309036	93	92	67	85	59	94	77	83
ENSRNOG00000019318	Syt3	1725	1745	1352	1209	1347	1250	1163	1262
ENSRNOG00000019418	Lrrc4b	686	621	547	392	516	351	325	439
ENSRNOG00000019424	Aspdh	411	821	353	734	353	507	360	258
ENSRNOG00000019442	Josd2	1234	1383	1044	1399	1193	1285	1227	1272
ENSRNOG00000019532	Emc10	8125	10501	7888	10032	10664	9653	11537	12783
ENSRNOG00000031739	Fam71e1	96	117	66	86	58	58	64	48
ENSRNOG00000019627	Mybpc2	29	24	17	15	20	34	28	18
ENSRNOG00000019660	Spib	5	31	6	7	10	6	4	4
ENSRNOG00000019681	Pold1	2082	2514	1829	1876	2132	1586	1285	2074
ENSRNOG00000019812	Nr1h2	2056	1927	1728	1744	2044	1616	1582	2290
ENSRNOG00000019854	Napsa	38	29	20	18	34	15	19	17
ENSRNOG00000019959	Kcnc3	3317	4294	3094	3318	2882	2912	2228	2618
ENSRNOG00000020014	Myh14	95	44	103	48	114	41	54	162
ENSRNOG00000049382	RGD1563905	0	0	1	1	1	2	0	2
ENSRNOG00000050880	AABR07071905.1	0	0	0	0	0	0	0	0
ENSRNOG00000047254	LOC100911976	0	0	0	0	0	0	0	0
ENSRNOG00000026572	Zfp473	359	207	262	205	282	134	152	300
ENSRNOG00000026517	Vrk3	2743	3276	2348	2839	2426	2377	2191	2421
ENSRNOG00000020060	Atf5	20848	24983	21494	25566	16359	29109	25301	14862
ENSRNOG00000048733	Nup62	12144	15744	10537	13899	11452	12740	12562	11273
ENSRNOG00000020148	Il4i1	190	293	183	207	208	171	200	231
ENSRNOG00000020191	Tbc1d17	1570	1932	1353	1607	1526	1366	1396	1823
ENSRNOG00000020289	Akt1s1	3189	4716	3395	4439	3677	4054	3950	4164
ENSRNOG00000020318	Pnkp	1193	1290	1074	1237	1249	1222	1236	1432
ENSRNOG00000020358	Ptov1	5765	7626	4433	5847	5058	5006	4742	5338
ENSRNOG00000020363	Med25	6469	7646	5831	5593	6115	4847	4829	6686
ENSRNOG00000053084	Fuz	800	860	710	703	742	703	703	766
ENSRNOG00000026243	Ap2a1	9661	11866	8284	9146	9211	7494	6824	9791
ENSRNOG00000020443	Tsks	14	19	7	18	6	17	8	4
ENSRNOG00000026163	Cpt1c	2086	2341	1519	1802	1646	1655	1631	1687
ENSRNOG00000026109	Prmt1	5408	6738	4522	5878	4872	5368	4829	5240
ENSRNOG00000020486	Bcl2l12	53	60	61	66	73	84	80	73
ENSRNOG00000043388	Irf3	3106	2705	2418	2471	2624	2086	2122	2405
ENSRNOG00000056946	Scaf1	5968	7012	5335	5567	6050	5327	5016	7158
ENSRNOG00000037247	Rras	246	308	188	355	186	274	219	208
ENSRNOG00000059408	Prr12	3864	4775	3439	3506	3516	2953	2525	3739
ENSRNOG00000020517	Prrg2	797	419	703	423	797	517	668	1025
ENSRNOG00000020543	Nosip	975	993	812	918	969	929	1140	1195
ENSRNOG00000043007	Rcn3	0	0	0	1	1	2	0	0
ENSRNOG00000020583	Fcgrt	0	0	0	0	0	0	0	0
ENSRNOG00000035560	Mir150	0	0	0	0	0	0	0	0
ENSRNOG00000020595	Rps11	17734	23171	15730	21155	17136	20133	18166	17865
ENSRNOG00000052300	SNORD35	55	68	43	88	41	116	76	48
ENSRNOG00000020618	Rpl13a	24186	33349	20821	29520	22736	29152	28765	26435
ENSRNOG00000060031	SNORD35	3	1	2	2	4	4	3	4
ENSRNOG00000060311	SNORD34	7	6	5	4	9	16	19	5
ENSRNOG00000053764	SNORD33	7	2	2	5	2	9	8	1
ENSRNOG00000055560	SNORD33	38	19	20	24	32	45	42	30
ENSRNOG00000056212	Flt3l	355	289	277	271	260	234	223	223
ENSRNOG00000020623	Aldh16a1	1974	2342	1547	1931	1863	1613	1400	1774
ENSRNOG00000020634	Pih1d1	886	997	685	946	795	846	868	904
ENSRNOG00000020650	Slc17a7	454	676	369	528	533	566	472	573
ENSRNOG00000047401	Gfy	235	285	240	241	236	244	264	281
ENSRNOG00000020681	Pth2	1	9	1	5	2	6	6	0
ENSRNOG00000025378	Ccdc155	270	386	170	301	175	268	261	134
ENSRNOG00000020686	Dkkl1	0	2	0	0	1	1	0	1
ENSRNOG00000020695	Tead2	0	0	1	0	1	1	1	0
ENSRNOG00000020699	Cd37	0	0	0	0	0	0	0	0
ENSRNOG00000025220	Slc6a16	0	0	0	0	0	0	0	1
ENSRNOG00000037219	RGD1562492	0	1	0	0	2	1	2	0
ENSRNOG00000020714	Trpm4	413	314	364	341	485	387	407	467
ENSRNOG00000020719	Hrc	19	19	19	24	17	30	37	20
ENSRNOG00000020731	Ppfia3	3455	4063	3294	3788	3260	3470	3143	3634
ENSRNOG00000020746	Lin7b	437	651	395	507	427	485	473	410
ENSRNOG00000020763	Snrnp70	14580	16825	12000	13223	12688	12616	11096	14383
ENSRNOG00000020779	Kcna7	0	1	2	3	3	3	2	3
ENSRNOG00000020783	Ntf4	62	35	57	36	63	49	48	60
ENSRNOG00000047040	Lhb	55	76	60	69	68	63	44	64
ENSRNOG00000020793	Ruvbl2	2151	3050	2091	2986	2432	2671	2500	2707
ENSRNOG00000020812	Gys1	3598	4872	4166	5848	4613	5608	6055	5818
ENSRNOG00000036301	AC128792.1	50	74	134	117	147	123	168	327
ENSRNOG00000020843	Ftl1	14883	16786	21864	24306	39562	29233	39117	70543
ENSRNOG00000057558	AC128792.2	1651	2174	2393	3346	5167	3208	4272	8088
ENSRNOG00000020876	Bax	3204	3736	3076	3998	3336	3778	3368	3642
ENSRNOG00000020883	Dhdh	291	263	198	231	194	162	151	156
ENSRNOG00000020927	Tulp2	100	207	70	140	81	131	96	105
ENSRNOG00000020889	Nucb1	23411	16785	22576	16353	23747	13180	12286	24096
ENSRNOG00000020938	Ppp1r15a	3031	3564	2957	4837	2397	5028	3712	2494
ENSRNOG00000020942	Plekha4	107	131	107	177	84	144	114	96
ENSRNOG00000020949	Hsd17b14	3	1	1	0	1	3	1	0
ENSRNOG00000020956	Bcat2	123	106	91	156	124	158	178	140
ENSRNOG00000020990	Fgf21	104	126	60	93	47	105	71	33
ENSRNOG00000020995	Fut1	1121	1488	900	1442	764	1100	884	435
ENSRNOG00000024678	Izumo1	336	412	239	282	143	236	136	74
ENSRNOG00000021004	Rasip1	193	304	166	317	149	293	248	153
ENSRNOG00000024580	Mamstr	1	0	1	0	1	0	0	0
ENSRNOG00000021011	Fut2	3	3	4	1	3	3	1	10
ENSRNOG00000021014	Sec1	4	4	5	10	4	4	5	3
ENSRNOG00000021016	Ntn5	6	8	3	6	2	6	8	3
ENSRNOG00000021017	Car11	877	674	539	632	487	558	447	408
ENSRNOG00000021027	Dbp	2413	2687	1628	1799	1166	1265	991	1100
ENSRNOG00000021032	Sphk2	4229	4483	3468	3397	4010	3068	3083	4423
ENSRNOG00000021035	Rpl18	11061	12214	9210	12054	10553	12373	11820	11707
ENSRNOG00000021039	Fam83e	2	8	5	8	2	7	8	10
ENSRNOG00000021037	Spaca4	0	3	0	10	0	11	4	1
ENSRNOG00000021046	Sult2b1	76	412	68	405	91	312	245	103
ENSRNOG00000021048	LOC691056	555	782	366	577	346	649	509	351
ENSRNOG00000021051	Cyth2	6161	8735	5261	7225	5390	5878	4647	5572
ENSRNOG00000021056	Kcnj14	963	675	821	730	861	598	546	752
ENSRNOG00000021058	Grwd1	1065	1019	815	927	981	938	958	1084
ENSRNOG00000021063	Grin2d	220	356	162	261	192	174	169	156
ENSRNOG00000021082	Kdelr1	10548	10786	9130	10107	10889	9219	10237	11869
ENSRNOG00000021093	Syngr4	78	167	68	85	81	71	58	71
ENSRNOG00000021096	Tmem143	738	1004	594	790	591	569	537	612
ENSRNOG00000021104	Emp3	37	77	27	50	38	54	54	45
ENSRNOG00000021109	Ccdc114	186	73	102	70	129	61	68	119
ENSRNOG00000028781	Abcc6	1	1	1	3	0	0	0	2
ENSRNOG00000021118	Nomo1	10608	9505	9441	9887	11347	9304	9538	12840
ENSRNOG00000053946	AC120807.1	1	1	1	3	5	4	1	2
ENSRNOG00000021128	Kcnj11	15731	13080	11962	9983	12607	9494	9145	13482
ENSRNOG00000021130	Abcc8	28317	33900	23928	27950	25364	25042	22387	24265
ENSRNOG00000021149	Ush1c	31	42	18	34	28	37	35	35
ENSRNOG00000010983	Otog	2	4	4	8	4	4	2	12
ENSRNOG00000050026	AC128786.1	0	0	0	0	0	0	0	0
ENSRNOG00000011306	Myod1	0	0	1	1	0	2	3	2
ENSRNOG00000055401	Kcnc1	484	627	445	485	442	500	439	454
ENSRNOG00000011488	Sergef	594	607	482	667	542	635	528	562
ENSRNOG00000011672	Tph1	0	3	1	1	4	3	3	3
ENSRNOG00000011895	Saal1	1878	1877	1475	1739	1613	1438	1320	1538
ENSRNOG00000055531	Saa4	1661	1380	1348	1296	1508	1144	989	1616
ENSRNOG00000012360	Gtf2h1	2476	2829	2358	2632	2718	2478	2596	3241
ENSRNOG00000013009	Ldha	2	0	0	0	0	0	0	0
ENSRNOG00000013103	Ldhc	7	10	10	7	8	5	11	16
ENSRNOG00000052397	AC099150.1	1	3	5	2	2	2	5	2
ENSRNOG00000013381	Tsg101	7000	11329	7170	9184	7424	6865	6291	7821
ENSRNOG00000013624	Uevld	295	404	214	309	287	213	149	239
ENSRNOG00000058252	AABR07003264.1	0	0	0	2	0	0	2	1
ENSRNOG00000047591	Vom1r70	0	0	0	0	0	0	0	0
ENSRNOG00000050806	Spty2d1	995	954	1031	964	1180	940	918	1320
ENSRNOG00000050257	ENSRNOG00000050257	0	1	1	1	1	0	1	0
ENSRNOG00000013663	Tmem86a	903	439	632	303	842	391	491	1102
ENSRNOG00000013981	Ptpn5	0	0	0	0	0	0	0	0
ENSRNOG00000058890	AABR07003274.1	0	0	0	0	0	0	0	0
ENSRNOG00000014227	Mrgprx3	0	0	0	0	0	0	0	0
ENSRNOG00000014242	Mrgprx4	0	0	0	0	0	0	0	0
ENSRNOG00000033021	Mrgprb4	0	0	0	0	0	0	0	0
ENSRNOG00000022703	Mrgprb5	0	0	1	0	0	0	0	0
ENSRNOG00000049416	Mrgprb13	0	0	0	0	0	0	0	0
ENSRNOG00000045635	LOC100912474	0	0	0	0	0	0	0	0
ENSRNOG00000022680	LOC365250	0	0	0	0	0	0	0	0
ENSRNOG00000033665	Mrgprx2	0	0	0	0	0	0	0	0
ENSRNOG00000022729	Mrgprx2l	0	0	0	0	0	0	0	0
ENSRNOG00000028982	LOC688010	0	0	0	0	0	0	0	0
ENSRNOG00000014266	RGD1560730	1	4	2	10	6	6	3	7
ENSRNOG00000037156	Mrgprx1	35	66	28	61	44	98	69	44
ENSRNOG00000058668	AABR07003302.1	0	0	0	0	0	0	0	0
ENSRNOG00000014277	Zdhhc13	3557	3524	3197	3270	3661	2680	2406	3569
ENSRNOG00000014327	Csrp3	0	0	0	0	0	0	0	1
ENSRNOG00000022537	E2f8	2223	4103	2211	2417	2387	1585	773	2265
ENSRNOG00000058637	AABR07003304.2	0	0	1	0	0	0	0	0
ENSRNOG00000053281	AABR07003304.1	0	0	0	0	0	0	0	0
ENSRNOG00000059104	7SK	0	0	0	1	0	0	0	0
ENSRNOG00000014530	Nav2	9317	9480	8015	7932	9595	7652	8015	9961
ENSRNOG00000014706	Dbx1	0	0	0	0	0	0	0	1
ENSRNOG00000056203	AABR07003310.2	0	0	0	0	0	0	0	0
ENSRNOG00000052766	AABR07003310.1	0	0	0	0	0	0	0	0
ENSRNOG00000056597	AABR07003310.3	0	0	0	0	0	0	0	0
ENSRNOG00000022189	Htatip2	1413	1422	1551	2090	2164	2155	2901	3220
ENSRNOG00000014829	Prmt3	3291	5853	2945	5248	2733	4409	4081	2750
ENSRNOG00000059537	U4	1	0	1	1	1	1	1	1
ENSRNOG00000031662	Slc6a5	67	126	63	115	65	101	95	74
ENSRNOG00000015675	Nell1	591	715	577	949	642	770	816	735
ENSRNOG00000045720	LOC100125384	0	0	0	0	0	0	0	0
ENSRNOG00000036300	AABR07003344.1	3	2	11	2	1	4	6	6
ENSRNOG00000055821	AABR07003349.1	0	0	0	0	0	0	0	0
ENSRNOG00000015972	Ano5	2	0	6	0	1	0	1	4
ENSRNOG00000016147	Slc17a6	0	1	2	0	2	1	1	3
ENSRNOG00000052081	AABR07003354.1	18	48	25	28	21	33	12	13
ENSRNOG00000023968	Fancf	263	373	230	272	237	222	234	244
ENSRNOG00000016717	Gas2	190	277	157	251	172	190	145	149
ENSRNOG00000037137	Svip	1864	2668	1784	2613	2019	2216	2096	1954
ENSRNOG00000049297	Ccdc179	4	4	3	4	0	3	1	3
ENSRNOG00000051504	AABR07003380.1	0	0	0	0	0	0	0	0
ENSRNOG00000056901	AABR07003390.1	0	0	0	0	0	0	0	0
ENSRNOG00000061672	AABR07003392.1	0	0	0	0	0	0	0	0
ENSRNOG00000057506	AABR07003397.1	0	0	0	0	0	0	0	0
ENSRNOG00000060326	AABR07003398.1	0	0	0	0	0	0	0	0
ENSRNOG00000055108	U6	0	0	0	0	0	0	0	0
ENSRNOG00000051394	AABR07003418.1	0	0	0	0	0	0	0	0
ENSRNOG00000037133	AABR07003433.1	0	0	0	0	0	0	0	0
ENSRNOG00000051655	AABR07003449.1	0	0	0	0	0	0	0	0
ENSRNOG00000055831	SNORA2	0	0	0	0	0	0	0	0
ENSRNOG00000061635	SNORA2	0	0	0	0	0	0	0	0
ENSRNOG00000058191	AABR07003468.1	0	0	0	0	0	0	0	0
ENSRNOG00000057480	U1	0	0	0	0	0	0	0	0
ENSRNOG00000014862	Gabrg3	395	714	236	431	257	310	194	190
ENSRNOG00000010803	Gabra5	11	37	9	9	3	15	8	9
ENSRNOG00000046226	AABR07003500.1	0	0	0	0	0	0	0	0
ENSRNOG00000060599	Gabrb3	5036	6948	4432	5610	4986	4873	4564	5005
ENSRNOG00000014898	Rn60_1_1141.1	2	2	2	0	2	1	0	5
ENSRNOG00000028324	Rn60_1_1144.1	0	0	0	0	0	0	0	0
ENSRNOG00000021507	LOC100910839	0	0	0	0	0	0	0	0
ENSRNOG00000054320	U6	0	0	0	0	0	0	0	0
ENSRNOG00000061743	U6	0	0	0	0	0	0	0	0
ENSRNOG00000055578	U7	0	0	0	0	0	0	0	0
ENSRNOG00000051903	U7	0	0	0	0	0	0	0	0
ENSRNOG00000021499	Siglech	0	0	0	1	0	0	0	0
ENSRNOG00000021484	AABR07003537.1	8	12	19	7	11	11	9	9
ENSRNOG00000056932	7SK	1	0	0	0	1	1	0	0
ENSRNOG00000011480	Tubgcp5	2477	2181	2056	2189	2137	1542	1466	2236
ENSRNOG00000011945	Cyfip1	6604	6740	5712	5903	7021	4847	4995	7179
ENSRNOG00000053287	U6	1	2	1	3	5	1	3	3
ENSRNOG00000012690	Nipa2	4161	4599	3553	4101	4660	3284	3306	4453
ENSRNOG00000042702	Nipa1	1101	848	926	769	1057	662	682	985
ENSRNOG00000013718	Herc2	12531	11263	9729	9386	10884	7547	6945	11215
ENSRNOG00000014465	Oca2	2	5	0	4	1	11	7	1
ENSRNOG00000050721	AABR07003553.1	0	0	0	0	0	0	0	0
ENSRNOG00000055881	SNORA17	0	0	0	0	0	0	0	0
ENSRNOG00000058528	SNORA17	0	0	0	0	0	0	0	0
ENSRNOG00000055122	AABR07003563.1	0	0	0	0	0	0	0	0
ENSRNOG00000056228	Atp10a	127	140	80	122	113	95	57	107
ENSRNOG00000031331	Fpr2	0	0	0	0	0	0	0	0
ENSRNOG00000033844	LOC100912195	8623	11572	9224	13280	11623	13296	15185	13859
ENSRNOG00000015734	Ube3a	5036	5839	4188	5437	4403	3911	3059	4412
ENSRNOG00000061338	SNORD115	0	0	0	1	0	0	0	0
ENSRNOG00000058715	SNORD115	1	2	2	0	2	0	1	1
ENSRNOG00000057912	SNORD115	0	1	1	0	1	1	2	2
ENSRNOG00000061412	SNORD115	5	2	1	0	2	1	2	1
ENSRNOG00000053039	SNORD115	1	0	1	0	0	0	0	0
ENSRNOG00000053838	SNORD115	0	0	0	0	0	0	0	1
ENSRNOG00000054743	SNORD115	1	0	1	0	0	0	0	0
ENSRNOG00000057523	SNORD115	0	0	0	0	0	0	0	0
ENSRNOG00000055060	SNORD115	0	0	0	0	0	0	0	0
ENSRNOG00000059496	SNORD115	0	0	0	0	0	0	0	0
ENSRNOG00000052722	SNORD115	0	0	0	0	0	0	0	0
ENSRNOG00000056875	SNORD115	0	0	0	0	0	0	0	0
ENSRNOG00000059838	SNORD115	0	0	0	0	0	0	0	0
ENSRNOG00000054792	SNORD115	0	0	0	0	0	0	0	0
ENSRNOG00000061445	SNORD115	0	0	0	0	0	0	0	0
ENSRNOG00000060030	SNORD115	0	0	0	0	0	0	0	0
ENSRNOG00000056852	SNORD115	0	0	0	0	0	0	0	0
ENSRNOG00000059473	SNORD115	0	1	0	0	0	0	0	1
ENSRNOG00000052538	SNORD115	0	0	0	0	0	0	0	0
ENSRNOG00000059788	SNORD115	0	0	0	0	0	0	0	0
ENSRNOG00000061800	SNORD115	0	0	0	0	0	0	0	0
ENSRNOG00000058531	SNORD115	1	3	0	2	0	1	1	6
ENSRNOG00000061343	SNORD115	0	0	0	0	0	1	0	0
ENSRNOG00000060962	SNORD115	0	0	0	0	0	0	0	0
ENSRNOG00000059327	SNORD115	0	0	0	0	0	0	0	0
ENSRNOG00000053092	SNORD115	0	0	0	0	0	0	0	0
ENSRNOG00000055440	SNORD115	0	0	0	0	0	0	0	0
ENSRNOG00000059676	SNORD115	0	0	0	0	0	0	0	0
ENSRNOG00000059934	SNORD115	0	0	0	0	0	0	0	0
ENSRNOG00000058591	SNORD115	0	0	0	0	0	0	0	0
ENSRNOG00000057205	SNORD115	0	0	0	0	0	0	0	0
ENSRNOG00000055724	SNORD115	0	0	0	0	0	0	0	0
ENSRNOG00000059524	SNORD115	0	0	0	0	0	0	0	0
ENSRNOG00000058138	SNORD115	0	0	0	0	0	0	0	0
ENSRNOG00000047696	Vom2r25	0	0	0	0	0	0	0	0
ENSRNOG00000038697	AABR07003616.1	0	0	0	0	0	0	0	0
ENSRNOG00000060481	SNORD115	0	0	0	0	0	0	0	0
ENSRNOG00000059309	SNORD115	0	0	0	0	0	0	0	0
ENSRNOG00000061124	SNORD115	0	0	0	0	0	0	0	0
ENSRNOG00000061307	SNORD115	0	0	0	0	0	0	1	0
ENSRNOG00000054032	SNORD115	0	0	0	0	0	0	0	0
ENSRNOG00000052558	SNORD115	0	0	0	0	0	0	0	0
ENSRNOG00000053842	SNORD115	0	0	0	0	0	0	0	0
ENSRNOG00000061430	SNORD115	0	0	0	0	0	0	0	0
ENSRNOG00000051593	SNORD115	0	0	0	0	0	0	0	0
ENSRNOG00000058910	SNORD116	2	2	4	3	1	0	2	3
ENSRNOG00000059608	SNORD116	4	4	2	2	10	8	1	23
ENSRNOG00000054073	AABR07003650.1	0	2	1	0	1	4	2	2
ENSRNOG00000053358	AABR07003699.1	0	0	0	0	0	0	1	1
ENSRNOG00000051601	AABR07003713.1	0	0	0	0	0	0	0	0
ENSRNOG00000061194	AABR07003751.1	3	1	1	2	5	1	0	0
ENSRNOG00000051576	AABR07003786.1	6	10	9	10	10	6	2	4
ENSRNOG00000055116	AABR07003827.1	1	1	1	2	0	0	0	0
ENSRNOG00000059762	AABR07003833.1	0	0	0	0	0	0	0	0
ENSRNOG00000053966	SNORA17	0	0	0	0	0	0	0	0
ENSRNOG00000058164	SNORA17	0	0	0	0	0	0	0	0
ENSRNOG00000057034	AABR07003841.1	0	0	0	0	0	0	0	0
ENSRNOG00000061051	AABR07003933.1	0	0	0	0	0	0	0	0
ENSRNOG00000050219	AABR07003935.11	0	0	0	0	0	0	0	0
ENSRNOG00000050415	AABR07003935.13	0	1	0	1	0	0	0	1
ENSRNOG00000047759	rno-mir-344b-2	1	0	2	0	0	0	1	0
ENSRNOG00000047240	AABR07003935.5	0	0	0	0	0	0	0	0
ENSRNOG00000049100	Mir344b-1	0	0	0	0	0	0	0	0
ENSRNOG00000050556	AABR07003935.15	0	2	1	1	0	0	0	0
ENSRNOG00000050352	AABR07003935.12	0	1	0	0	0	0	0	0
ENSRNOG00000049216	rno-mir-344b-2	0	1	0	1	0	0	0	2
ENSRNOG00000046102	AABR07003935.2	2	3	1	4	1	4	1	3
ENSRNOG00000048918	AABR07003935.8	0	1	0	1	1	0	0	0
ENSRNOG00000046092	AABR07003935.1	0	1	0	1	0	0	0	0
ENSRNOG00000047713	AABR07003935.6	0	3	0	0	0	0	0	0
ENSRNOG00000049058	AABR07003935.9	0	0	0	0	0	0	0	1
ENSRNOG00000050488	AABR07003935.14	0	0	0	0	0	0	0	0
ENSRNOG00000049262	AABR07003935.10	0	0	0	0	0	0	0	0
ENSRNOG00000046914	AABR07003935.4	0	0	0	0	0	0	0	0
ENSRNOG00000046737	AABR07003935.3	0	0	0	0	0	0	0	0
ENSRNOG00000048836	AABR07003935.7	0	0	0	0	0	0	0	0
ENSRNOG00000051750	SNORD116	2	1	1	1	2	1	2	5
ENSRNOG00000061909	SNORD116	0	0	0	0	0	0	0	0
ENSRNOG00000053918	SNORD116	0	0	0	0	0	0	0	0
ENSRNOG00000060158	SNORD116	0	0	0	0	0	0	0	1
ENSRNOG00000051822	SNORD116	0	0	0	0	0	0	0	0
ENSRNOG00000055753	SNORD116	0	1	1	0	3	0	1	7
ENSRNOG00000057005	SNORD116	0	0	0	0	0	0	0	0
ENSRNOG00000057110	AABR07003944.1	0	2	0	1	0	4	2	4
ENSRNOG00000058831	SNORD115	0	0	0	0	0	0	0	0
ENSRNOG00000052034	SNORD115	0	0	0	0	0	0	0	0
ENSRNOG00000061649	SNORD115	0	0	0	0	0	0	0	0
ENSRNOG00000060923	SNORD115	0	0	0	0	0	0	0	0
ENSRNOG00000055495	SNORD115	0	0	0	0	0	0	0	0
ENSRNOG00000053775	SNORD115	0	0	0	0	0	0	0	0
ENSRNOG00000057940	SNORD115	0	0	0	0	0	0	0	0
ENSRNOG00000054759	SNORD115	0	0	0	0	0	0	0	0
ENSRNOG00000052930	SNORD115	0	0	0	0	0	0	0	0
ENSRNOG00000058661	SNORD115	0	0	0	0	0	0	0	0
ENSRNOG00000046685	Mir344a-2	2	14	6	6	9	5	5	1
ENSRNOG00000049433	rno-mir-344a-1	24	15	17	21	17	12	16	17
ENSRNOG00000049846	Mir344g	36	14	14	17	22	15	11	24
ENSRNOG00000045909	Mir344i	0	0	0	0	1	0	0	0
ENSRNOG00000045916	AABR07004018.1	1	0	0	0	0	0	0	0
ENSRNOG00000047301	AABR07004021.1	0	0	0	0	0	2	0	0
ENSRNOG00000045763	AABR07004022.1	0	0	0	0	0	0	0	0
ENSRNOG00000048533	AABR07004025.1	1	0	0	0	1	1	0	0
ENSRNOG00000058845	AABR07004033.1	0	0	0	0	0	0	0	0
ENSRNOG00000010146	Ndn	0	0	0	0	0	0	0	0
ENSRNOG00000010158	Magel2	154	218	90	229	116	235	174	108
ENSRNOG00000010172	Mkrn3	215	235	178	226	184	224	226	238
ENSRNOG00000024429	Peg12	0	0	1	0	1	0	1	1
ENSRNOG00000051782	AABR07004061.1	0	0	0	0	0	0	0	0
ENSRNOG00000010853	Chrna7	141	81	98	89	68	56	50	48
ENSRNOG00000061295	AABR07004085.1	0	1	0	1	0	1	0	1
ENSRNOG00000056061	AABR07004090.1	0	0	0	0	0	0	0	0
ENSRNOG00000029078	Hmgn5b	258	296	226	258	255	265	174	258
ENSRNOG00000057334	U1	0	0	0	0	0	0	0	0
ENSRNOG00000015503	Otud7a	400	476	323	441	345	371	310	358
ENSRNOG00000057921	AABR07004100.1	2	8	0	0	2	0	1	0
ENSRNOG00000015822	Klf13	505	503	461	372	425	265	219	399
ENSRNOG00000060733	AABR07004101.2	0	0	1	0	0	0	0	0
ENSRNOG00000015829	Trpm1	45	221	36	137	48	117	112	52
ENSRNOG00000035648	Mir211	0	0	0	0	0	0	0	0
ENSRNOG00000049002	AABR07004101.1	3	9	0	3	0	13	5	3
ENSRNOG00000016090	Mtmr10	3226	11957	2762	8757	3863	8605	6639	4084
ENSRNOG00000023985	Fan1	1081	1105	929	891	888	737	656	904
ENSRNOG00000016266	Mphosph10	2025	2266	1807	2509	1890	2277	1913	1807
ENSRNOG00000016327	Mcee	512	486	398	465	485	434	463	521
ENSRNOG00000016358	Apba2	1571	2769	1196	1517	994	1005	648	695
ENSRNOG00000023496	Fam189a1	1	5	0	0	0	0	0	2
ENSRNOG00000016498	AABR07004112.1	129	183	129	113	129	115	75	91
ENSRNOG00000011077	Tjp1	7821	9254	7187	7800	7178	5133	4376	6917
ENSRNOG00000053064	AABR07004130.1	0	0	0	0	0	0	0	0
ENSRNOG00000059925	7SK	0	0	0	0	0	0	0	0
ENSRNOG00000024460	Tarsl2	1245	1569	1098	1611	1168	1240	1173	1245
ENSRNOG00000011290	Tm2d3	565	657	533	645	543	535	515	482
ENSRNOG00000056928	AABR07004134.1	0	0	0	0	0	0	0	0
ENSRNOG00000061645	AABR07004136.1	0	0	0	0	0	0	0	1
ENSRNOG00000011526	Pcsk6	4324	7770	4427	7074	4833	5613	4474	5773
ENSRNOG00000011932	LOC100364748	1589	2021	1346	2100	1878	2160	2399	2387
ENSRNOG00000012576	Vimp	5516	5359	5151	6599	4152	6524	4761	4538
ENSRNOG00000012698	Chsy1	1131	2086	1033	1634	1022	1325	847	982
ENSRNOG00000012730	Lrrk1	4	11	6	11	2	7	0	1
ENSRNOG00000052070	Aldh1a3	1	2	0	0	0	2	1	0
ENSRNOG00000013795	Asb7	875	783	739	659	728	595	520	779
ENSRNOG00000042776	Lins	1034	899	952	954	1111	854	1031	1310
ENSRNOG00000013823	Cers3	58	21	48	28	82	34	41	88
ENSRNOG00000060823	AABR07004153.1	0	0	0	0	0	0	0	0
ENSRNOG00000037080	Adamts17	885	275	796	280	857	289	348	899
ENSRNOG00000050624	Lysmd4	1028	905	908	881	1114	814	748	1187
ENSRNOG00000047756	Mef2a	5630	7669	5375	6603	5608	4847	4267	5525
ENSRNOG00000057496	AABR07071917.1	0	0	1	0	0	0	0	0
ENSRNOG00000023274	Lrrc28	318	313	274	318	308	239	316	334
ENSRNOG00000053158	SNORA70	0	0	0	1	0	0	0	0
ENSRNOG00000013877	Ttc23	65	78	45	54	50	39	33	47
ENSRNOG00000014030	Synm	206	319	149	237	167	157	131	132
ENSRNOG00000014187	Igf1r	5624	3746	5224	4235	5856	4739	6167	7926
ENSRNOG00000044576	5S_rRNA	4	0	8	0	1	2	3	6
ENSRNOG00000058956	Pgpep1l	2	2	4	1	3	3	3	3
ENSRNOG00000032310	ENSRNOG00000032310	4	2	4	4	4	12	9	3
ENSRNOG00000022822	Fam169b	3	2	2	7	4	3	3	8
ENSRNOG00000056064	AABR07004189.1	14	55	9	37	13	30	33	17
ENSRNOG00000049257	LOC102551255	0	0	0	0	0	0	0	0
ENSRNOG00000010775	Arrdc4	20994	41257	21978	34205	23880	31243	27752	22198
ENSRNOG00000057208	AABR07004221.2	0	0	0	0	0	0	0	0
ENSRNOG00000051696	AABR07004221.1	0	0	0	0	0	0	0	0
ENSRNOG00000054571	SNORA17	0	0	0	0	0	0	0	0
ENSRNOG00000058019	AABR07004227.1	0	0	0	0	0	0	0	0
ENSRNOG00000059662	AABR07004228.1	0	0	0	0	0	0	0	0
ENSRNOG00000010308	Nr2f2	1135	1658	1000	1360	1194	1092	1127	1099
ENSRNOG00000053709	AABR07004229.1	0	0	0	0	0	0	0	0
ENSRNOG00000048904	AABR07004232.1	1	1	1	1	1	1	1	0
ENSRNOG00000054097	AABR07004232.2	3	4	0	4	1	3	1	0
ENSRNOG00000054010	U6	0	0	0	0	0	0	0	0
ENSRNOG00000055614	AABR07004241.1	0	0	0	0	0	0	0	0
ENSRNOG00000055864	AABR07004241.2	0	0	0	0	0	0	0	0
ENSRNOG00000051108	Rn60_1_1340.1	0	0	0	0	0	0	0	0
ENSRNOG00000009932	Mctp2	2	0	0	0	2	0	0	0
ENSRNOG00000051253	Rn60_1_1348.1	2	1	2	0	0	3	3	0
ENSRNOG00000053587	AABR07004254.1	0	0	0	1	2	0	4	0
ENSRNOG00000051335	Rn60_1_1353.1	0	0	0	0	0	0	0	0
ENSRNOG00000051332	Rn60_1_1354.1	4	49	27	11	5	38	8	16
ENSRNOG00000048799	AABR07004263.1	0	0	0	0	0	0	0	0
ENSRNOG00000012874	Rgma	446	509	397	397	337	320	285	314
ENSRNOG00000012716	Chd2	4859	6406	4617	6044	5230	5378	4870	5297
ENSRNOG00000051039	Rn60_1_1359.1	783	774	601	706	646	707	731	726
ENSRNOG00000051226	Rn60_1_1360.1	2	0	3	1	2	4	0	1
ENSRNOG00000041447	AABR07004269.1	0	0	0	0	1	0	0	0
ENSRNOG00000051426	AABR07004269.2	0	0	1	1	0	1	1	0
ENSRNOG00000051102	Rn60_1_1361.1	152	263	204	183	167	151	135	187
ENSRNOG00000012384	Rn60_1_1361.3	7	22	3	24	11	12	25	5
ENSRNOG00000058004	AABR07004269.3	27	24	22	26	28	16	20	26
ENSRNOG00000012369	Fam174b	1625	1523	1372	1334	1913	1212	1392	1975
ENSRNOG00000051304	Rn60_1_1362.2	401	313	322	307	404	310	401	487
ENSRNOG00000012345	LOC365287	81	44	69	81	53	50	51	22
ENSRNOG00000012031	St8sia2	228	808	180	516	236	339	252	254
ENSRNOG00000059329	U1	0	0	0	0	0	0	0	0
ENSRNOG00000051333	Rn60_1_1368.1	0	0	0	1	1	0	0	0
ENSRNOG00000032798	Slco3a1	3437	10095	3400	7829	4744	6543	6489	5901
ENSRNOG00000053689	AABR07004294.1	0	0	0	0	0	0	0	4
ENSRNOG00000060667	AABR07004297.1	5	7	3	7	5	6	7	8
ENSRNOG00000051176	Rn60_1_1373.1	0	0	0	0	0	0	0	0
ENSRNOG00000051334	Rn60_1_1373.2	0	0	0	1	0	1	0	0
ENSRNOG00000057892	AABR07004305.1	0	0	0	0	0	0	0	0
ENSRNOG00000056986	7SK	0	0	0	0	0	0	0	0
ENSRNOG00000011160	Sv2b	0	0	0	0	0	3	1	1
ENSRNOG00000057041	7SK	0	0	0	0	0	0	0	0
ENSRNOG00000010964	Akap13	12986	11184	9981	8742	10223	7292	6799	10326
ENSRNOG00000010959	Klhl25	685	446	566	437	715	420	423	800
ENSRNOG00000022610	Agbl1	3	8	9	29	5	14	6	2
ENSRNOG00000060303	AABR07004364.1	0	0	0	0	0	0	0	0
ENSRNOG00000057436	U1	0	0	0	0	0	0	0	0
ENSRNOG00000018674	Ntrk3	8465	11955	7055	8094	6831	6304	5408	6144
ENSRNOG00000018547	Mrpl46	866	1042	667	994	817	964	1052	881
ENSRNOG00000018531	Mrps11	2289	2317	1981	2377	2454	2207	2488	2856
ENSRNOG00000018515	Det1	836	766	752	816	842	571	600	827
ENSRNOG00000035477	Mir7a-2	55	32	44	29	63	42	27	46
ENSRNOG00000018421	Aen	2391	2522	2168	2901	2488	2638	2259	2726
ENSRNOG00000054561	Isg20	2935	4428	3270	5305	3731	4654	4421	3885
ENSRNOG00000028992	Acan	7	155	7	99	8	44	13	2
ENSRNOG00000022321	Hapln3	29	18	16	19	9	15	6	8
ENSRNOG00000017510	Mfge8	110	119	101	79	117	113	80	123
ENSRNOG00000017120	Abhd2	8829	15367	7479	10374	8772	8429	8015	9007
ENSRNOG00000057415	AC106909.1	0	0	0	2	1	0	0	1
ENSRNOG00000054807	7SK	9	17	5	9	8	5	6	14
ENSRNOG00000016897	Rlbp1	18	51	11	21	25	21	11	29
ENSRNOG00000016689	Fanci	2565	3587	2434	2732	2847	2055	1321	2611
ENSRNOG00000032293	Polg	3253	3623	2668	3137	3382	2816	2736	3836
ENSRNOG00000054325	AABR07004397.2	1	2	0	4	0	1	4	4
ENSRNOG00000030679	AABR07004397.1	6	11	16	4	3	15	2	7
ENSRNOG00000031802	LOC100360056	1140	1414	757	1204	1028	1213	1721	1155
ENSRNOG00000035580	Mir3597-3	0	1	3	0	0	0	0	0
ENSRNOG00000015526	Rhcg	4	2	0	1	2	0	1	1
ENSRNOG00000015520	Ticrr	1873	2470	1708	1837	1983	1112	691	1906
ENSRNOG00000026857	Kif7	715	569	445	482	497	459	368	426
ENSRNOG00000015367	AC096024.1	0	0	0	0	0	0	0	0
ENSRNOG00000015086	Plin1	4	2	5	1	4	5	5	3
ENSRNOG00000015003	Pex11a	586	707	492	643	497	574	508	500
ENSRNOG00000026514	Wdr93	21	151	22	100	12	70	32	11
ENSRNOG00000034206	Snrpep2	12	15	12	23	3	10	6	8
ENSRNOG00000014951	Mesp1	1	55	6	38	3	12	8	1
ENSRNOG00000014925	Mesp2	204	336	214	238	225	239	181	192
ENSRNOG00000014610	Anpep	95	98	68	98	61	69	40	33
ENSRNOG00000043141	Ap3s2	2100	2900	1785	2667	2080	2223	2358	2205
ENSRNOG00000014589	Arpin	1598	1359	1300	1091	1279	836	729	1125
ENSRNOG00000060197	AABR07004404.1	7	15	7	8	8	8	3	7
ENSRNOG00000041999	5S_rRNA	0	0	0	0	0	0	0	0
ENSRNOG00000014278	Zfp710	1051	1256	910	954	935	922	820	989
ENSRNOG00000047565	LOC100911186	11	14	8	9	4	5	7	3
ENSRNOG00000047000	LOC100911225	6	10	8	10	6	9	3	3
ENSRNOG00000013949	Idh2	9885	11680	9018	9094	9952	7324	7370	10346
ENSRNOG00000056324	LOC102548818	181	330	171	250	168	227	240	196
ENSRNOG00000061327	AABR07004421.1	12	12	9	12	6	9	15	4
ENSRNOG00000025167	Sema4b	3549	3723	3143	2981	3290	2714	2879	3797
ENSRNOG00000033498	Cib1	1269	1105	1162	1066	1442	1196	1619	1887
ENSRNOG00000025003	AC114460.1	462	311	456	348	530	427	484	650
ENSRNOG00000056362	Ttll13	768	569	560	417	480	316	361	528
ENSRNOG00000013553	Ngrn	3948	4616	3568	4084	3360	3812	3110	3361
ENSRNOG00000013149	Vps33b	1712	1456	1344	1334	1520	1233	1258	1666
ENSRNOG00000013057	Prc1	11830	18501	10691	12543	12823	7568	4663	10898
ENSRNOG00000042059	Rccd1	137	138	97	118	110	100	74	79
ENSRNOG00000012357	Unc45a	3728	3624	3011	3352	3870	3249	3863	4793
ENSRNOG00000058477	AC114460.2	13	5	9	6	13	12	14	17
ENSRNOG00000012236	Hddc3	1328	1199	1141	1187	1262	1164	1212	1431
ENSRNOG00000012055	Man2a2	5530	5880	4540	4625	5269	3995	4221	5936
ENSRNOG00000011683	Fes	50	114	26	58	30	63	47	33
ENSRNOG00000011352	Furin	5695	4865	4771	3987	5586	3726	4179	6281
ENSRNOG00000011213	Blm	1885	2387	1799	1696	1942	1114	708	1785
ENSRNOG00000011975	Crtc3	889	1325	817	915	805	706	595	773
ENSRNOG00000061889	AABR07004428.1	0	8	2	7	2	5	4	2
ENSRNOG00000012002	Iqgap1	34608	32415	28260	22121	30356	16946	17785	31903
ENSRNOG00000022164	Zscan2	394	426	337	336	293	262	214	342
ENSRNOG00000010664	Wdr73	545	585	494	527	528	510	589	548
ENSRNOG00000011011	Nmb	16	25	6	12	8	30	25	19
ENSRNOG00000011029	Sec11a	3891	5023	3592	4824	4028	4370	4327	4603
ENSRNOG00000060206	Zfp592	5157	6439	4586	6444	4813	5103	3747	4701
ENSRNOG00000011659	Alpk3	1	2	2	5	1	9	4	4
ENSRNOG00000060573	AABR07004437.1	0	0	0	0	0	0	0	0
ENSRNOG00000018940	Slc28a1	2	0	0	1	0	2	2	0
ENSRNOG00000019005	Pde8a	1898	1909	1720	1547	1710	1344	1376	1718
ENSRNOG00000051409	SNORA44	0	0	0	0	0	0	0	2
ENSRNOG00000019106	Rps17	9811	10315	8527	11162	8717	10709	9070	9307
ENSRNOG00000019161	Cpeb1	1673	1934	1673	1950	1826	1602	1640	2241
ENSRNOG00000019249	Ap3b2	7483	6930	6089	5942	6676	5271	4820	6723
ENSRNOG00000036981	LOC100360933	12	3	9	8	13	4	5	16
ENSRNOG00000055316	SCARNA15	0	0	0	0	1	1	1	2
ENSRNOG00000044894	Mir1839	0	0	0	0	0	0	0	0
ENSRNOG00000019278	Fsd2	1	4	3	7	6	3	6	9
ENSRNOG00000053477	SNORA50	0	0	0	0	0	0	0	0
ENSRNOG00000054102	SNORA76	0	0	0	0	0	0	0	0
ENSRNOG00000028113	Whamm	1031	1161	1200	1196	1338	1188	1347	1811
ENSRNOG00000061450	Homer2	1301	843	1092	694	1214	592	542	1282
ENSRNOG00000060363	U6	0	0	0	0	0	1	3	2
ENSRNOG00000019426	Fam103a1	1198	1081	1059	1188	1250	1107	1132	1422
ENSRNOG00000052273	3110040N11Rik	906	1057	851	964	994	877	1012	1063
ENSRNOG00000019529	Btbd1	6164	7033	5407	5885	5528	4823	4533	5652
ENSRNOG00000055017	7SK	0	0	0	0	0	0	0	0
ENSRNOG00000019662	Tm6sf1	645	1062	588	872	577	731	612	504
ENSRNOG00000019740	Hdgfrp3	4098	5793	3676	4821	3435	3695	3138	3303
ENSRNOG00000019770	Bnc1	1	1	1	0	0	0	0	0
ENSRNOG00000019776	Sh3gl3	428	714	348	676	327	485	322	326
ENSRNOG00000010840	Adamtsl3	4	13	8	10	1	8	3	5
ENSRNOG00000026296	Saxo2	36	29	14	30	26	32	46	25
ENSRNOG00000032723	Eftud1	1475	1289	1311	1162	1569	1115	1183	1686
ENSRNOG00000059239	SNORA15	0	0	0	0	0	0	0	0
ENSRNOG00000042010	5S_rRNA	0	0	0	0	0	0	0	1
ENSRNOG00000025142	Mex3b	1207	2345	1017	1536	988	1308	1005	889
ENSRNOG00000044405	AABR07004481.1	0	0	0	0	0	0	0	0
ENSRNOG00000054650	AABR07004482.1	0	0	0	0	0	0	0	0
ENSRNOG00000059905	AABR07004482.2	0	0	0	0	0	0	0	0
ENSRNOG00000058913	SNORA17	0	0	0	0	0	0	0	0
ENSRNOG00000025088	Tmc3	15	161	13	63	12	41	10	12
ENSRNOG00000025052	Stard5	2370	2297	1588	2058	1894	1761	1657	2038
ENSRNOG00000011680	Il16	148	154	91	121	120	159	74	139
ENSRNOG00000012301	RGD1310371	6	0	5	0	4	1	0	2
ENSRNOG00000012349	Mesdc1	1942	2971	1886	2435	1986	1991	1645	2149
ENSRNOG00000012366	Mesdc2	5009	5812	4281	4903	5051	4216	4193	5717
ENSRNOG00000012442	Cemip	55	77	42	47	40	27	23	43
ENSRNOG00000012683	Abhd17c	4786	4594	4012	4139	4513	3182	2693	4463
ENSRNOG00000056856	U1	0	0	0	0	0	0	0	0
ENSRNOG00000055810	AABR07004495.1	1	1	0	2	1	0	0	1
ENSRNOG00000013017	Arnt2	6537	6642	6670	7042	6719	5466	4443	6617
ENSRNOG00000013223	Fah	177	126	136	113	133	111	74	130
ENSRNOG00000013506	Zfand6	4733	4422	3871	3711	4323	3231	3044	4226
ENSRNOG00000061807	U6	2	0	1	0	1	1	3	0
ENSRNOG00000041552	AABR07004497.1	1	0	0	1	0	0	0	0
ENSRNOG00000047724	LOC690082	0	0	0	0	1	0	0	0
ENSRNOG00000050177	LOC100911002	0	0	0	0	0	0	1	0
ENSRNOG00000047630	LOC100911047	1	1	0	3	0	2	2	5
ENSRNOG00000037327	F8a1	1079	1617	845	1277	1058	1053	1049	1108
ENSRNOG00000047110	LOC100911047	2	0	0	0	3	1	1	3
ENSRNOG00000048244	LOC100366231	0	0	0	0	0	0	0	0
ENSRNOG00000046157	LOC100911148	0	0	0	0	0	0	0	0
ENSRNOG00000060631	U6	0	0	0	0	0	0	0	0
ENSRNOG00000057535	U6	0	0	0	0	0	0	0	0
ENSRNOG00000056445	AABR07004530.1	0	0	0	0	0	0	0	0
ENSRNOG00000056733	AABR07004539.1	4	5	0	5	1	1	2	2
ENSRNOG00000057423	U6	0	0	0	0	0	1	0	0
ENSRNOG00000059330	AABR07004549.1	4	11	3	5	5	6	8	1
ENSRNOG00000046080	Cyp2c7	0	5	6	5	2	1	0	0
ENSRNOG00000054930	AABR07004572.1	0	0	0	0	0	0	0	0
ENSRNOG00000024016	Cyp2c6v1	0	3	2	8	3	2	2	3
ENSRNOG00000061221	U6	16	10	6	8	12	7	7	28
ENSRNOG00000054509	U6	0	0	0	0	0	0	0	0
ENSRNOG00000021405	LOC100361547	49	46	28	54	27	53	25	32
ENSRNOG00000053009	U6	7	8	8	2	0	2	4	15
[truncated: 30,546 more rows]
