# Supplementary material for: Panax notoginseng alleviates oxidative stress through miRNA regulations based on systems biology approach
Source: Chin Med. 2023 Jun 20;18:74. doi: 10.1186/s13020-023-00768-y (PMC10280844; doi:10.1186/s13020-023-00768-y)
Supplement: Supplementary file 12 — Additional file 12. Table S2: mRNA CPM matrix after normalization and pretreatment. [file 13020_2023_768_MOESM12_ESM.xlsx]

## Sheet: Table S2
Ensembl_gene_id	P13_c	P14_c	P13_1	P14_1	P13_3	P14_3	P13_5	P14_5
ENSRNOG00000055154	2	2	2	2	2	2.3461	11.3688	2
ENSRNOG00000055323	2.3061	2.2679	2	2	2	2	10.9939	2.673
ENSRNOG00000056172	5.626	2	2	2	2	2	9.877	2
ENSRNOG00000053300	2	7.8099	2	2.3038	7.4723	2.3461	2	7.1243
ENSRNOG00000010898	5.45	11.4166	7.0343	11.5105	7.2526	11.7238	6.8464	11.1559
ENSRNOG00000049025	6.9218	8.0421	3.784	3.1191	2.8094	4.0887	7.7181	8.9922
ENSRNOG00000049025	6.9218	8.0421	3.784	3.1191	2.8094	4.0887	7.7181	8.9922
ENSRNOG00000033000	6.9661	2.2679	6.5232	2.3038	7.6413	2.8587	7.8024	4.191
ENSRNOG00000061254	2	2	2.3466	2	2.5866	2.3461	8.9879	2
ENSRNOG00000055766	7.2962	3.3965	2.6258	3.7417	3.1726	7.836	7.4472	2
ENSRNOG00000005498	8.4279	4.3453	9.4892	5.2387	10.2239	5.6308	10.0751	6.1165
ENSRNOG00000030914	4.1075	3.2801	6.9095	6.5834	8.7394	7.3715	9.9385	9.058
ENSRNOG00000060518	8.2512	6.7614	6.5232	6.7685	7.2808	7.5067	13.6347	7.4722
ENSRNOG00000047351	7.0713	6.935	7.171	6.756	6.2524	5.3143	12.8632	6.3234
ENSRNOG00000007545	4.6863	2	3.3946	2.3038	6.0268	3.9936	7.4391	7.9315
ENSRNOG00000018494	7.1211	11.7956	8.0302	11.6829	8.1646	12.1212	7.8273	11.5088
ENSRNOG00000047376	5.9017	2	6.0184	2	6.2713	2	5.9192	2
ENSRNOG00000055197	8.1777	4.9889	7.6942	3.5238	7.9236	3.535	7.6357	3.756
ENSRNOG00000013886	7.9261	12.308	8.7437	12.3505	8.1896	12.0294	8.1529	11.9444
ENSRNOG00000008423	11.4424	8.0059	11.2566	7.3273	11.5444	7.418	11.3141	7.5566
ENSRNOG00000043124	9.0771	4.5602	8.7474	4.6223	8.6231	5.1029	8.2713	5.6543
ENSRNOG00000054945	3.1256	2.4938	2.6258	2.7683	2.3229	3.3933	8.2576	2.3754
ENSRNOG00000013484	4.6324	3.1534	6.5898	5.9574	7.9236	7.0676	9.2756	7.9524
ENSRNOG00000013484	4.6324	3.1534	6.5898	5.9574	7.9236	7.0676	9.2756	7.9524
ENSRNOG00000004177	8.6848	6.3923	8.4665	6.0213	8.4268	5.4277	7.4228	3.3138
ENSRNOG00000014117	9.3354	8.754	11.3448	10.7371	12.6538	12.003	14.1017	12.9472
ENSRNOG00000046862	6.5076	5.895	2.6258	6.2158	6.6193	2	5.2882	5.2205
ENSRNOG00000046862	6.5076	5.895	2.6258	6.2158	6.6193	2	5.2882	5.2205
ENSRNOG00000049123	6.8408	7.055	6.8964	6.7931	6.6045	7.0676	2	7.2648
ENSRNOG00000006807	6.2982	10.7549	8.0831	10.5807	7.9354	10.4136	6.9295	9.6275
ENSRNOG00000047075	5.7579	7.4547	5.7826	7.4791	5.7323	8.0221	2.5726	7.1727
ENSRNOG00000057811	2.5585	2	2	2	5.6482	2.3461	6.0309	2
ENSRNOG00000058896	2	5.2891	5.5348	5.7468	6.3444	5.3143	2	5.0755
ENSRNOG00000046707	2.5585	2	2	2	2	2.3461	6.8586	2
ENSRNOG00000019346	5.5981	8.3215	8.5399	4.7783	8.6304	5.7226	5.8957	8.7861
ENSRNOG00000019346	5.5981	8.3215	8.5399	4.7783	8.6304	5.7226	5.8957	8.7861
ENSRNOG00000047002	7.9261	11.0547	7.8105	10.5504	7.1236	9.671	6.2863	8.4896
ENSRNOG00000051171	2.9602	7.4813	3.784	6.5549	3.5881	6.0872	3.6746	5.6543
ENSRNOG00000046617	6.7166	2	2	2	2	2	2	2
ENSRNOG00000008031	7.9972	10.8137	7.5678	9.9763	6.677	8.5996	5.7726	7.413
ENSRNOG00000020525	5.9686	9.3616	6.6534	9.3915	6.0706	8.9865	5.3923	7.8296
ENSRNOG00000021518	5.6534	2.6891	5.355	2.3038	5.2137	2.625	5.5506	2
ENSRNOG00000028992	3.4085	7.0282	3.5364	6.5974	3.5881	5.6926	2.5726	4.282
ENSRNOG00000028744	6.2632	3.5042	6.066	3.1191	6.6339	3.2361	7.0297	4.4483
ENSRNOG00000008478	6.0937	3.6044	6.7585	4.0983	7.3084	5.1912	8.0558	7.4722
ENSRNOG00000011821	2	5.8549	2.8596	5.1652	2.8094	5.3531	2.5726	5.753
ENSRNOG00000031286	5.626	2.861	3.0608	6.0213	5.8624	6.219	2.7914	6.3018
ENSRNOG00000031286	5.626	2.861	3.0608	6.0213	5.8624	6.219	2.7914	6.3018
ENSRNOG00000017759	7.3135	3.7861	6.4354	3.5238	6.9115	3.7825	6.9749	5.2658
ENSRNOG00000018282	5.8788	3.0146	6.0184	3.1191	6.0045	2.625	5.8957	3.1301
ENSRNOG00000014025	4.2577	8.6927	5.5682	8.2659	5.5279	7.8765	5.6933	7.2648
ENSRNOG00000051483	4.7886	6.2292	6.112	5.3753	8.7926	4.4163	3.6746	4.5975
ENSRNOG00000051483	4.7886	6.2292	6.112	5.3753	8.7926	4.4163	3.6746	4.5975
ENSRNOG00000030719	4.8841	5.5627	6.1566	6.2339	7.9877	7.4271	9.2319	8.8765
ENSRNOG00000025953	2.7733	7.0461	4.0903	6.1218	3.4625	4.9083	2.5726	4.7957
ENSRNOG00000028812	4.1075	7.2533	5.2764	7.9801	5.0917	7.8631	4.6124	7.3302
ENSRNOG00000009371	2.3061	3.3965	6.8964	2.5547	2.5866	3.0597	2.3145	2.3754
ENSRNOG00000009371	2.3061	3.3965	6.8964	2.5547	2.5866	3.0597	2.3145	2.3754
ENSRNOG00000008480	8.7369	12.2358	9.3279	12.0027	9.3131	11.8012	8.5922	11.0882
ENSRNOG00000031310	2.5585	5.1958	5.6008	2.3038	3.5881	5.8365	5.6379	2.673
ENSRNOG00000056878	7.2251	10.5659	10.6197	7.7354	6.9115	7.9352	7.2209	7.0486
ENSRNOG00000020431	7.9972	10.989	8.2208	11.0379	8.0103	10.9599	7.738	10.3624
ENSRNOG00000019215	3.274	4.2245	4.7446	4.017	8.1846	4.7428	3.5601	5.3937
ENSRNOG00000019215	3.274	4.2245	4.7446	4.017	8.1846	4.7428	3.5601	5.3937
ENSRNOG00000011548	8.3714	5.9907	8.252	5.7214	8.06	4.8552	7.2303	4.5975
ENSRNOG00000036318	3.274	4.2861	5.3928	4.0983	4.0911	5.6308	8.2713	4.5975
ENSRNOG00000006019	10.059	12.7773	10.7001	12.9671	10.3278	13.3079	9.6579	12.8873
ENSRNOG00000024616	4.0261	6.6367	3.784	4.1752	3.9104	6.827	7.1632	6.6134
ENSRNOG00000024616	4.0261	6.6367	3.784	4.1752	3.9104	6.827	7.1632	6.6134
ENSRNOG00000024616	4.0261	6.6367	3.784	4.1752	3.9104	6.827	7.1632	6.6134
ENSRNOG00000024616	4.0261	6.6367	3.784	4.1752	3.9104	6.827	7.1632	6.6134
ENSRNOG00000032332	7.9757	5.4594	6.8964	4.5663	6.6339	4.3411	5.4894	3.3138
ENSRNOG00000027196	6.3824	9.1416	6.8832	9.3445	6.677	9.1133	5.3238	8.3013
ENSRNOG00000012886	5.6802	5.5375	6.8564	6.4811	7.812	7.7072	9.2869	9.5541
ENSRNOG00000026235	3.1256	7.0726	3.0608	5.8676	3.1726	5.5989	3.7807	4.7957
ENSRNOG00000023633	9.117	12.7193	9.5718	12.4367	9.7411	12.1099	9.4465	11.4524
ENSRNOG00000006878	6.2632	3.7861	5.8656	3.4011	6.1943	3.664	6.3737	2.9196
ENSRNOG00000004273	9.3873	6.9156	9.4154	6.5404	9.2527	6.5714	9.1988	6.3234
ENSRNOG00000016420	2.9602	6.2906	3.784	6.2868	3.7037	6.4333	3.6746	5.8152
ENSRNOG00000047368	5.4808	8.818	5.9693	8.6428	5.9113	8.3395	5.4894	7.5566
ENSRNOG00000053550	5.6802	3.2801	5.5682	2.9543	5.1335	2	5.2882	2.9196
ENSRNOG00000032490	11.0691	8.5334	10.452	8.0884	10.152	7.3332	9.9442	7.3927
ENSRNOG00000017226	9.0746	12.3853	9.3376	11.8013	9.1696	11.3895	8.4707	10.2751
ENSRNOG00000020774	5.3862	2.6891	2.3466	2	5.0917	5.1029	4.362	2.3754
ENSRNOG00000020774	5.3862	2.6891	2.3466	2	5.0917	5.1029	4.362	2.3754
ENSRNOG00000047697	11.5113	9.765	12.7753	12.2513	13.5385	13.0507	14.1865	13.8851
ENSRNOG00000021685	9.4294	12.7756	9.6616	12.2785	10.0437	12.5372	10.0855	12.266
ENSRNOG00000025848	4.0261	7.1242	3.8935	7.0996	4.0911	6.3007	3.8795	5.1255
ENSRNOG00000045560	7.9035	7.3285	7.6713	8.868	5.8624	8.4907	4.5538	6.4267
ENSRNOG00000014288	13.6033	10.6132	13.5883	10.809	13.3816	10.8658	13.2331	10.8516
ENSRNOG00000010478	9.1462	6.42	8.5691	5.6692	8.2621	6.0164	8.0238	5.6879
ENSRNOG00000010478	9.1462	6.42	8.5691	5.6692	8.2621	6.0164	8.0238	5.6879
ENSRNOG00000010478	9.1462	6.42	8.5691	5.6692	8.2621	6.0164	8.0238	5.6879
ENSRNOG00000049361	5.9244	9.3688	6.4887	8.6394	6.0706	8.2344	5.5506	7.2079
ENSRNOG00000013967	6.8527	5.2276	7.2348	5.3423	7.9531	5.0567	8.9112	7.2759
ENSRNOG00000018488	6.5519	9.1561	6.8291	8.9632	6.4475	9.02	5.6094	8.2515
ENSRNOG00000023077	8.3755	11.5538	8.9093	11.4998	9.108	11.2182	8.4305	10.6184
ENSRNOG00000047746	3.4085	3.0146	3.2374	3.267	3.1726	3.2361	7.1534	3.3138
ENSRNOG00000026991	3.9398	7.1326	6.998	4.7783	3.9104	6.7992	6.0522	4.4483
ENSRNOG00000010716	9.7221	6.0091	9.1925	6.9653	9.0215	6.9074	9.2035	7.3927
ENSRNOG00000026124	10.5488	6.7395	9.4291	7.6301	9.7713	9.02	10.4251	10.2848
ENSRNOG00000022863	6.9552	10.6237	7.5002	9.7826	7.262	9.3475	7.2672	8.7428
ENSRNOG00000013552	4.3273	7.3431	4.6227	6.5549	3.3248	5.7806	3.8795	5.2658
ENSRNOG00000058683	8.3999	6.6129	9.5573	8.8268	10.2574	9.5001	10.9088	10.374
ENSRNOG00000018646	9.5472	11.9589	10.285	12.5065	10.542	12.9435	10.9102	13.2677
ENSRNOG00000058490	6.8991	8.909	6.7439	9.127	6.2899	8.6077	5.3238	7.5656
ENSRNOG00000050190	2.7733	3.0146	3.2374	3.5238	4.759	4.8001	5.9649	6.3018
ENSRNOG00000007764	6.3155	9.3143	6.622	8.7691	6.464	8.081	5.4254	6.648
ENSRNOG00000007663	7.9428	5.7494	3.9952	4.017	4.1736	4.4163	5.1366	5.753
ENSRNOG00000007663	7.9428	5.7494	3.9952	4.017	4.1736	4.4163	5.1366	5.753
ENSRNOG00000002793	10.2152	7.2456	10.1713	7.7606	10.2959	8.0341	10.5438	8.5775
ENSRNOG00000060635	4.8841	7.1326	4.7446	7.3523	5.1335	7.463	4.7753	7.529
ENSRNOG00000008015	5.5111	5.4594	5.7245	6.4505	5.7593	8.5251	5.8477	8.6773
ENSRNOG00000046791	10.4902	8.2026	10.2583	7.6504	9.6772	7.3429	9.3443	7.1845
ENSRNOG00000005542	7.9649	5.5874	7.474	4.8737	7.5669	5.0089	6.9063	4.8562
ENSRNOG00000037134	7.5282	8.664	7.4292	9.6988	6.3621	9.032	5.7726	7.3618
ENSRNOG00000057222	3.274	5.3768	5.9941	2.7683	2.8094	5.7806	5.1366	4.5975
ENSRNOG00000014948	7.0301	6.0452	8.6098	8.3387	9.2093	9.0819	9.7987	9.744
ENSRNOG00000001419	7.3887	10.1217	6.9481	9.2001	6.9819	9.333	6.6782	8.6604
ENSRNOG00000011141	5.5981	2.2679	4.685	2.5547	4.9584	3.2361	4.4927	2.3754
ENSRNOG00000021201	13.3446	16.1804	14.0814	16.1977	14.1912	16.4389	14.0371	16.4255
ENSRNOG00000013282	6.6503	9.1807	6.6689	8.9275	6.464	8.2499	5.6094	6.5779
ENSRNOG00000059507	2.7733	5.4859	2.8596	5.2024	2.3229	3.9936	2	2.9196
ENSRNOG00000021355	2.5585	5.2276	2.8596	5.3423	3.3248	5.7806	3.6746	5.4731
ENSRNOG00000056612	6.366	5.3189	6.4354	4.7783	6.3796	4.2618	5.4894	2.673
ENSRNOG00000049194	4.2577	7.393	5.6008	6.9868	6.0489	6.9204	4.2184	7.2869
ENSRNOG00000014006	6.6089	4.3453	6.4887	5.127	4.7045	4.1778	4.2184	2.673
ENSRNOG00000039856	8.8026	11.2808	9.4359	11.5516	9.2785	11.8303	9.57	11.85
ENSRNOG00000021916	5.8316	4.3453	5.7539	3.5238	5.9352	3.2361	5.8957	3.1301
ENSRNOG00000048209	5.058	2.861	5.2353	3.267	5.1742	2.3461	5.0544	2.673
ENSRNOG00000001571	6.755	4.0219	5.664	4.017	5.9817	3.3933	5.7981	3.6231
ENSRNOG00000046790	10.7324	8.7997	10.5514	8.3219	10.6789	8.1265	10.7258	8.0462
ENSRNOG00000003736	3.4085	6.3496	3.5364	5.4391	3.0024	4.4163	2.5726	3.756
ENSRNOG00000057047	6.0532	5.0612	5.6946	3.8394	5.5279	3.3933	4.5538	2.3754
ENSRNOG00000023404	5.45	8.4882	6.1784	8.5806	6.6193	8.5462	6.4399	8.2288
ENSRNOG00000023643	7.6622	10.9663	8.2208	10.4466	8.2479	10.1222	7.9799	9.4001
ENSRNOG00000018450	5.1376	2.2679	5.5348	5.1652	5.3262	2.8587	5.3923	4.97
ENSRNOG00000018450	5.1376	2.2679	5.5348	5.1652	5.3262	2.8587	5.3923	4.97
ENSRNOG00000019577	7.6419	5.895	7.2139	4.9632	6.6339	4.7428	6.1345	3.9898
ENSRNOG00000020616	5.9244	5.6117	5.7245	2	5.2522	5.1912	5.4894	5.3523
ENSRNOG00000020616	5.9244	5.6117	5.7245	2	5.2522	5.1912	5.4894	5.3523
ENSRNOG00000058372	7.7786	10.1281	7.383	8.9164	6.677	8.2082	6.2499	7.087
ENSRNOG00000049939	8.698	11.4616	9.3033	11.1612	9.1237	11.2551	8.3553	10.674
ENSRNOG00000014951	2.3061	5.6117	3.3946	5.3086	2.8094	4.0887	2.3145	3.756
ENSRNOG00000019363	3.274	6.1318	3.6655	6.1602	4.2517	6.1764	4.2184	6.0916
ENSRNOG00000050134	4.6863	6.7936	4.857	7.3688	4.0911	6.9836	4.7753	6.0662
ENSRNOG00000019723	4.7886	5.7711	6.998	4.4473	6.799	5.3909	8.1918	6.5231
ENSRNOG00000019723	4.7886	5.7711	6.998	4.4473	6.799	5.3909	8.1918	6.5231
ENSRNOG00000045737	6.0325	8.3898	6.1999	8.1131	5.8373	7.9855	5.2518	7.8595
ENSRNOG00000045737	6.0325	8.3898	6.1999	8.1131	5.8373	7.9855	5.2518	7.8595
ENSRNOG00000045737	6.0325	8.3898	6.1999	8.1131	5.8373	7.9855	5.2518	7.8595
ENSRNOG00000040153	4.3937	4.9889	4.685	4.5663	3.9104	7.0322	4.6124	7.2079
ENSRNOG00000031743	6.1524	3.1534	5.944	3.1191	5.1335	3.535	4.8745	3.6231
ENSRNOG00000031681	2.7733	6.1318	3.2374	5.3086	3.4625	4.7428	2.7914	4.4483
ENSRNOG00000016366	10.0462	8.5334	9.3946	7.3523	8.9849	6.504	8.4508	6.9549
ENSRNOG00000018905	4.2577	6.9636	4.4181	6.4349	3.8108	5.662	3.6746	4.4483
ENSRNOG00000053896	4.5179	7.6666	5.7539	7.4406	5.7323	7.6845	5.0115	6.648
ENSRNOG00000050237	2.9602	5.1958	5.4655	5.2024	2.8094	4.5559	2.5726	3.1301
ENSRNOG00000045924	6.2453	3.3965	3.6655	3.5238	3.1726	4.0887	3.972	6.1888
ENSRNOG00000017206	11.2328	8.9429	10.6306	8.416	10.1684	8.1815	9.6191	7.8446
ENSRNOG00000001466	9.1889	5.9721	9.0431	7.008	9.3289	7.5903	9.0289	7.7362
ENSRNOG00000004149	4.5763	6.8147	4.6227	6.2158	3.7037	5.0567	3.2995	3.8776
ENSRNOG00000020935	2	2	2.6258	2.5547	2.8094	3.535	3.972	5.6543
ENSRNOG00000011369	5.5407	2.861	4.3428	2.3038	3.7037	2	2.5726	2.3754
ENSRNOG00000017637	8.6547	5.9147	8.5187	6.4033	8.9236	6.946	9.0921	7.5656
ENSRNOG00000039504	7.7021	10.1979	8.3173	10.4447	8.6046	10.7759	8.8995	10.7783
ENSRNOG00000051372	9.3709	11.8002	9.2477	11.3926	9.0491	11.3499	8.8332	10.7164
ENSRNOG00000056791	2.9602	6.1813	4.2635	5.9132	4.5275	6.0404	3.6746	5.6543
ENSRNOG00000025862	4.3937	6.5886	4.2635	6.4033	4.8621	6.1546	3.1492	5.6543
ENSRNOG00000038784	8.0853	6.3496	7.679	7.4941	5.9587	6.7123	4.6124	5.2658
ENSRNOG00000055738	5.9017	3.3965	2.3466	2	2.8094	3.0597	3.7807	2.673
ENSRNOG00000047765	5.1376	6.42	3.5364	5.8676	3.4625	5.6308	3.2995	5.0237
ENSRNOG00000009571	8.6682	6.3204	8.3465	6.0003	8.1494	6.0404	7.777	5.7844
ENSRNOG00000047581	7.6955	10.2472	8.2622	9.853	7.8376	9.8963	6.9637	8.9581
ENSRNOG00000008539	6.1331	4.2861	6.622	4.2482	6.5744	4.1778	6.4237	4.0939
ENSRNOG00000042960	4.6863	6.4607	4.5577	6.9102	4.759	7.3809	5.2144	7.1607
ENSRNOG00000004900	11.6202	9.5192	11.3893	9.032	11.0237	8.7777	10.8725	8.8874
ENSRNOG00000026514	4.5763	6.9916	4.8019	6.6113	4.0036	6.3204	3.8795	5.3937
ENSRNOG00000000795	9.9843	11.8215	9.8173	11.97	9.3379	11.5226	8.7508	10.4123
ENSRNOG00000042660	5.058	7.2378	4.2635	7.0495	5.0486	6.9204	4.4927	5.8152
ENSRNOG00000051666	2.7733	5.3189	3.3946	5.5587	2.5866	4.7428	3.1492	4.8562
ENSRNOG00000026374	3.7501	5.9907	6.1566	4.1752	3.1726	6.1546	5.3584	4.0939
ENSRNOG00000048585	5.2131	7.261	7.4017	5.0059	4.4633	7.0676	6.2124	4.8562
ENSRNOG00000026037	5.1376	4.16	5.8108	5.7214	6.7461	5.8902	7.6143	7.619
ENSRNOG00000002922	9.4432	12.3958	9.7661	11.9598	9.9705	11.7995	9.856	11.5761
ENSRNOG00000019622	6.7036	4.2861	6.112	4.0983	6.0706	4.0887	6.0732	3.756
ENSRNOG00000025088	4.1845	7.0813	4.1795	5.979	4.0036	5.5989	3.972	3.9898
ENSRNOG00000006084	8.7685	9.3794	8.2261	8.7346	7.1544	8.0221	5.8957	6.6308
ENSRNOG00000013954	7.8215	5.8344	8.332	6.1602	8.7121	6.4867	8.7475	6.665
ENSRNOG00000006957	4.8371	7.0372	4.1795	6.3379	4.9584	5.7226	3.2995	4.8562
ENSRNOG00000036870	2.5585	5.512	2.6258	5.2024	3.3248	4.8552	4.0589	5.0755
ENSRNOG00000058047	4.9296	6.2448	5.1048	7.2494	4.3257	7.0559	4.362	6.5043
ENSRNOG00000003280	2.9602	2.2679	3.5364	4.0983	5.0917	3.8919	5.6933	5.2205
ENSRNOG00000058938	4.5763	7.0813	4.5577	6.1023	4.4633	6.359	3.5601	5.4731
ENSRNOG00000054548	4.3273	6.6129	4.4896	6.4033	4.759	6.7851	3.972	6.3862
ENSRNOG00000009540	4.6324	3.7861	5.4296	4.7783	6.0045	6.3967	6.5491	7.3618
ENSRNOG00000017982	3.8481	6.9541	4.9101	6.4811	4.2517	6.1979	4.1408	5.4731
ENSRNOG00000014010	5.3194	3.1534	5.1048	2.7683	4.5275	2.3461	4.292	2.673
ENSRNOG00000040287	7.3887	4.5602	7.4201	5.6423	7.397	5.2334	7.0404	5.3937
ENSRNOG00000000323	5.058	5.8344	5.3928	6.5834	6.2333	7.6997	6.6222	8.5775
ENSRNOG00000057989	8.7176	5.7494	8.2825	6.3041	8.3798	6.7708	8.767	7.3302
ENSRNOG00000002524	10.5053	8.5864	10.1003	8.292	10.3568	7.8428	10.207	7.9385
ENSRNOG00000007484	6.5373	4.4567	6.2211	4.0983	6.0489	3.7825	6.0309	3.9898
ENSRNOG00000020630	8.1249	7.7888	7.768	8.3471	6.5124	8.3004	4.9216	7.413
ENSRNOG00000050884	4.5763	4.8323	5.6946	6.1023	6.4475	7.2012	7.3728	4.3676
ENSRNOG00000047218	7.1406	4.9889	7.0343	4.508	6.3621	4.6832	6.1345	4.282
ENSRNOG00000058852	9.1582	10.811	8.8116	10.7529	8.2142	10.0429	7.5853	9.1148
ENSRNOG00000023896	5.7066	7.3859	6.3027	7.6837	6.9588	8.6117	7.6843	9.2589
ENSRNOG00000032664	9.5158	11.2395	9.4336	11.2219	8.7394	10.7794	8.0872	9.6848
ENSRNOG00000012772	9.4155	8.3289	10.4453	9.6304	11.4996	10.0038	11.9175	10.5225
ENSRNOG00000002834	6.6366	9.2227	6.7871	9.0474	7.3534	8.9772	6.9637	8.9302
ENSRNOG00000017473	10.3624	13.0876	10.8545	12.816	10.8874	12.6576	10.4822	12.3659
ENSRNOG00000046540	4.2577	3.0146	5.3928	3.931	5.8118	4.4878	6.6364	4.7326
ENSRNOG00000046540	4.2577	3.0146	5.3928	3.931	5.8118	4.4878	6.6364	4.7326
ENSRNOG00000046540	4.2577	3.0146	5.3928	3.931	5.8118	4.4878	6.6364	4.7326
ENSRNOG00000004786	8.9588	11.1691	9.0725	10.8897	8.7959	10.3455	7.8939	9.1901
ENSRNOG00000060486	9.9963	10.3392	10.3938	10.4456	7.9236	8.0341	10.6682	10.5376
ENSRNOG00000015125	2.7733	5.0961	4.9101	4.7783	5.2897	4.9083	2.5726	5.4731
ENSRNOG00000015125	2.7733	5.0961	4.9101	4.7783	5.2897	4.9083	2.5726	5.4731
ENSRNOG00000052121	5.4184	6.935	5.0586	5.2741	3.7037	4.6209	3.4357	3.9898
ENSRNOG00000007943	7.2875	6.5639	8.1728	7.8629	9.0654	8.5123	9.9471	9.484
ENSRNOG00000026870	4.4571	7.1072	5.1497	7.2845	5.3262	7.2738	5.5506	6.9129
ENSRNOG00000020346	5.9902	6.1318	6.7871	6.8411	7.5669	8.6857	8.0872	8.9854
ENSRNOG00000058589	10.4459	13.3131	11.8533	10.6199	10.8805	11.6729	9.7226	10.3715
ENSRNOG00000001271	7.8805	5.7273	7.9938	5.5871	8.1995	6.4151	8.1179	6.3018
ENSRNOG00000024640	6.1524	5.5375	4.8019	4.4473	3.5881	3.664	3.1492	3.1301
ENSRNOG00000059538	8.416	6.973	7.5428	6.0213	7.5516	5.4986	7.3385	5.2205
ENSRNOG00000057253	6.4464	5.3768	6.5734	4.4473	6.2524	3.535	6.3394	4.7957
ENSRNOG00000023917	4.3273	6.4473	6.9095	4.508	4.4633	6.5211	5.6659	4.282
ENSRNOG00000039141	4.0261	5.895	3.3946	5.6423	3.5881	4.9083	2.7914	4.97
ENSRNOG00000000406	8.0341	7.8564	7.768	8.7535	8.3623	9.7477	9.6029	10.9257
ENSRNOG00000002595	11.2047	10.6087	10.955	9.7101	10.3981	8.8405	9.4385	7.9524
ENSRNOG00000006956	6.3493	9.0557	6.6378	8.7154	6.8501	8.5834	6.5491	8.072
ENSRNOG00000049456	5.2848	7.8564	5.7245	7.6233	5.3966	7.2838	5.1366	6.5231
ENSRNOG00000042717	9.499	11.3756	9.7516	11.2791	9.0948	11.4178	8.6031	10.6379
ENSRNOG00000051249	4.3937	6.6718	6.38	4.3839	4.4633	6.4151	6.3219	4.282
ENSRNOG00000006060	8.6915	5.8751	8.5441	6.9214	8.1995	6.7564	7.5632	5.96
ENSRNOG00000048148	4.9296	6.474	3.8935	5.979	3.4625	4.9594	3.7807	3.8776
ENSRNOG00000011796	8.9	6.2755	8.8358	6.5258	8.5165	6.7708	8.1179	6.7787
ENSRNOG00000015902	3.8481	6.364	3.8935	6.2694	3.9104	5.6308	3.972	5.1738
ENSRNOG00000003512	2.3061	5.3768	3.5364	4.508	2.5866	3.8919	2.3145	3.9898
ENSRNOG00000011490	11.2018	13.0836	11.2839	13.2909	10.7671	12.8334	10.4302	12.1269
ENSRNOG00000005854	6.8876	7.8411	6.3611	7.0596	5.6482	6.0164	4.4288	5.1255
ENSRNOG00000014909	11.3602	14.0472	11.753	13.7962	11.8305	13.6373	11.631	13.0111
ENSRNOG00000009106	9.6811	9.9633	10.2049	10.5807	11.2032	11.6652	12.1148	12.7848
ENSRNOG00000059540	4.3273	3.0146	4.2635	3.1191	4.8621	2.625	5.7202	2.9196
ENSRNOG00000018997	8.3211	10.8071	8.751	10.9017	9.06	10.8625	8.6771	10.1807
ENSRNOG00000059091	2	5.2891	2.8596	4.6223	2.8094	4.0887	2.7914	3.756
ENSRNOG00000036432	3.1256	2.6891	3.3946	4.508	4.8621	4.0887	6.0309	4.9142
ENSRNOG00000007152	11.7989	14.4263	12.3981	14.1975	12.4469	14.4114	12.4519	14.0967
ENSRNOG00000038004	5.2494	7.3431	5.0107	7.0185	5.1335	6.6357	4.2184	5.7208
ENSRNOG00000014373	7.8805	7.6781	7.3641	7.773	6.0706	7.136	4.8257	5.96
ENSRNOG00000024766	5.4184	7.921	5.7826	7.7975	5.7048	7.7221	6.0732	7.6014
ENSRNOG00000030107	4.6863	6.4473	6.0892	4.9191	3.9104	7.158	5.4254	4.5248
ENSRNOG00000047574	5.7829	4.0926	5.1497	3.1191	5.4306	3.664	5.3923	3.1301
ENSRNOG00000020009	4.8371	4.2861	5.1497	4.017	5.2137	6.219	6.3905	7.1727
ENSRNOG00000005159	6.0532	6.4062	4.6227	5.1652	4.8621	3.535	3.7807	3.6231
ENSRNOG00000051310	7.1014	9.1478	9.2656	7.5385	6.5744	9.119	8.1578	6.9687
ENSRNOG00000053244	9.6711	11.7641	9.5532	11.7512	9.5439	11.3391	9.1327	10.7437
ENSRNOG00000060407	12.6305	10.3953	11.8996	9.9763	11.4764	9.8308	11.0873	9.6188
ENSRNOG00000015618	7.7216	9.9691	7.8381	9.7733	7.8376	9.6063	7.2763	9.1363
ENSRNOG00000048686	9.1889	11.3369	9.2681	10.9053	9.2715	11.1748	8.5591	10.6645
ENSRNOG00000000053	8.3211	10.7343	8.2156	10.462	8.1443	9.8427	8.2204	9.3771
ENSRNOG00000049069	5.626	8.0861	5.9693	7.6164	5.7048	7.7295	5.4254	6.9687
ENSRNOG00000042741	9.1145	7.7619	8.6336	7.3931	8.1945	6.7708	7.4228	5.6879
ENSRNOG00000013771	5.1759	7.1493	5.1497	7.2405	5.7048	7.3809	6.0092	7.9031
ENSRNOG00000003273	6.6638	4.0219	6.3419	3.931	5.8624	4.1778	5.6094	4.97
ENSRNOG00000006709	6.8761	3.7861	6.3987	5.127	6.7325	5.1029	6.6644	5.6543
ENSRNOG00000024923	14.2836	16.6488	14.3202	15.6796	13.8615	15.2952	13.3173	14.3738
ENSRNOG00000054624	3.1256	4.0926	3.5364	4.6223	4.3257	5.3909	5.1366	6.4853
ENSRNOG00000056421	4.6863	5.5874	4.1795	5.9132	4.0036	6.5211	5.0115	6.9687
ENSRNOG00000009300	3.8481	2.861	2.6258	5.3086	3.5881	5.2334	2.5726	3.756
ENSRNOG00000034013	12.6497	15.2691	12.975	14.9768	12.8618	14.5035	12.6853	13.7126
ENSRNOG00000015368	2.7733	5.2587	2.6258	4.508	2.3229	3.3933	2.3145	2.9196
ENSRNOG00000027574	5.1376	7.2456	8.0242	5.5297	5.5893	7.6144	6.5491	5.9038
ENSRNOG00000018938	3.8481	6.3923	4.1795	5.979	3.9104	5.5328	3.5601	4.7326
ENSRNOG00000021098	6.6904	8.455	6.6689	8.5192	6.6193	8.508	5.7466	7.7037
ENSRNOG00000015354	8.3296	7.6314	9.4583	9.3022	10.143	9.6203	10.6931	10.64
ENSRNOG00000061602	4.9736	2.6891	4.4896	3.267	4.8621	2.3461	4.292	2.673
ENSRNOG00000033057	9.3852	11.9914	11.1434	10.7831	9.2621	11.8718	10.6674	9.7035
ENSRNOG00000057212	7.1014	8.8643	7.1491	9.0033	6.8375	8.9105	6.4877	8.582
ENSRNOG00000046576	4.1845	6.42	4.6227	6.3211	4.759	6.2807	3.7807	5.8749
ENSRNOG00000046576	4.1845	6.42	4.6227	6.3211	4.759	6.2807	3.7807	5.8749
ENSRNOG00000046576	4.1845	6.42	4.6227	6.3211	4.759	6.2807	3.7807	5.8749
ENSRNOG00000022919	7.4367	9.6872	7.9876	9.5854	7.7596	9.7164	7.3471	9.2728
ENSRNOG00000021046	6.2453	8.4107	6.2827	8.5841	6.5744	8.4194	6.7054	8.2058
ENSRNOG00000008622	5.0164	5.895	5.0107	5.8442	3.3248	5.0567	3.1492	3.9898
ENSRNOG00000028335	9.8737	11.7437	9.5573	11.0354	9.1494	10.331	8.5366	9.2561
ENSRNOG00000048469	5.5111	3.7861	4.9101	3.931	5.559	3.3933	5.0115	2.673
ENSRNOG00000011243	2.7733	3.6044	2.8596	5.1652	3.1726	4.8552	2.9814	5.1255
ENSRNOG00000048924	2.3061	5.0612	2.3466	3.931	2.3229	3.9936	2.3145	2.9196
ENSRNOG00000037188	6.5807	8.997	6.8564	8.7025	6.875	8.5209	7.1435	8.9581
ENSRNOG00000037188	6.5807	8.997	6.8564	8.7025	6.875	8.5209	7.1435	8.9581
ENSRNOG00000034190	2.3061	3.8691	2.3466	3.1191	3.5881	3.664	4.6688	5.3523
ENSRNOG00000002461	11.438	9.7945	11.1627	9.8279	11.376	9.4871	10.9456	8.5685
ENSRNOG00000011800	8.9199	6.3204	8.7067	6.7808	8.6268	6.9332	8.6067	7.2536
ENSRNOG00000059900	6.0937	4.3453	6.2827	4.1752	6.8872	5.2744	6.8707	5.4339
ENSRNOG00000031726	5.2494	3.1534	5.0586	2.9543	4.759	3.3933	5.0544	2.9196
ENSRNOG00000058853	2.9602	2.4938	3.9952	3.6368	4.7045	4.0887	5.6659	4.97
ENSRNOG00000054990	4.1845	4.2245	3.784	3.931	5.0042	4.6209	6.5033	6.2799
ENSRNOG00000028751	5.626	4.7027	5.5006	5.3423	4.3962	5.1029	2.7914	3.3138
ENSRNOG00000042596	4.1845	4.9889	4.857	5.4075	3.3248	4.7428	2.3145	3.4767
ENSRNOG00000047747	4.0261	5.1633	4.3428	5.127	4.0036	6.5548	5.3238	6.6984
ENSRNOG00000003501	4.5763	6.8042	4.685	6.876	5.3262	6.8543	5.2144	6.8548
ENSRNOG00000016654	5.9686	7.8411	5.5006	7.6771	5.5893	7.4894	5.7981	7.5474
ENSRNOG00000020467	13.0868	11.4757	12.8906	10.7724	12.376	10.451	11.9692	10.5886
ENSRNOG00000060858	5.7066	7.6195	5.8108	7.8687	6.214	7.9606	5.4577	7.1727
ENSRNOG00000061561	5.8788	4.5094	5.5682	4.3176	5.9113	3.0597	5.4254	3.8776
ENSRNOG00000047003	8.2057	10.0875	8.2775	9.9368	8.2808	10.2054	7.7181	9.8849
ENSRNOG00000030522	3.274	5.1301	5.6946	3.7417	3.0024	5.1912	5.2144	3.756
ENSRNOG00000030522	3.274	5.1301	5.6946	3.7417	3.0024	5.1912	5.2144	3.756
ENSRNOG00000053751	6.2089	7.7565	6.606	8.1611	6.1744	7.9094	5.2144	7.4429
ENSRNOG00000026617	4.6324	6.866	6.8291	4.9191	4.7045	6.8678	5.6659	4.7957
ENSRNOG00000021750	10.5927	8.7891	10.0376	9.4756	10.4896	11.0056	11.3714	12.0285
ENSRNOG00000007256	11.9239	10.6125	11.7915	10.0291	11.77	9.5531	11.349	9.4328
ENSRNOG00000002810	8.0237	6.6718	7.905	5.979	7.5125	5.5328	7.398	5.5112
ENSRNOG00000001728	9.2371	9.0468	9.3616	9.5515	9.9384	10.9505	10.6447	12.042
ENSRNOG00000001728	9.2371	9.0468	9.3616	9.5515	9.9384	10.9505	10.6447	12.042
ENSRNOG00000061015	5.2131	2.2679	4.5577	3.4011	4.1736	2.625	3.7807	2.673
ENSRNOG00000003972	6.0325	8.3757	6.3419	7.7853	5.9113	7.3525	5.3584	6.9823
ENSRNOG00000002616	2.5585	5.3189	3.3946	5.2387	3.1726	4.5559	3.1492	4.191
ENSRNOG00000032348	3.5316	5.2891	5.5006	4.5663	3.1726	3.7825	5.5203	5.8152
ENSRNOG00000032348	3.5316	5.2891	5.5006	4.5663	3.1726	3.7825	5.5203	5.8152
ENSRNOG00000032348	3.5316	5.2891	5.5006	4.5663	3.1726	3.7825	5.5203	5.8152
ENSRNOG00000032348	3.5316	5.2891	5.5006	4.5663	3.1726	3.7825	5.5203	5.8152
ENSRNOG00000016552	11.3116	13.1995	11.3291	14.1731	12.3244	13.6833	12.6625	13.0173
ENSRNOG00000006096	5.3194	5.4048	4.685	3.5238	4.1736	3.3933	2.7914	2.9196
ENSRNOG00000031939	7.2432	9.3106	7.6713	9.0927	7.5438	9.427	7.0511	9.2278
ENSRNOG00000003745	9.5938	10.7099	9.6884	11.1475	8.6558	11.1957	8.6211	10.4385
ENSRNOG00000012995	5.0164	7.0726	4.4181	6.2339	4.2517	5.3909	4.1408	4.8562
ENSRNOG00000050805	6.2272	5.659	3.9952	3.4011	4.1736	5.4277	5.7466	5.6879
ENSRNOG00000050805	6.2272	5.659	3.9952	3.4011	4.1736	5.4277	5.7466	5.6879
ENSRNOG00000019058	3.5316	3.5042	3.5364	4.8737	5.0917	4.9083	5.5203	6.2351
ENSRNOG00000031397	5.6534	8.1784	5.7245	7.8217	6.214	7.5821	6.2863	7.7037
ENSRNOG00000008199	4.0261	5.4048	3.6655	4.2482	3.5881	5.8365	3.6746	6.0141
ENSRNOG00000001796	6.1524	7.9641	6.2827	7.6095	5.5279	7.0676	4.9216	6.2351
ENSRNOG00000029082	4.9296	4.9889	5.9184	4.6223	5.2522	6.4333	7.7576	5.3937
ENSRNOG00000045837	5.1759	6.6833	5.3928	7.0596	4.9584	7.1689	4.5538	6.4465
ENSRNOG00000004928	2.7733	4.8323	2.8596	5.0474	3.5881	5.1478	2.9814	4.4483
ENSRNOG00000046536	8.9227	11.0296	9.42	10.8128	9.1106	10.865	8.4183	10.374
ENSRNOG00000037687	5.4184	7.3431	5.1497	6.1411	4.8114	5.5989	3.972	4.7326
ENSRNOG00000032550	3.5316	2.861	3.5364	2.5547	3.7037	2.625	5.3238	2
ENSRNOG00000050286	3.9398	5.7049	5.664	4.7282	3.0024	6.0164	4.6124	4.3676
ENSRNOG00000014956	3.645	3.3965	5.0586	5.5297	5.9352	5.4636	5.6094	6.0662
ENSRNOG00000014975	5.5697	2.6891	5.2353	3.4011	4.911	3.7825	4.5538	3.4767
ENSRNOG00000007189	4.6863	3.8691	4.9613	4.4473	6.214	5.3143	6.6782	6.3862
ENSRNOG00000006859	12.081	13.9605	12.0446	14.6072	12.9085	14.4583	13.5239	14.0845
ENSRNOG00000027784	10.1362	8.8693	10.997	9.6692	11.5565	10.2651	11.9344	10.9674
ENSRNOG00000010598	7.7151	6.1813	7.5002	5.1652	7.3084	5.6926	6.784	5.3097
ENSRNOG00000030330	5.5407	6.866	4.5577	6.5834	4.1736	5.4636	4.4927	4.5975
ENSRNOG00000006889	12.6895	14.8246	13.1849	14.9941	13.2363	14.933	12.8881	14.6482
ENSRNOG00000028622	3.4085	4.9513	3.2374	4.8268	4.0911	5.6926	4.8257	6.0662
ENSRNOG00000018659	10.2923	8.0948	9.926	7.9143	9.4683	7.8631	8.9112	7.8145
ENSRNOG00000058578	5.3862	7.1902	4.9613	6.4349	4.5889	6.2604	4.7753	4.4483
ENSRNOG00000001628	10.941	10.2645	11.9041	12.1617	12.5972	12.7559	12.9567	13.0476
ENSRNOG00000012333	7.2251	9.0863	7.2657	8.9605	7.2714	9.2169	6.8342	8.6939
ENSRNOG00000060435	6.5225	8.6017	7.058	8.5006	6.9115	8.3587	5.9422	6.8986
ENSRNOG00000008020	8.7748	6.8861	8.2103	6.6387	7.9531	6.3967	7.0929	5.8152
ENSRNOG00000002827	8.0701	6.5261	7.4109	6.2694	6.7728	5.3143	6.3042	5.0237
ENSRNOG00000056847	2.7733	2	3.5364	2.5547	4.2517	3.2361	5.1761	3.1301
ENSRNOG00000011925	5.5407	3.2801	4.6227	2.5547	4.911	3.535	4.6124	3.4767
ENSRNOG00000024517	6.1136	4.9513	5.7539	5.0059	6.6628	6.4691	7.0825	7.8668
ENSRNOG00000047845	3.9398	5.0612	3.784	5.0877	2.8094	5.3143	2.9814	4.97
ENSRNOG00000030321	4.1845	6.3204	6.4887	4.6762	4.0911	6.1764	5.9649	4.7957
ENSRNOG00000054414	5.5407	7.2838	5.9941	7.773	5.559	6.9332	4.9672	7.0225
ENSRNOG00000006867	13.125	11.5639	13.5277	11.6395	13.7096	11.5855	13.7061	11.9818
ENSRNOG00000061038	4.1845	3.6981	3.3946	5.127	2.8094	4.5559	2	4.0939
ENSRNOG00000047783	6.9105	8.9429	6.606	8.4551	6.5895	8.1543	6.2863	7.7442
ENSRNOG00000051332	2.9602	5.4594	5.0586	3.8394	3.1726	5.4986	4.292	3.756
ENSRNOG00000060988	5.2848	4.2245	4.857	3.267	4.3962	2.625	4.362	2.673
ENSRNOG00000017912	11.3298	13.9194	11.9188	13.6548	11.8631	13.3816	11.7266	12.8291
ENSRNOG00000059219	9.1653	10.7309	9.013	10.4572	8.9206	10.1637	7.6775	9.3299
ENSRNOG00000046623	6.366	7.9641	6.5232	7.4328	6.2899	7.7368	4.9216	7.2194
ENSRNOG00000033957	3.274	4.6093	2.6258	2.9543	4.8621	3.3933	3.4357	5.3523
ENSRNOG00000027024	11.1637	13.2263	11.6099	13.1796	11.6913	13.5186	11.5905	13.4058
ENSRNOG00000014296	12.2677	11.452	12.1801	10.9067	11.6576	10.2081	10.8221	9.3745
ENSRNOG00000048576	5.5111	6.2292	7.2139	8.5229	7.038	6.8678	6.094	7.9245
ENSRNOG00000002548	3.4085	6.4062	4.685	5.615	3.9104	5.3909	4.1408	4.97
ENSRNOG00000000606	8.3631	10.1531	8.2365	9.8205	7.7662	9.5215	7.4472	8.6939
ENSRNOG00000045738	8.3672	10.1777	8.7327	10.6879	9.1468	10.9022	9.5719	10.7802
ENSRNOG00000017842	6.8168	5.3189	6.7144	5.3086	5.8871	4.9594	5.4577	3.756
ENSRNOG00000003198	5.3532	6.6602	4.6227	6.6113	4.0036	5.8365	4.4288	5.2205
ENSRNOG00000028765	5.8554	3.1534	5.0586	3.8394	5.6191	4.0887	5.6659	4.8562
ENSRNOG00000000196	5.0983	2.2679	4.4896	3.267	3.9104	3.0597	4.7753	3.1301
ENSRNOG00000048824	7.4524	9.8051	7.3546	9.2675	7.5516	8.9895	7.3728	8.396
ENSRNOG00000018371	6.1715	4.16	6.5401	5.0474	6.6045	5.6308	7.1031	5.1738
ENSRNOG00000049734	4.9736	7.0191	5.0107	6.6789	4.4633	6.504	4.9672	6.2351
ENSRNOG00000061011	3.274	5.2891	3.784	5.2741	3.9104	5.3143	2.7914	4.0939
ENSRNOG00000054203	4.7384	6.063	4.4896	6.1602	4.3257	6.6039	4.4288	6.3234
ENSRNOG00000018958	8.8506	9.4535	9.5322	10.2418	10.4446	10.9457	11.125	11.7663
ENSRNOG00000030346	3.274	4.8731	5.3162	3.7417	2.5866	5.2744	4.362	3.8776
ENSRNOG00000054268	8.0079	6.6129	7.3059	6.2868	6.6193	5.5328	6.3737	4.8562
ENSRNOG00000013766	11.628	9.8415	11.5437	10.6929	12.2616	11.4281	12.799	12.4972
ENSRNOG00000007092	8.269	6.9059	8.5567	6.9868	8.612	6.5714	8.6598	6.5043
ENSRNOG00000028085	9.9025	7.7673	9.8752	7.8454	9.7496	8.1868	9.7876	8.3909
ENSRNOG00000012181	7.7971	7.7455	7.1269	6.6789	6.6484	5.8088	5.6379	5.1738
ENSRNOG00000003616	10.5128	12.5454	10.2862	11.7676	10.1211	11.1203	9.5514	10.4136
ENSRNOG00000059734	5.058	6.7936	5.1931	6.9545	4.759	6.9074	4.9672	6.4267
ENSRNOG00000059097	4.9736	3.5042	4.857	3.6368	4.4633	2.625	3.4357	2.3754
ENSRNOG00000058742	4.4571	6.5261	3.9952	5.9574	4.3257	5.7226	4.1408	5.5845
ENSRNOG00000007907	10.9024	9.3143	10.7336	8.9079	10.6974	8.7634	10.7175	8.9407
ENSRNOG00000025558	6.6228	5.9907	6.7439	6.6656	5.5279	6.3967	4.4927	4.3676
ENSRNOG00000004731	5.0164	4.5094	5.355	3.8394	4.5275	2.625	3.7807	2.9196
ENSRNOG00000033733	5.058	6.5763	4.857	6.7308	4.8621	6.1979	4.292	4.5248
ENSRNOG00000054322	8.3548	6.5388	8.5732	8.3092	6.9471	7.7441	6.0732	6.6818
ENSRNOG00000018804	2.9602	4.0219	5.3928	4.6223	3.8108	4.8552	6.0309	4.282
ENSRNOG00000012708	4.2577	6.0452	4.1795	5.8905	3.8108	5.4986	3.6746	5.2658
ENSRNOG00000018755	11.5487	13.4364	11.6475	14.0205	11.9281	13.5475	12.0873	12.7496
ENSRNOG00000003997	4.6863	6.3782	4.685	5.7963	3.8108	5.3531	3.5601	4.5975
ENSRNOG00000022337	10.8405	9.34	10.7771	9.3631	11.0464	8.933	10.7699	8.8358
ENSRNOG00000011140	8.8056	10.5751	9.1655	10.9116	8.8408	10.6866	8.7343	10.3241
ENSRNOG00000016242	9.2947	11.1894	9.2707	10.8037	8.8843	10.3176	8.4747	9.7796
ENSRNOG00000018382	7.9972	9.8208	8.0774	9.6185	7.7394	9.2711	7.1923	8.4262
ENSRNOG00000051957	5.2494	7.0191	7.0462	5.9354	4.7045	7.2939	6.0732	5.4339
ENSRNOG00000024115	3.274	4.4021	2.8596	4.8268	3.8108	5.5328	4.1408	5.3523
ENSRNOG00000059976	2.7733	2.4938	2.6258	2.5547	3.3248	3.9936	3.4357	5.2658
ENSRNOG00000019445	6.2272	3.3965	5.4655	4.017	5.1335	4.6209	5.4577	3.9898
ENSRNOG00000030214	6.1715	7.6135	8.205	6.2694	5.4962	7.8832	7.0721	6.4853
ENSRNOG00000061814	7.7971	7.3431	7.6245	5.6955	7.5593	7.1689	7.8024	5.4339
ENSRNOG00000061814	7.7971	7.3431	7.6245	5.6955	7.5593	7.1689	7.8024	5.4339
ENSRNOG00000061814	7.7971	7.3431	7.6245	5.6955	7.5593	7.1689	7.8024	5.4339
ENSRNOG00000022601	4.4571	4.8731	3.8935	4.017	4.4633	6.4513	4.292	6.0662
ENSRNOG00000052724	6.1715	5.7273	5.8922	6.511	4.6479	5.0089	3.972	4.191
ENSRNOG00000024479	6.0532	7.2456	5.8922	6.8528	4.9584	6.6973	4.4927	5.6543
ENSRNOG00000061438	4.2577	5.5375	5.6946	4.3839	3.4625	6.064	5.2518	3.8776
ENSRNOG00000003348	10.7219	8.2993	10.6906	9.11	10.6359	10.2841	10.7883	10.8319
ENSRNOG00000037185	3.1256	5.2891	5.2764	3.6368	3.3248	5.3531	4.6688	3.756
ENSRNOG00000024952	10.1362	8.0643	9.838	8.1705	9.898	8.2652	9.9669	8.3282
ENSRNOG00000061690	10.0096	11.1386	9.926	11.2191	9.4141	10.6501	8.4904	9.3925
ENSRNOG00000020259	7.3305	5.2891	7.4383	5.979	7.612	6.0164	7.8087	6.2799
ENSRNOG00000059891	5.7829	7.09	7.2244	5.9354	4.7045	7.4088	6.0092	5.6198
ENSRNOG00000059891	5.7829	7.09	7.2244	5.9354	4.7045	7.4088	6.0092	5.6198
ENSRNOG00000003374	6.2982	7.2914	5.8108	6.9868	5.6191	7.2636	5.6094	8.1585
ENSRNOG00000003374	6.2982	7.2914	5.8108	6.9868	5.6191	7.2636	5.6094	8.1585
ENSRNOG00000059272	3.274	4.2245	3.9952	4.1752	4.1736	5.1478	2.5726	5.5112
ENSRNOG00000052764	4.5763	6.6367	7.058	4.9632	4.4633	5.5989	5.9872	5.4339
ENSRNOG00000061182	8.3796	5.9721	8.2103	6.7685	8.134	6.9074	7.8149	6.3234
ENSRNOG00000006174	7.1788	7.8204	6.8428	7.5312	6.3083	6.7123	4.8745	6.0404
ENSRNOG00000009795	7.6419	6.5261	7.3353	6.1789	6.6628	5.3143	6.3737	4.8562
ENSRNOG00000061570	3.4085	5.3189	3.5364	4.017	3.3248	3.0597	2	3.3138
ENSRNOG00000051270	4.9296	4.0926	3.784	5.5871	3.5881	5.4636	3.1492	5.1738
ENSRNOG00000028939	5.2848	6.4337	6.8698	5.2387	4.1736	6.6199	5.6094	4.9142
ENSRNOG00000028939	5.2848	6.4337	6.8698	5.2387	4.1736	6.6199	5.6094	4.9142
ENSRNOG00000028939	5.2848	6.4337	6.8698	5.2387	4.1736	6.6199	5.6094	4.9142
ENSRNOG00000028939	5.2848	6.4337	6.8698	5.2387	4.1736	6.6199	5.6094	4.9142
ENSRNOG00000001806	4.5179	3.1534	4.6227	3.1191	5.3262	3.664	5.6094	4.0939
ENSRNOG00000009225	3.8481	2.6891	5.1048	2.7683	4.4633	2.625	3.8795	2.9196
ENSRNOG00000014232	13.3302	11.4608	13.2139	11.5646	13.2961	11.4292	13.299	11.7761
ENSRNOG00000015297	10.8538	8.9382	10.9158	9.3382	11.0929	9.9415	11.5814	10.8801
ENSRNOG00000042851	3.8481	5.8751	4.3428	5.5871	3.7037	5.7519	3.972	5.3937
ENSRNOG00000007341	8.7208	9.6539	8.252	9.6939	7.7662	9.1769	7.0189	8.3494
ENSRNOG00000008040	7.3723	5.7494	7.2244	5.5001	7.371	5.7226	7.3728	5.4731
ENSRNOG00000049232	8.9805	7.261	9.42	7.5239	9.5026	7.836	9.4725	8.2402
ENSRNOG00000027309	5.0983	3.0146	4.6227	3.4011	3.4625	2.8587	2.9814	2.3754
ENSRNOG00000013993	6.1524	4.2861	6.4172	5.0059	6.6339	4.6832	6.564	5.2658
ENSRNOG00000008151	6.2808	5.0612	6.0424	4.5663	5.7858	3.535	5.6659	4.5975
ENSRNOG00000015867	6.2453	6.2292	5.355	5.5001	5.3262	5.0089	4.362	3.4767
ENSRNOG00000001785	5.3194	5.659	6.3611	6.2339	6.9471	7.2328	7.7834	7.768
ENSRNOG00000009453	5.3194	3.1534	4.9101	4.0983	4.5275	3.2361	4.2184	2.673
ENSRNOG00000050714	6.7423	7.6839	6.8832	7.7668	6.0045	7.2118	4.9672	6.4267
ENSRNOG00000056476	4.1845	5.2587	3.2374	5.3423	3.9104	5.4277	3.1492	4.6666
ENSRNOG00000032859	5.6802	7.9451	6.6534	7.9476	7.0158	8.2134	7.4063	8.4162
ENSRNOG00000046132	6.5519	8.2842	6.6378	8.043	6.3796	7.9094	5.6933	7.0743
ENSRNOG00000050630	8.7841	10.1808	11.663	9.7872	10.5214	10.525	11.4827	10.7822
ENSRNOG00000012201	3.645	5.3768	4.1795	4.9191	3.1726	4.8001	2.7914	3.4767
ENSRNOG00000054955	5.4184	3.7861	5.3928	4.2482	5.7858	3.7825	5.5506	3.6231
ENSRNOG00000013694	7.4446	9.6872	7.6481	9.0346	7.3797	8.7046	7.0825	8.2
ENSRNOG00000005694	3.274	4.5602	5.1497	3.6368	2.3229	4.8552	3.972	3.6231
ENSRNOG00000026336	4.4571	6.6718	4.6227	6.5258	4.8621	5.9673	4.8745	6.2799
ENSRNOG00000045771	6.3155	5.0612	5.8656	4.2482	5.5279	3.664	5.5506	4.282
ENSRNOG00000048704	3.5316	5.5375	5.3928	4.7282	3.7037	6.1325	5.4894	5.1738
ENSRNOG00000024457	9.9488	7.8564	9.5923	7.8513	9.0895	7.773	8.5813	7.5566
ENSRNOG00000024457	9.9488	7.8564	9.5923	7.8513	9.0895	7.773	8.5813	7.5566
ENSRNOG00000022166	9.4135	8.1865	9.1572	7.4638	8.8471	7.1689	8.4467	7.0092
ENSRNOG00000014887	9.6594	7.8564	9.53	7.953	9.542	7.6224	9.6047	8.1282
ENSRNOG00000002978	7.0197	5.3768	7.4109	6.371	5.9113	5.942	5.4254	4.5975
ENSRNOG00000001480	3.5316	5.7049	3.0608	4.9632	4.1736	5.1912	3.972	5.0755
ENSRNOG00000002134	5.7066	3.5042	5.3928	3.7417	5.1742	3.3933	4.6124	3.8776
ENSRNOG00000005956	6.4619	4.3453	6.38	4.1752	6.214	5.1912	6.0732	5.1738
ENSRNOG00000023195	4.2577	3.7861	3.784	4.3839	4.9584	5.0567	5.8719	6.2351
ENSRNOG00000010668	8.5163	6.7173	8.5896	6.8528	8.5244	6.8811	8.6737	7.0743
ENSRNOG00000007229	6.78	8.2421	6.8564	8.459	7.5204	8.9039	8.1725	9.2921
ENSRNOG00000042753	5.3194	5.2891	5.0107	5.2024	4.6479	4.1778	3.4357	2.9196
ENSRNOG00000054472	5.45	6.0805	4.9101	5.7468	4.0036	5.662	3.4357	5.0237
ENSRNOG00000050706	4.1845	6.6718	4.5577	6.0213	4.4633	5.3143	4.362	5.7208
ENSRNOG00000042312	3.9398	5.2587	6.3224	3.931	4.0036	5.6308	5.3238	4.3676
ENSRNOG00000015741	10.5542	8.8259	10.2129	8.7378	9.6305	8.1652	9.1868	8.0527
ENSRNOG00000048710	3.7501	4.6567	5.8385	3.931	3.3248	5.0089	3.5601	3.3138
ENSRNOG00000022635	12.1125	11.0086	11.8756	10.5459	11.5293	9.9589	11.1206	9.5194
ENSRNOG00000033527	6.2982	8.0731	6.2211	7.7227	5.9817	7.4271	5.5203	6.7149
ENSRNOG00000003777	4.9296	6.1485	5.1048	6.9653	5.2137	6.9959	5.1761	6.7787
ENSRNOG00000047768	3.8481	4.5602	3.3946	4.6223	3.7037	5.8902	4.6124	5.7208
ENSRNOG00000027066	12.3121	10.8752	12.3331	12.1454	10.9885	11.8065	10.0448	10.3869
ENSRNOG00000030476	4.8841	6.1974	6.6534	5.2741	4.2517	6.4691	6.0522	4.6666
ENSRNOG00000030476	4.8841	6.1974	6.6534	5.2741	4.2517	6.4691	6.0522	4.6666
ENSRNOG00000030476	4.8841	6.1974	6.6534	5.2741	4.2517	6.4691	6.0522	4.6666
ENSRNOG00000013213	5.4184	7.4547	5.5006	7.1858	5.4962	7.1905	5.4894	6.5958
ENSRNOG00000005286	3.4085	5.512	2.6258	4.2482	3.7037	4.7428	3.2995	4.0939
ENSRNOG00000001189	7.9757	8.0861	8.332	8.8268	8.2808	9.5406	8.9962	10.6582
ENSRNOG00000056723	3.645	5.7925	4.3428	5.6692	4.3257	5.5328	3.972	5.8152
ENSRNOG00000015075	12.5196	11.3984	13.1963	11.6903	13.5069	11.8182	13.8301	12.1932
ENSRNOG00000016110	9.8098	11.2463	9.8534	11.2588	9.3689	11.2704	9.2734	11.1054
ENSRNOG00000051462	3.5316	5.5874	3.5364	4.9632	3.1726	4.7428	3.4357	4.7957
ENSRNOG00000013781	8.1917	9.1643	8.1174	8.9632	7.2526	8.4907	6.6222	7.1962
ENSRNOG00000016412	9.5325	7.7994	9.4062	7.5016	9.3334	7.7368	9.2154	7.7759
ENSRNOG00000038406	4.9736	5.5627	3.8935	5.0059	3.5881	4.7428	2.7914	4.282
ENSRNOG00000053953	7.2611	8.7348	7.138	8.9578	7.1132	8.738	6.7967	8.4607
ENSRNOG00000046636	3.9398	3.1534	3.9952	4.6762	3.9104	5.8365	4.6124	5.5483
ENSRNOG00000046636	3.9398	3.1534	3.9952	4.6762	3.9104	5.8365	4.6124	5.5483
ENSRNOG00000046636	3.9398	3.1534	3.9952	4.6762	3.9104	5.8365	4.6124	5.5483
ENSRNOG00000046636	3.9398	3.1534	3.9952	4.6762	3.9104	5.8365	4.6124	5.5483
ENSRNOG00000046636	3.9398	3.1534	3.9952	4.6762	3.9104	5.8365	4.6124	5.5483
ENSRNOG00000046636	3.9398	3.1534	3.9952	4.6762	3.9104	5.8365	4.6124	5.5483
ENSRNOG00000046636	3.9398	3.1534	3.9952	4.6762	3.9104	5.8365	4.6124	5.5483
ENSRNOG00000046636	3.9398	3.1534	3.9952	4.6762	3.9104	5.8365	4.6124	5.5483
ENSRNOG00000031283	5.6534	5.0961	5.2764	6.2158	6.4139	6.7272	6.7583	7.8296
ENSRNOG00000006548	8.269	6.3351	8.1943	6.3211	8.0436	6.3007	7.4869	6.5779
ENSRNOG00000048389	7.8747	9.6303	8.205	9.4195	7.5745	8.9957	7.1435	8.0001
ENSRNOG00000017178	7.3135	5.5627	7.3157	5.2741	6.5437	5.0089	6.174	5.5483
ENSRNOG00000013280	9.9721	8.5555	9.0956	8.0983	8.8995	7.7587	7.8879	7.1243
ENSRNOG00000022710	6.1903	4.5602	5.6328	4.7783	5.6768	4.3411	5.8957	3.6231
ENSRNOG00000024410	10.5137	9.7113	10.9479	10.3913	11.567	10.9225	12.3143	12.1372
ENSRNOG00000043197	3.5316	5.5627	2.8596	4.017	2.8094	3.664	2.9814	3.6231
ENSRNOG00000005669	14.2688	12.3649	13.8119	12.3182	14.0642	12.5343	14.5002	13.4048
ENSRNOG00000009332	4.5763	5.0961	5.1931	6.3211	5.7593	6.6973	6.3566	7.1727
ENSRNOG00000006857	6.3824	5.895	6.112	5.2387	5.7858	4.2618	4.723	3.9898
ENSRNOG00000014504	14.4013	12.7563	14.3865	12.5416	14.4605	12.7497	14.6216	13.8302
ENSRNOG00000054263	5.5697	4.0926	5.1931	3.5238	5.0042	3.2361	5.3238	3.9898
ENSRNOG00000009892	8.2512	7.0638	7.0102	6.2158	6.5744	5.7806	6.094	5.4339
ENSRNOG00000019189	9.8129	11.5011	9.6616	12.2056	10.5545	11.6891	10.8483	10.8645
ENSRNOG00000014007	7.6282	9.5851	7.9501	9.6185	7.8249	9.4695	7.7961	8.982
ENSRNOG00000005592	9.5581	11.9178	10.0758	11.848	10.4734	11.7412	10.7208	11.3569
ENSRNOG00000033573	7.5059	5.512	7.3641	6.3379	7.8312	6.7992	8.1229	7.8296
ENSRNOG00000001492	11.0259	13.4681	11.6813	13.1887	11.7061	12.7938	11.3825	12.283
ENSRNOG00000016687	12.1869	10.9879	11.8626	10.2272	11.4035	10.0384	10.8642	9.7014
ENSRNOG00000019477	8.1395	10.2798	8.7474	10.3923	8.8533	10.2265	8.802	9.9848
ENSRNOG00000037307	5.2494	3.0146	5.1497	4.508	5.3262	4.3411	5.9649	4.7326
ENSRNOG00000009886	6.7924	4.7027	6.6689	5.5001	7.0921	5.4277	7.0616	6.1165
ENSRNOG00000023334	9.7991	7.729	9.513	7.7098	9.4744	7.8564	9.194	8.4112
ENSRNOG00000018484	9.1982	10.3769	10.495	10.6814	11.0444	11.3872	11.7095	11.9669
ENSRNOG00000053278	3.4085	4.7904	3.2374	4.017	3.8108	5.3143	3.6746	5.5483
ENSRNOG00000022882	6.4926	7.9355	8.3985	6.4811	6.2333	7.5067	7.5926	6.0404
ENSRNOG00000056608	3.9398	3.8691	4.5577	4.7783	4.1736	5.9673	5.3238	6.1165
ENSRNOG00000002340	3.4085	4.5602	4.2635	5.0059	4.0036	5.7806	5.0961	5.9873
ENSRNOG00000027410	5.5981	3.6044	5.5682	3.7417	5.7858	4.5559	5.6379	4.8562
ENSRNOG00000008683	10.9726	12.4995	10.6366	11.952	10.2692	11.4161	9.8964	10.5919
ENSRNOG00000052255	5.5111	4.7472	5.9941	4.508	6.0268	3.7825	5.8957	4.282
ENSRNOG00000027940	12.5068	14.5249	12.6965	14.321	12.7259	14.1327	12.4499	13.612
ENSRNOG00000017084	12.0415	10.5882	11.676	10.042	11.2919	9.6321	10.9175	9.9047
ENSRNOG00000010658	4.8371	3.0146	5.1497	3.4011	3.9104	3.2361	3.972	2.673
ENSRNOG00000010658	4.8371	3.0146	5.1497	3.4011	3.9104	3.2361	3.972	2.673
ENSRNOG00000012165	5.1759	6.3204	5.5006	6.5974	5.1335	6.9204	4.8257	6.9823
ENSRNOG00000009734	5.2131	4.3453	6.066	5.8676	6.6193	6.219	7.1031	6.5043
ENSRNOG00000009734	5.2131	4.3453	6.066	5.8676	6.6193	6.219	7.1031	6.5043
ENSRNOG00000019851	6.2089	5.3189	6.2211	6.2339	5.1335	5.662	5.4894	3.6231
ENSRNOG00000017146	13.5504	11.5702	13.3862	11.8763	13.0697	11.6551	12.7416	11.4543
ENSRNOG00000013128	6.0736	4.4021	5.7826	4.3839	5.8373	4.6209	6.456	4.4483
ENSRNOG00000033748	5.4184	6.5763	6.9481	5.4391	4.5275	6.8943	6.1144	5.3097
ENSRNOG00000033855	4.1845	5.3481	5.6946	4.3839	4.0911	5.7806	6.1933	6.0662
ENSRNOG00000016267	8.9029	6.7936	8.9447	7.4638	8.8249	7.3429	8.827	7.6954
ENSRNOG00000056386	5.4808	4.2861	5.6946	4.6762	5.8118	5.5328	6.7321	6.7471
ENSRNOG00000057322	9.2484	11.5542	9.7804	11.2416	9.8874	11.2214	9.8346	10.9035
ENSRNOG00000007014	7.4524	8.7181	7.2348	8.4781	6.8501	7.7802	6.2124	6.7311
ENSRNOG00000026764	6.1524	6.0273	5.1048	4.9632	4.8114	3.9936	4.2184	3.8776
ENSRNOG00000054614	4.8371	6.2906	6.0184	4.7282	3.7037	5.9164	4.7753	4.9142
ENSRNOG00000058406	6.3493	7.6074	8.0657	6.4961	5.8624	7.948	7.3643	6.1651
ENSRNOG00000047457	4.4571	6.165	4.4181	5.3423	3.7037	5.3531	3.6746	4.9142
ENSRNOG00000031167	10.352	10.2287	11.2952	11.1144	11.8538	11.672	12.6107	12.344
ENSRNOG00000060013	6.8168	5.9147	6.8291	5.5001	5.8871	4.8001	5.2882	4.4483
ENSRNOG00000016460	11.3351	9.6451	11.4376	9.9313	11.6186	10.2173	11.971	10.6063
ENSRNOG00000052486	4.7384	5.659	4.3428	5.3423	3.4625	5.0567	3.5601	3.6231
ENSRNOG00000006931	8.9085	10.9994	9.4359	10.9545	9.5283	10.9014	9.4506	10.7144
ENSRNOG00000028436	10.2175	11.6529	10.2338	11.7203	10.6468	12.1719	10.6734	12.322
ENSRNOG00000014550	11.0344	13.1047	11.349	13.0039	11.4024	12.6559	11.1199	12.1368
ENSRNOG00000053552	4.7384	5.0612	4.3428	4.5663	3.1726	3.535	2.9814	2.9196
ENSRNOG00000016057	5.8075	4.4021	4.9613	3.8394	5.1335	3.8919	4.8745	3.1301
ENSRNOG00000026217	6.3824	4.8323	6.1784	4.8737	5.8871	3.7825	5.6379	5.0755
ENSRNOG00000015829	5.5407	7.5267	5.4296	7.0495	5.7048	7.0322	5.7726	7.0995
ENSRNOG00000007238	6.6228	8.0774	8.3074	6.5834	6.0268	7.9416	7.3297	6.5043
ENSRNOG00000002863	5.7579	6.8861	4.8019	6.3211	4.759	6.504	5.5803	6.8986
ENSRNOG00000026378	7.2432	9.2286	7.6324	8.5118	7.7189	7.5657	6.8464	6.6134
ENSRNOG00000018126	12.785	14.5688	12.8923	14.0273	12.5376	13.9052	12.0909	13.687
ENSRNOG00000054420	5.3194	3.1534	4.1795	3.1191	4.0036	3.535	4.7753	2.9196
ENSRNOG00000016394	5.7829	6.7284	7.3059	5.2387	4.9584	6.4151	6.3905	5.0755
ENSRNOG00000016394	5.7829	6.7284	7.3059	5.2387	4.9584	6.4151	6.3905	5.0755
ENSRNOG00000005268	8.3631	7.1493	8.6138	7.0495	9.0243	7.6615	9.4344	8.1035
ENSRNOG00000036301	5.6802	6.0091	7.2244	6.8292	7.243	7.1022	8.3337	7.6704
ENSRNOG00000042690	8.1491	9.8064	8.4261	9.923	8.2901	9.858	8.133	9.75
ENSRNOG00000018059	3.8481	5.4324	3.784	5.0059	3.9104	5.1912	2.9814	4.7326
ENSRNOG00000018268	9.6475	8.2955	9.2528	8.2963	8.5859	7.8964	7.9289	6.8841
ENSRNOG00000016690	11.6223	13.2315	11.6822	14.0705	12.731	13.5602	13.0026	13.0639
ENSRNOG00000005806	4.3937	3.1534	4.0903	3.7417	4.0911	4.6209	5.0544	5.96
ENSRNOG00000003158	3.645	5.2587	5.8385	4.0983	4.0036	5.7519	5.0961	4.191
ENSRNOG00000026605	10.5063	8.4584	10.5618	10.5576	10.3524	10.7803	10.8755	11.3372
ENSRNOG00000037080	9.7156	7.8359	9.7625	8.0583	9.7546	8.3103	9.7813	8.7063
ENSRNOG00000017130	3.7501	5.4594	3.0608	4.7783	3.3248	4.6209	3.972	5.0237
ENSRNOG00000023587	5.7579	4.16	6.112	4.3176	5.2897	3.664	5.3584	4.5975
ENSRNOG00000055892	3.645	4.4021	3.6655	5.4391	3.4625	4.4878	2.5726	4.191
ENSRNOG00000017619	9.9516	8.6317	10.3416	9.1839	10.725	9.1524	10.3506	8.48
ENSRNOG00000054193	2.9602	4.2861	3.2374	3.8394	3.8108	5.0089	4.2184	5.5112
ENSRNOG00000011133	6.3824	4.6567	6.4712	4.7783	5.9817	4.6832	6.4237	4.9142
ENSRNOG00000008837	14.7016	13.649	14.5792	13.289	14.3827	12.9433	14.2184	12.3522
ENSRNOG00000005620	7.9428	6.8861	8.2775	6.718	7.8689	6.3007	7.4472	5.9038
ENSRNOG00000047393	5.1759	3.3965	4.4896	3.8394	5.4962	4.5559	5.9649	4.97
ENSRNOG00000017087	9.2484	7.4614	9.2605	7.7975	9.6009	8.2954	9.7587	8.847
ENSRNOG00000015854	4.7886	5.5874	5.7826	4.3839	4.2517	5.4277	5.4254	3.3138
ENSRNOG00000026647	11.0062	13.1102	11.6288	13.1462	11.63	13.0422	11.6845	12.702
ENSRNOG00000029726	6.5807	5.8344	7.3157	7.2315	7.6629	7.773	8.0184	8.5273
ENSRNOG00000047387	6.3824	5.6117	7.9437	7.1576	7.9934	7.0322	7.9631	7.3302
ENSRNOG00000057755	5.2494	5.4048	3.2374	4.017	5.7593	5.1029	5.2518	5.3097
ENSRNOG00000057755	5.2494	5.4048	3.2374	4.017	5.7593	5.1029	5.2518	5.3097
ENSRNOG00000016135	9.3832	10.9251	9.34	11.1338	9.5006	11.0199	9.498	10.9266
ENSRNOG00000029903	11.2105	10.5821	10.7244	10.0432	10.4099	9.3571	9.4725	8.6519
ENSRNOG00000005049	3.9398	5.3481	3.6655	4.8737	3.8108	5.5989	4.9216	5.8152
ENSRNOG00000008219	3.4085	5.1633	3.3946	5.2024	3.4625	4.8001	3.2995	3.756
ENSRNOG00000007601	9.1912	8.6552	9.0401	9.3129	8.1184	8.8473	6.9063	7.6619
ENSRNOG00000039928	7.4209	7.1902	7.3256	5.9574	6.5124	5.662	6.1933	5.1255
ENSRNOG00000003221	4.6324	6.5886	5.1497	6.1975	5.6482	6.6668	4.5538	6.1165
ENSRNOG00000029762	5.6534	6.2602	5.1497	6.5404	5.0042	6.3007	4.1408	6.2351
ENSRNOG00000058555	5.0164	3.0146	2.3466	3.1191	3.0024	3.2361	4.1408	3.8776
ENSRNOG00000019661	6.4926	5.3481	7.1601	6.3872	7.4559	7.1905	7.8397	7.7442
ENSRNOG00000005711	8.0393	8.8128	7.6324	8.8328	7.1945	8.3587	6.4237	7.433
ENSRNOG00000010325	5.9467	4.4567	6.0424	4.7282	5.4306	4.0887	4.9216	3.756
ENSRNOG00000018019	12.2021	14.5194	12.8338	14.1893	12.913	13.9213	12.5238	13.494
ENSRNOG00000013072	6.8047	8.2537	6.7871	7.9585	6.1744	7.4894	5.8231	6.9958
ENSRNOG00000008676	5.45	4.5094	4.6227	3.4011	5.6191	3.9936	4.9216	3.4767
ENSRNOG00000061083	3.5316	3.6044	3.784	3.7417	4.6479	5.4636	3.8795	5.5483
ENSRNOG00000002826	9.1534	10.6027	9.1572	11.5229	9.8233	10.9599	10.1425	10.3467
ENSRNOG00000055376	5.2494	4.9889	4.857	5.0059	5.1742	4.5559	4.6688	2.673
ENSRNOG00000049028	7.1693	5.1301	6.622	5.3086	6.7325	5.3143	6.8707	5.6198
ENSRNOG00000056338	5.9244	7.655	5.7826	7.3103	5.8373	7.2223	5.4894	6.3446
ENSRNOG00000016044	3.9398	4.0926	4.8019	4.7783	5.4638	4.9594	6.4072	5.753
ENSRNOG00000004668	8.5711	6.9541	8.4442	6.6387	8.2574	6.7992	8.2622	7.0615
ENSRNOG00000033913	3.5316	4.9513	5.0107	3.931	3.1726	5.4986	3.8795	3.756
ENSRNOG00000013654	6.2089	6.364	5.8385	6.1218	4.5275	4.9083	4.5538	4.5248
ENSRNOG00000039997	5.626	7.0282	7.171	5.615	4.911	6.827	5.9422	5.5112
ENSRNOG00000018911	11.8818	13.6702	12.0845	13.4716	11.9774	13.5731	12.009	13.3748
ENSRNOG00000001980	3.645	3.2801	4.2635	3.6368	5.559	3.8919	5.3584	4.3676
ENSRNOG00000056836	8.1102	8.3933	7.7316	7.7481	7.1645	7.3996	6.3394	6.0404
ENSRNOG00000013674	4.0261	5.1958	4.9613	5.7214	4.0911	6.11	4.4288	5.9322
ENSRNOG00000047206	5.0983	3.9475	4.3428	3.5238	4.1736	5.6926	3.4357	5.1738
ENSRNOG00000007151	9.2235	10.7336	9.179	10.1637	8.612	9.5758	8.1966	8.9546
ENSRNOG00000023449	4.3937	5.9341	4.9101	5.3423	4.4633	5.1912	3.2995	4.0939
ENSRNOG00000004448	3.9398	5.4048	4.2635	5.7963	4.911	5.942	4.5538	6.1165
ENSRNOG00000003522	6.7166	4.8323	6.5232	4.7282	6.3621	5.1478	6.3905	5.3937
ENSRNOG00000020843	13.781	13.7426	14.5357	14.4765	15.2767	14.9525	16.0688	15.5051
ENSRNOG00000020843	13.781	13.7426	14.5357	14.4765	15.2767	14.9525	16.0688	15.5051
ENSRNOG00000059705	12.9423	11.4836	12.8487	11.2932	12.7906	11.2103	12.7449	11.2588
ENSRNOG00000002456	9.4055	10.7522	9.2295	9.987	8.5555	9.4495	8.0716	9.2335
ENSRNOG00000022256	5.0164	3.2801	5.1497	4.3839	5.6482	4.4878	5.6094	5.5845
ENSRNOG00000013940	3.645	5.0612	2.6258	4.6762	3.9104	4.9083	3.8795	4.6666
ENSRNOG00000038445	5.2494	4.7904	4.857	5.4699	5.4962	6.6514	5.6933	7.087
ENSRNOG00000015498	5.0164	7.2062	6.3224	7.1386	6.812	7.3137	5.7981	7.0615
ENSRNOG00000012714	5.058	3.6044	5.355	4.0983	5.3619	4.0887	6.0092	5.0755
ENSRNOG00000013535	9.7791	9.0446	9.5983	8.3387	9.0762	7.8964	8.2062	7.5197
ENSRNOG00000060125	3.7501	5.4594	4.3428	4.7282	4.5275	4.1778	4.6124	2.673
ENSRNOG00000011310	10.6336	11.2545	10.7555	11.9119	10.6692	12.3782	10.9022	12.6708
ENSRNOG00000015880	5.5697	4.0219	5.3162	3.7417	5.7048	4.4878	5.8719	4.5248
ENSRNOG00000033090	4.7886	5.9721	5.1931	5.7468	4.2517	5.3909	3.6746	4.191
ENSRNOG00000058317	3.4085	4.8323	3.9952	4.8737	3.7037	5.4277	3.1492	4.7326
ENSRNOG00000021086	7.8689	8.8388	7.8585	8.8852	7.038	8.767	6.7583	7.8372
ENSRNOG00000012660	9.5046	10.6808	9.1295	10.1218	9.0188	9.6083	8.0768	8.7508
ENSRNOG00000052581	6.1136	7.6195	5.7826	7.2225	5.6768	7.2838	5.7981	7.1487
ENSRNOG00000029811	7.0301	8.3863	7.058	8.7598	7.5821	8.9394	8.2157	9.0287
ENSRNOG00000046667	6.78	6.7936	7.4562	7.4328	7.2714	8.655	7.3643	8.9922
ENSRNOG00000003209	13.1218	10.9431	12.6167	11.2555	12.7252	11.5416	12.7707	11.8449
ENSRNOG00000000277	6.5664	5.6355	6.2211	5.2387	5.9352	4.6832	5.4894	4.0939
ENSRNOG00000051922	7.6212	5.8751	7.6636	5.9354	7.3797	5.9164	7.431	6.6134
ENSRNOG00000026917	7.6487	8.6376	8.9731	7.0996	7.0158	8.0281	8.3117	6.7787
ENSRNOG00000046231	3.645	5.2587	3.2374	4.3839	2.8094	4.3411	3.1492	4.0939
ENSRNOG00000056298	6.7166	4.9889	6.4534	4.6223	5.8871	4.5559	5.6379	5.2205
ENSRNOG00000032112	7.2522	7.5203	8.4077	7.8395	8.7663	8.9584	9.1327	9.4816
ENSRNOG00000015152	5.4184	4.16	4.9613	2.9543	4.911	3.535	4.4927	4.0939
ENSRNOG00000042137	8.8328	6.8042	8.7547	7.2042	8.4393	7.5491	8.9228	8.1823
ENSRNOG00000033697	9.6878	8.6582	9.7296	9.7562	8.3266	9.2837	7.6637	8.2345
ENSRNOG00000018413	10.9194	10.7819	10.2558	10.303	9.5632	9.6863	8.8177	8.847
ENSRNOG00000012891	6.5225	4.5602	6.0424	4.4473	5.4962	4.2618	5.5506	5.5112
ENSRNOG00000057966	6.1524	5.2587	6.0892	5.7468	6.7461	6.11	7.173	7.7601
ENSRNOG00000030614	7.7786	8.8259	9.3058	7.4406	7.2238	9.1162	8.5213	7.6704
ENSRNOG00000016337	8.6648	7.4747	8.3417	7.008	8.0815	6.6668	7.5558	6.4066
ENSRNOG00000003587	4.6863	3.5042	4.5577	4.8268	5.6482	4.4878	6.1144	5.3523
ENSRNOG00000039434	6.4619	7.01	6.6378	6.7931	5.7858	6.4867	4.5538	5.6543
ENSRNOG00000020792	5.9244	6.0805	6.5734	6.6656	6.9471	7.7368	7.4228	8.2345
ENSRNOG00000016541	15.6048	13.8677	15.5705	14.0412	15.4633	13.9872	15.5952	14.4749
ENSRNOG00000006919	9.4704	11.3662	9.6044	10.6573	9.542	10.118	9.0476	9.1179
ENSRNOG00000011416	6.5225	7.6953	6.4172	7.903	5.7593	7.5739	6.1345	7.2648
ENSRNOG00000032150	2.7733	3.0146	2.6258	5.0877	3.4625	3.9936	3.1492	3.756
ENSRNOG00000057558	10.612	10.7966	11.346	11.6172	12.341	11.7662	12.9448	12.3113
ENSRNOG00000002434	12.9623	11.0702	12.4648	10.8143	12.0812	10.8932	11.5587	11.1201
ENSRNOG00000016926	4.1845	6.0805	4.3428	5.6692	4.4633	6.1979	4.8257	5.3937
ENSRNOG00000015117	7.4129	7.0009	7.4827	7.6095	8.3884	8.3347	8.8995	9.2784
ENSRNOG00000009946	12.393	13.8739	12.3089	14.2874	13.2357	14.1861	13.724	14.1692
ENSRNOG00000051303	6.1524	5.3481	6.3027	5.7468	7.2714	6.5381	7.7181	7.0486
ENSRNOG00000014686	11.9968	10.3883	11.8449	10.432	11.725	10.3515	11.5915	10.1296
ENSRNOG00000042533	5.3194	7.7781	5.7826	6.9102	5.9587	6.6199	5.7726	6.7149
ENSRNOG00000033722	5.5407	5.4859	5.355	5.6955	6.1338	6.064	6.7452	7.7119
ENSRNOG00000023708	5.3194	4.2861	4.7446	4.508	5.2137	3.0597	5.2144	3.756
ENSRNOG00000030547	13.2582	14.5181	13.2321	14.6592	13.103	14.6169	12.7101	14.2598
ENSRNOG00000057318	5.2131	7.1242	5.2353	6.5974	4.9584	6.1764	5.1761	6.1651
ENSRNOG00000042460	4.4571	6.2134	4.4896	5.7963	4.3257	5.8365	4.2184	5.0755
ENSRNOG00000001973	3.5316	3.5042	4.1795	3.8394	5.0917	3.3933	5.5803	4.191
ENSRNOG00000029814	6.5664	7.7345	6.2211	7.2671	5.7858	7.3429	5.4577	6.665
ENSRNOG00000021659	3.7501	5.3189	4.7446	5.2024	4.3962	6.1546	4.7753	5.9322
ENSRNOG00000014254	11.4453	9.9832	11.4131	10.2158	11.7931	10.825	12.1965	11.78
ENSRNOG00000009662	10.8728	12.7956	11.0356	12.3356	11.0041	12.1884	10.7341	11.926
ENSRNOG00000021536	8.6479	7.6896	8.3609	6.8292	7.8751	6.5211	7.5179	6.648
ENSRNOG00000001452	10.0578	8.3968	9.5963	8.1469	9.8705	8.4776	9.9988	8.8765
ENSRNOG00000048230	9.17	9.9656	8.6017	9.6081	8.5934	9.4087	7.4632	8.5226
ENSRNOG00000006995	6.8644	5.0255	6.3611	4.9191	6.3083	4.9594	6.456	5.4339
ENSRNOG00000003785	7.6003	6.1318	7.1269	6.0213	7.2335	6.064	6.8707	5.2658
ENSRNOG00000033146	8.6581	9.7865	10.1314	8.8852	7.8249	9.9573	8.8516	8.7185
ENSRNOG00000003827	11.0993	9.3759	10.9351	9.4076	10.5273	9.4695	10.2388	9.0483
ENSRNOG00000003109	5.2131	7.0372	5.5348	6.8528	5.5893	7.0441	5.8231	6.9687
ENSRNOG00000008678	6.6228	8.2421	6.3419	7.5016	6.0489	7.3429	6.0732	6.4267
ENSRNOG00000022704	10.1627	12.0423	10.2247	11.8123	10.7284	11.7769	10.7828	11.9038
ENSRNOG00000031665	4.1845	3.1534	4.4181	3.931	5.2522	3.535	5.4577	4.4483
ENSRNOG00000018006	5.7579	7.1493	5.944	6.9435	5.2522	6.7851	5.1366	5.5845
ENSRNOG00000047945	4.6863	3.8691	4.857	3.267	5.0042	4.5559	5.9192	4.7957
ENSRNOG00000035620	4.6863	4.8731	4.3428	5.5871	4.911	6.064	6.2313	6.4066
ENSRNOG00000032350	4.0261	5.0612	3.8935	4.9632	3.8108	4.5559	2.7914	3.3138
ENSRNOG00000059913	3.9398	5.4324	3.6655	4.1752	3.4625	3.2361	2.7914	3.9898
ENSRNOG00000007142	8.3796	9.3741	8.1286	8.9794	7.5593	8.655	6.8945	8.1404
ENSRNOG00000007234	13.0421	14.5351	13.201	15.2527	13.8321	14.8704	14.2826	14.5988
ENSRNOG00000057860	5.2131	3.2801	4.2635	2.7683	4.3962	3.3933	3.7807	3.3138
ENSRNOG00000023720	7.7786	8.6984	7.6403	8.0784	7.1645	7.4894	6.456	6.3862
ENSRNOG00000052603	5.0983	3.8691	4.7446	3.7417	4.2517	3.2361	4.2184	2.673
ENSRNOG00000024689	10.9753	9.1163	10.3258	8.9496	10.2715	8.9553	10.3091	9.2976
ENSRNOG00000055480	5.3862	6.6129	5.0586	6.4033	5.3966	5.662	4.1408	5.9322
ENSRNOG00000018384	6.6366	6.9254	6.4172	6.1411	5.9817	5.7226	5.0961	4.5975
ENSRNOG00000013309	10.1044	8.6077	10.148	9.127	10.5775	9.5044	10.9912	10.2344
ENSRNOG00000005386	10.0306	12.0699	10.5101	12.219	10.9124	11.8342	10.7979	11.2391
ENSRNOG00000056894	5.0164	5.1958	5.0107	5.0474	4.0036	4.3411	3.5601	3.1301
ENSRNOG00000049239	5.6534	4.7472	5.9184	4.1752	6.5124	5.1478	6.2499	5.7208
ENSRNOG00000000536	7.8154	9.8299	7.905	9.0372	8.0922	8.9394	7.5332	8.8207
ENSRNOG00000020573	6.1331	7.8152	6.112	7.2932	5.8118	7.362	5.8477	6.9549
ENSRNOG00000016978	8.12	7.1242	8.1997	7.0495	8.5746	7.5067	9.3093	8.5273
ENSRNOG00000049880	8.5854	8.5772	9.0696	9.05	9.5803	9.9589	10.3431	10.6271
ENSRNOG00000003738	10.3214	12.077	10.1808	11.5358	10.4078	11.1789	9.8191	10.2848
ENSRNOG00000011182	2.7733	3.2801	3.2374	3.5238	3.4625	4.5559	3.8795	5.1738
ENSRNOG00000057240	5.9902	6.2906	6.4534	6.5834	6.0489	8.0039	5.9872	7.6619
ENSRNOG00000011096	5.6534	6.8861	6.606	5.8905	4.8621	6.1546	5.4577	4.6666
ENSRNOG00000011096	5.6534	6.8861	6.606	5.8905	4.8621	6.1546	5.4577	4.6666
ENSRNOG00000051307	3.7501	5.7049	4.4181	5.4075	4.2517	5.7226	4.4288	5.5845
ENSRNOG00000012960	10.2175	9.0776	10.8896	9.4813	10.9949	10.0007	11.319	10.6432
ENSRNOG00000054843	3.5316	3.6044	2.6258	3.5238	3.3248	3.0597	4.1408	5.2205
ENSRNOG00000006946	6.3155	4.6093	5.4296	5.0877	5.1742	4.4878	3.6746	4.5975
ENSRNOG00000029644	8.8238	7.8716	8.6916	7.3018	8.1696	7.1905	7.8149	6.5231
ENSRNOG00000032995	4.7886	6.2448	6.2211	5.5001	4.1736	6.0872	5.1761	4.7326
ENSRNOG00000053679	6.7036	7.7941	6.3027	7.5885	6.1542	7.948	6.0309	7.3618
ENSRNOG00000007865	5.2848	6.0273	5.1048	5.6955	4.0036	5.5328	4.292	4.0939
ENSRNOG00000038427	4.4571	5.4324	5.0107	6.0213	4.3962	5.3909	3.5601	4.4483
ENSRNOG00000051520	6.5373	7.8615	6.8012	8.1705	6.3265	7.8631	6.1544	7.1845
ENSRNOG00000014253	8.2778	7.8359	8.0421	7.2494	7.3356	6.8543	6.8707	5.8749
ENSRNOG00000029594	6.6638	7.8816	8.1836	6.2339	6.3969	7.9029	7.4063	6.5779
ENSRNOG00000038746	9.2235	7.4681	9.2451	7.7481	9.1696	7.9224	9.2059	8.0462
ENSRNOG00000021412	5.9017	4.3453	6.0184	4.8737	6.2524	4.3411	5.7981	4.9142
ENSRNOG00000009030	5.2494	3.5042	5.1497	3.5238	5.2897	3.7825	4.6688	4.0939
ENSRNOG00000003285	8.3082	8.8259	7.872	8.2167	7.29	7.8964	6.6782	6.6984
ENSRNOG00000004124	5.0164	5.0255	3.9952	3.267	4.3962	3.0597	3.7807	3.3138
ENSRNOG00000046186	5.2131	6.4607	6.8564	5.4699	4.8621	6.7992	5.9649	5.2658
ENSRNOG00000005615	10.4262	11.9503	10.6493	11.8498	10.43	12.082	10.3539	11.6377
ENSRNOG00000031935	4.6863	5.9907	5.9184	4.3176	4.5275	5.9921	5.4577	4.282
ENSRNOG00000060162	5.2494	6.5261	5.5682	7.4012	6.3265	7.3903	6.2313	6.7149
ENSRNOG00000029212	5.2848	4.5094	4.1795	3.267	4.0911	3.8919	3.2995	2.9196
ENSRNOG00000012613	9.3418	8.1372	9.3472	8.0834	9.5046	7.8699	9.0998	7.6363
ENSRNOG00000057677	4.7384	5.6355	5.8656	4.7783	3.7037	6.0404	5.2882	4.7326
ENSRNOG00000015113	7.2067	7.2686	7.6713	7.8803	8.5125	7.9606	9.1771	9.1179
ENSRNOG00000006263	5.0164	3.1534	4.4896	4.1752	4.3257	3.3933	4.6688	2.9196
ENSRNOG00000040242	7.0713	7.09	6.2625	6.756	5.6768	6.4151	5.1761	5.2658
ENSRNOG00000011107	5.2848	3.9475	4.1795	2.7683	4.3257	3.3933	4.6124	3.756
ENSRNOG00000056131	5.9467	5.7711	5.4655	5.3086	5.2137	4.9594	4.362	3.6231
ENSRNOG00000005639	11.9048	10.744	11.6789	10.3852	11.5888	10.0053	11.4753	10.1018
ENSRNOG00000023116	5.3194	4.6093	5.0586	3.7417	4.6479	4.0887	4.362	2.9196
ENSRNOG00000018336	3.1256	5.0612	3.5364	4.7282	3.9104	5.2334	4.5538	4.8562
ENSRNOG00000020884	5.2131	5.3189	6.0184	5.2387	6.4964	4.2618	6.2863	4.7957
ENSRNOG00000001214	12.3334	14.1482	12.6067	14.1653	12.9115	14.12	13.0559	13.9324
ENSRNOG00000016874	9.2028	10.4256	8.9447	10.244	8.7563	9.9683	8.253	9.484
ENSRNOG00000048028	4.3273	4.5602	4.8019	3.931	5.5279	5.7806	5.5506	6.0404
ENSRNOG00000046829	5.0164	6.5261	4.9101	6.2868	4.7045	5.5989	4.4288	4.9142
ENSRNOG00000008807	7.6823	6.42	7.8985	6.371	8.2044	6.5548	7.9231	6.8695
ENSRNOG00000007319	13.3093	13.7202	13.6379	14.3255	12.746	14.3834	12.1249	13.6828
ENSRNOG00000026379	7.2251	5.9341	6.9732	5.4075	6.5895	5.5328	6.1933	5.1255
ENSRNOG00000029443	4.7384	5.6355	5.944	4.8268	3.7037	5.942	4.9672	4.6666
ENSRNOG00000029443	4.7384	5.6355	5.944	4.8268	3.7037	5.942	4.9672	4.6666
ENSRNOG00000029443	4.7384	5.6355	5.944	4.8268	3.7037	5.942	4.9672	4.6666
ENSRNOG00000029443	4.7384	5.6355	5.944	4.8268	3.7037	5.942	4.9672	4.6666
ENSRNOG00000059741	6.6366	5.2587	6.6534	5.127	6.214	4.6209	6.1544	5.3523
ENSRNOG00000005278	5.3194	6.7284	4.9101	6.1411	4.3962	5.1912	4.7753	5.1255
ENSRNOG00000007705	5.2848	3.7861	5.2353	3.6368	5.4306	4.0887	5.0961	3.9898
ENSRNOG00000042592	8.7903	10.5249	8.9668	10.2803	8.8217	10.132	8.6805	9.7158
ENSRNOG00000050669	6.3987	7.9641	7.6481	8.1892	6.786	8.5793	7.0616	8.0332
ENSRNOG00000050669	6.3987	7.9641	7.6481	8.1892	6.786	8.5793	7.0616	8.0332
ENSRNOG00000055068	10.8641	12.3647	12.3083	11.3606	10.5468	11.733	10.9668	10.3984
ENSRNOG00000055068	10.8641	12.3647	12.3083	11.3606	10.5468	11.733	10.9668	10.3984
ENSRNOG00000054284	5.9902	6.8147	6.9095	6.5404	4.8621	6.8678	5.3923	5.8749
ENSRNOG00000016374	5.45	3.5042	5.5682	4.017	5.2522	4.0887	4.7753	4.282
ENSRNOG00000005678	9.1121	7.1658	8.9605	7.3188	8.8439	7.948	8.5849	7.8296
ENSRNOG00000058068	5.2848	5.4859	4.9613	5.979	5.4962	6.4151	6.2682	7.3195
ENSRNOG00000046944	4.7886	5.2587	5.6946	4.5663	3.9104	5.7806	5.1761	3.756
ENSRNOG00000052600	5.9467	6.9156	7.7018	6.371	5.5893	7.3332	6.3042	5.7844
ENSRNOG00000011688	7.1693	8.1288	6.8291	7.6095	6.677	7.1135	6.0522	5.8453
ENSRNOG00000004555	5.3532	5.7711	5.3928	6.1218	4.4633	6.0872	3.972	5.1738
ENSRNOG00000004555	5.3532	5.7711	5.3928	6.1218	4.4633	6.0872	3.972	5.1738
ENSRNOG00000016442	6.0115	5.0255	5.8922	4.2482	6.0045	5.3143	6.7452	5.8152
ENSRNOG00000010545	4.6863	6.4337	4.4181	6.1411	4.9584	5.9164	4.8257	5.753
ENSRNOG00000032297	12.6064	13.6042	12.7423	14.6925	13.607	14.521	13.9245	14.1122
ENSRNOG00000005931	6.0325	7.3138	5.4296	6.6656	5.7323	5.7519	5.6933	4.8562
ENSRNOG00000030775	7.5502	6.3056	7.1819	6.1602	7.414	5.7519	7.0511	5.6543
ENSRNOG00000057527	5.5407	4.2245	3.0608	4.4473	3.4625	4.4878	4.5538	4.5975
ENSRNOG00000046700	7.4524	5.9907	7.3546	5.8676	7.1442	5.9921	6.8464	5.5483
ENSRNOG00000022941	5.2494	5.8344	6.998	5.9132	5.9113	6.9959	7.4869	6.3234
ENSRNOG00000009542	3.7501	5.2891	3.6655	4.9191	3.3248	5.1029	3.7807	4.5248
ENSRNOG00000014297	11.7784	10.0525	11.7255	10.4858	11.9727	10.9732	12.1616	11.5328
ENSRNOG00000002215	12.734	11.3582	12.5173	11.0596	12.6491	11.191	12.8156	11.6404
ENSRNOG00000061857	6.7924	5.512	7.0697	5.5297	7.4055	6.1979	7.3385	6.3234
ENSRNOG00000033434	5.2494	5.6822	5.7245	6.0824	4.7045	5.1029	4.0589	4.0939
ENSRNOG00000000034	3.8481	3.6981	3.6655	4.2482	4.5889	5.1478	4.5538	5.8152
ENSRNOG00000030910	7.5208	5.7049	6.6994	5.2024	6.464	5.6308	5.9422	5.6198
ENSRNOG00000042237	8.5384	10.3291	8.9886	10.3801	9.2263	10.4193	9.1302	10.1281
ENSRNOG00000018683	4.7886	5.0961	4.6227	3.931	3.3248	3.7825	3.7807	2.9196
ENSRNOG00000023881	6.1136	6.9541	6.4354	7.9693	6.4964	7.9224	6.3737	7.619
ENSRNOG00000057214	4.4571	5.7494	4.857	5.6955	4.3257	5.5989	3.6746	4.6666
ENSRNOG00000057463	5.0164	3.2801	4.4896	2.9543	4.5275	3.664	3.972	3.1301
ENSRNOG00000032803	4.8841	6.5132	6.9095	5.4699	5.4638	6.8407	5.4577	5.7208
ENSRNOG00000001152	11.7846	10.0525	11.7994	10.3051	11.7462	10.6998	11.8256	10.7556
ENSRNOG00000058899	6.9878	7.0191	7.0343	7.4866	6.7595	8.5996	6.6782	8.4411
ENSRNOG00000000827	7.7345	7.1493	7.7167	7.7291	8.134	8.9553	8.7343	9.3246
ENSRNOG00000032522	9.3771	10.9365	9.149	10.43	9.134	10.2803	9.0739	10.4545
ENSRNOG00000008931	6.9552	5.4048	6.3987	5.2741	6.0268	4.8552	5.4894	4.8562
ENSRNOG00000028569	5.7579	4.3453	5.664	4.2482	5.8871	4.3411	5.8477	4.7957
ENSRNOG00000020405	19.7516	18.3453	19.8082	18.6169	20.0398	18.6932	19.9113	18.3765
ENSRNOG00000013707	9.6509	11.0729	9.8432	10.9137	9.4205	10.7606	9.0449	10.0654
ENSRNOG00000022099	7.6419	8.8465	7.5088	8.8417	7.5125	8.9803	7.3033	8.8169
ENSRNOG00000059435	4.4571	3.9475	3.784	4.017	3.8108	5.2744	3.1492	5.2658
ENSRNOG00000030022	4.5179	5.0961	5.1931	6.3211	4.6479	5.6308	4.1408	5.9322
ENSRNOG00000001425	9.2303	11.1558	9.6343	10.8703	9.6341	10.8899	9.6991	10.6603
ENSRNOG00000025463	9.3873	9.5288	8.7834	8.8995	8.0103	8.354	7.3122	8.1282
ENSRNOG00000031540	6.4306	6.5639	7.6559	6.7051	7.3084	7.7873	8.6175	7.6704
ENSRNOG00000004589	4.4571	6.5261	5.5348	6.1789	5.0042	6.0404	4.723	5.8749
ENSRNOG00000001315	6.8408	5.0612	6.7439	4.9191	6.3621	5.7806	6.5788	5.7844
ENSRNOG00000007338	7.5933	6.5261	6.1345	5.7963	5.8624	5.8365	5.5506	5.1255
ENSRNOG00000042847	3.4085	4.5602	4.1795	5.0474	4.3962	5.6926	3.5601	4.5248
ENSRNOG00000039323	6.1524	4.2861	5.8385	4.7282	5.2897	4.4163	4.9216	4.0939
ENSRNOG00000054947	5.4808	4.8731	4.5577	5.0474	5.0917	5.4277	4.8257	3.1301
ENSRNOG00000000878	11.3736	9.6539	11.2425	9.8991	11.4549	10.32	11.521	10.5997
ENSRNOG00000011921	10.352	11.3033	10.8443	11.8119	11.2545	12.2462	11.9632	12.5721
ENSRNOG00000026169	4.6863	5.4048	4.1795	5.3086	4.759	5.8902	5.6933	6.4853
ENSRNOG00000024433	8.9642	9.0468	8.7727	8.9927	8.0975	8.3395	7.173	7.3825
ENSRNOG00000043377	12.7817	14.2129	13.1488	14.9679	13.6581	14.6961	13.9476	14.2405
ENSRNOG00000003674	10.6439	10.2511	11.4279	11.3896	12.1331	11.5124	12.3953	12.0666
ENSRNOG00000031506	7.0197	7.1658	8.5399	7.4091	8.1443	8.6433	8.9515	8.4509
ENSRNOG00000031506	7.0197	7.1658	8.5399	7.4091	8.1443	8.6433	8.9515	8.4509
ENSRNOG00000016090	11.5766	13.2533	11.5526	13.0041	11.9218	13.1886	11.9597	12.9469
ENSRNOG00000025994	4.5179	3.6044	4.2635	3.4011	5.1335	3.535	4.5538	2.9196
ENSRNOG00000017149	5.7829	6.6485	4.5577	6.0419	5.1742	5.8636	4.5538	5.8749
ENSRNOG00000003675	7.8863	7.393	7.4201	7.1858	7.0599	6.6973	6.0522	5.6879
ENSRNOG00000011521	6.0115	7.0638	6.3027	7.7418	6.3265	7.7221	6.5187	7.7914
ENSRNOG00000005621	6.2632	5.4594	5.9941	5.127	6.0268	4.9083	5.4894	3.9898
ENSRNOG00000055526	5.5111	6.3923	6.6378	5.2024	4.6479	6.219	5.6933	4.7957
ENSRNOG00000034150	3.1256	4.3453	4.6227	3.8394	3.8108	4.8001	5.5203	4.6666
ENSRNOG00000004500	11.5322	12.502	11.686	12.524	10.9392	12.5432	10.6128	11.7742
ENSRNOG00000020696	9.5065	11.0137	9.6751	11.3393	9.8024	11.1062	9.9052	10.7357
ENSRNOG00000014900	9.9896	9.9466	10.1795	10.9318	10.3154	11.0819	11.0117	12.1122
ENSRNOG00000020420	12.3081	13.9143	12.3832	13.8236	12.448	13.6548	12.2161	13.2268
ENSRNOG00000003969	7.5575	5.6822	7.6245	6.2339	7.3356	6.4513	6.8826	6.0404
ENSRNOG00000021938	7.9757	8.9784	7.5002	8.6563	7.3266	8.2344	6.7321	7.6363
ENSRNOG00000046852	6.1524	6.8042	6.0892	6.1789	5.0486	6.2399	4.7753	5.0237
ENSRNOG00000029191	10.4033	10.0369	10.1425	9.3277	10.3992	8.451	9.9241	8.8507
ENSRNOG00000020014	6.5519	5.3189	6.8564	5.615	6.8872	5.5989	7.3385	6.0916
ENSRNOG00000032240	7.4524	6.6129	7.4383	6.3379	6.6911	6.0404	5.4577	5.7208
ENSRNOG00000043219	8.8056	7.2062	8.3704	6.9653	8.6304	7.2534	8.5591	8.0847
ENSRNOG00000013085	5.0983	4.6567	4.0903	3.8394	3.5881	2.8587	3.2995	3.4767
ENSRNOG00000031960	4.5179	5.3189	5.664	4.017	3.8108	5.4277	5.0544	3.9898
ENSRNOG00000057031	9.2947	8.0241	9.16	7.5385	8.9086	7.6144	8.5702	7.619
ENSRNOG00000000041	7.8215	6.2292	7.5088	6.4505	7.262	5.8636	7.2019	6.0916
ENSRNOG00000012428	7.1881	6.6833	6.6534	6.3379	6.4139	5.942	5.7202	4.7957
ENSRNOG00000032101	5.45	6.4473	4.5577	6.1218	4.5889	5.7226	4.6124	5.1255
ENSRNOG00000052357	7.1881	7.6254	7.7093	8.5192	7.7461	8.567	8.3117	9.5101
ENSRNOG00000009980	13.8619	12.5054	14.0139	12.5885	13.9854	12.5338	13.944	12.7381
ENSRNOG00000027030	4.0261	5.2587	4.4896	5.0877	4.3257	6.219	4.9672	5.7208
ENSRNOG00000003241	7.9261	8.7891	7.905	8.0884	7.397	7.4806	6.8945	6.4465
ENSRNOG00000052971	8.5311	7.141	8.3938	6.8292	8.5006	7.1248	8.3976	7.3927
ENSRNOG00000013515	8.2952	7.8766	7.9245	7.3851	7.3084	7.0792	6.3905	6.2351
ENSRNOG00000023561	7.9972	8.8992	7.8518	8.9686	7.414	8.8439	6.986	8.2058
ENSRNOG00000010275	11.7553	9.9214	11.3436	10.0016	11.321	10.1473	11.2635	10.3467
ENSRNOG00000029047	5.5111	3.9475	5.5348	3.931	5.3619	4.5559	5.6933	4.5248
ENSRNOG00000032148	3.274	4.9127	5.0586	4.2482	3.4625	5.0089	4.9672	3.9898
ENSRNOG00000056457	13.2196	14.5382	13.5182	14.6588	13.7116	15.0156	13.7419	15.1236
ENSRNOG00000024678	8.3296	8.4107	8.0421	8.0684	7.2043	8.0221	6.2499	7.3722
ENSRNOG00000024061	7.4288	5.7494	7.058	5.8442	6.4308	5.6926	6.5491	5.3523
ENSRNOG00000006972	9.7477	11.3698	9.8432	11.1463	9.7943	11.1633	9.7844	10.789
ENSRNOG00000002609	15.3276	14.1522	15.1454	13.9888	15.195	13.7159	14.8567	13.51
ENSRNOG00000004828	8.2865	6.7284	8.0242	6.6113	7.8934	6.6039	7.7834	6.7311
ENSRNOG00000017539	3.645	5.1301	4.1795	5.0877	3.9104	4.9083	3.1492	4.5975
ENSRNOG00000016070	4.9736	6.2134	4.685	5.3086	4.5889	4.9594	3.6746	4.5248
ENSRNOG00000014371	7.2159	6.063	7.1269	5.8676	7.1845	5.5328	6.6079	5.5845
ENSRNOG00000058276	5.8075	6.7173	5.8385	7.1386	5.559	6.8543	5.0115	6.2577
ENSRNOG00000033341	5.9902	7.5009	6.112	7.1671	6.0268	6.9711	5.3238	6.4853
ENSRNOG00000001011	4.1075	4.7027	3.0608	4.6762	3.7037	4.8001	4.7753	5.3097
ENSRNOG00000048659	5.0164	4.3453	5.0586	5.5001	5.7048	5.5989	6.0732	6.7311
ENSRNOG00000059139	4.7886	5.4324	5.1048	4.6223	4.1736	5.1478	4.4288	3.1301
ENSRNOG00000022492	7.2788	6.5763	6.7871	7.377	6.6193	6.1764	5.1366	6.0404
ENSRNOG00000048088	9.346	9.5494	10.0465	10.1778	10.5555	10.5144	11.0704	11.4857
ENSRNOG00000024636	8.8682	9.8969	8.5732	9.9492	8.5125	9.6242	8.0716	9.6447
ENSRNOG00000037380	7.2875	8.5926	8.8011	7.3688	6.9353	8.2904	7.9855	7.0615
ENSRNOG00000042978	9.1341	9.5494	9.6064	10.0394	9.8658	10.6305	10.4424	11.4077
ENSRNOG00000013171	7.8093	9.49	8.1509	9.4332	8.2947	8.8941	7.6637	7.9455
ENSRNOG00000042372	6.9218	5.9721	6.5734	6.0824	6.4475	5.3143	5.9192	4.6666
ENSRNOG00000058891	10.1816	9.1561	10.2155	8.6729	9.9161	8.4688	9.7375	8.6814
ENSRNOG00000061910	13.0133	12.4357	13.4573	12.5794	13.9318	12.4679	14.1377	12.3038
ENSRNOG00000033901	4.3937	4.3453	5.1497	5.2741	4.2517	4.4878	2.9814	3.8776
ENSRNOG00000007625	7.6555	8.6927	7.576	7.9639	6.875	7.5491	6.4399	6.8248
ENSRNOG00000047712	11.4835	10.3866	11.2553	10.0687	11.2324	9.7942	10.7732	9.6012
ENSRNOG00000056064	4.1075	5.6117	3.784	5.2741	4.0911	5.1912	4.362	5.4339
ENSRNOG00000011794	5.7325	4.4021	5.355	4.0983	5.6768	4.8001	6.2124	5.3937
ENSRNOG00000047699	8.9	7.8047	8.794	7.6369	8.5593	7.0081	8.3028	7.2194
ENSRNOG00000008738	12.0444	13.8802	12.3605	13.7035	12.597	13.6239	12.5608	13.5255
ENSRNOG00000016878	10.51	9.8038	9.9293	9.3424	9.4764	8.7083	9.1476	8.2288
ENSRNOG00000052028	5.7066	6.706	6.112	6.7051	5.0486	6.1764	4.7753	5.4731
ENSRNOG00000055962	5.058	3.3965	5.6008	4.5663	5.559	4.3411	4.8257	4.4483
ENSRNOG00000061091	5.6802	4.4567	4.8019	4.8737	4.8621	3.664	4.2184	3.4767
ENSRNOG00000016890	9.7189	7.7781	9.3205	8.0066	9.2994	8.2904	9.3312	8.8801
ENSRNOG00000047279	3.5316	5.0612	3.9952	5.2024	4.2517	5.1912	3.972	5.3937
ENSRNOG00000047279	3.5316	5.0612	3.9952	5.2024	4.2517	5.1912	3.972	5.3937
ENSRNOG00000029107	6.0736	7.4547	7.5428	6.3545	5.8871	7.0322	6.2499	5.6879
ENSRNOG00000013823	5.8788	4.4021	5.8108	4.9191	6.4308	5.3531	6.4877	5.7208
ENSRNOG00000059160	4.4571	5.4859	5.1048	3.267	4.6479	4.4878	3.6746	4.282
ENSRNOG00000047272	5.9017	3.9475	5.8385	4.3839	5.4962	4.6832	5.4894	4.8562
ENSRNOG00000027230	11.7291	13.3639	12.2191	13.2244	12.0515	13.1368	11.5027	12.6405
ENSRNOG00000029342	5.4808	5.0961	5.0107	3.4011	4.3962	4.6209	4.0589	3.756
ENSRNOG00000008030	13.0953	15.0436	13.5324	14.7829	13.5155	14.421	13.3642	13.8699
ENSRNOG00000014387	11.2271	12.3671	11.3538	12.4527	10.9049	12.2104	10.5315	11.7629
ENSRNOG00000024426	6.2453	8.3898	7.2348	8.0066	7.3356	8.1868	6.941	7.6871
ENSRNOG00000015736	7.0814	6.9156	6.7729	5.7718	6.5124	5.4277	6.2313	5.1738
ENSRNOG00000046022	4.9736	5.659	6.1345	4.6762	4.3962	5.7226	4.8257	4.0939
ENSRNOG00000046022	4.9736	5.659	6.1345	4.6762	4.3962	5.7226	4.8257	4.0939
ENSRNOG00000001823	5.2848	6.0273	5.8385	4.7282	5.2522	4.7428	5.0544	3.756
ENSRNOG00000005951	5.8075	6.8251	6.8564	6.0003	5.0042	6.5877	5.1366	5.96
ENSRNOG00000020505	7.3305	8.9261	7.4562	8.6016	7.3534	8.2954	6.8826	7.7759
ENSRNOG00000060100	10.9975	12.2393	10.9431	11.8093	11.0382	10.9926	10.5653	9.9154
ENSRNOG00000015473	10.6068	9.4933	10.3926	8.9713	10.4724	8.9202	10.4615	9.4863
ENSRNOG00000011977	9.3227	8.7891	8.9223	8.1325	8.3667	7.6921	7.882	7.1727
ENSRNOG00000058269	4.9296	4.5094	3.9952	4.8737	4.3962	5.9164	3.972	5.6198
ENSRNOG00000024634	6.2089	4.5094	5.8385	5.2387	6.0706	4.4878	5.4577	4.5975
ENSRNOG00000003931	11.3721	9.7169	11.0236	9.7795	10.7344	9.6498	10.3857	9.5124
ENSRNOG00000022777	3.5316	4.4567	3.784	4.7783	3.5881	5.3531	4.6688	5.1738
ENSRNOG00000025781	7.7536	8.3614	7.2452	7.8276	6.8626	7.7221	6.0732	7.0615
ENSRNOG00000001295	4.7384	5.1633	4.6227	4.5663	3.8108	5.6926	4.6688	6.0662
ENSRNOG00000036711	10.2448	9.6612	10.2076	9.0878	10.4825	8.9169	10.4484	8.8093
ENSRNOG00000043093	8.3253	6.9059	8.1564	6.5834	7.9705	6.8678	8.0292	6.9549
ENSRNOG00000021575	8.3464	8.7153	8.0302	8.1131	7.7461	7.5821	6.8218	6.6984
ENSRNOG00000008465	6.1715	4.3453	5.6946	4.7783	5.8373	4.7428	6.1544	5.0237
ENSRNOG00000049351	7.1309	8.0151	7.0697	7.3851	6.3265	7.2328	5.7202	6.5958
ENSRNOG00000032922	11.528	13.1102	11.645	12.97	11.6688	12.7703	11.4133	12.4608
ENSRNOG00000011475	10.7081	8.7891	10.2761	8.8209	10.0229	9.3061	9.8978	9.1842
ENSRNOG00000026293	10.9955	11.2646	10.8738	11.4348	10.4693	12.3422	10.2812	11.9617
ENSRNOG00000008005	10.0857	9.9621	10.3856	10.701	9.5632	10.4885	8.5849	9.2976
ENSRNOG00000050535	7.6282	8.4584	7.7608	9.0601	7.7529	9.0587	7.4391	9.0089
ENSRNOG00000050535	7.6282	8.4584	7.7608	9.0601	7.7529	9.0587	7.4391	9.0089
ENSRNOG00000007000	4.9296	5.9721	4.2635	5.8676	5.4306	5.4986	5.7202	6.5958
ENSRNOG00000050226	3.645	4.16	5.0586	3.4011	3.0024	4.6209	4.1408	3.3138
ENSRNOG00000023312	8.52	8.962	8.4885	8.8909	7.7461	8.1432	7.0081	7.433
ENSRNOG00000015438	7.1211	5.4324	7.0697	5.9574	7.2335	5.9673	7.0721	6.1165
ENSRNOG00000015438	7.1211	5.4324	7.0697	5.9574	7.2335	5.9673	7.0721	6.1165
ENSRNOG00000015438	7.1211	5.4324	7.0697	5.9574	7.2335	5.9673	7.0721	6.1165
ENSRNOG00000015438	7.1211	5.4324	7.0697	5.9574	7.2335	5.9673	7.0721	6.1165
ENSRNOG00000061597	5.8554	5.1301	5.9693	5.7963	6.3796	6.4333	6.941	7.3513
ENSRNOG00000004302	7.1598	8.1946	6.5061	7.9907	6.7188	8.0925	6.7967	7.9315
ENSRNOG00000001517	10.7641	12.2226	10.8357	12.2885	10.9799	12.1954	10.9682	12.0141
ENSRNOG00000006075	7.1881	5.7711	6.8964	5.8205	6.8626	5.942	6.6919	5.2205
ENSRNOG00000002878	7.4367	8.1288	7.3546	8.6189	7.6267	8.9362	7.6357	9.1055
ENSRNOG00000027368	5.4808	6.165	6.6994	5.1652	4.5275	6.1979	5.6094	5.1738
ENSRNOG00000027368	5.4808	6.165	6.6994	5.1652	4.5275	6.1979	5.6094	5.1738
ENSRNOG00000015072	7.4049	5.8136	7.138	5.8676	7.4225	6.3007	7.2114	6.141
ENSRNOG00000010777	7.3805	8.2106	7.138	8.1611	7.8995	8.7232	8.2939	9.3246
ENSRNOG00000055650	7.8454	9.0928	7.576	8.3512	7.3534	8.04	6.7321	7.7601
ENSRNOG00000046062	6.8527	7.1242	7.7823	6.2339	5.6768	7.0676	6.9179	5.9322
ENSRNOG00000014740	7.7661	6.7505	7.7608	6.2694	7.4559	6.1979	7.4947	6.2577
ENSRNOG00000004040	9.8309	8.9382	9.6224	8.696	8.9618	8.3917	8.1026	7.8221
ENSRNOG00000000091	7.4524	8.7891	8.4841	8.1325	6.8872	8.6743	7.2763	7.7837
ENSRNOG00000000091	7.4524	8.7891	8.4841	8.1325	6.8872	8.6743	7.2763	7.7837
ENSRNOG00000053402	9.7477	8.8793	9.7296	8.6861	9.4013	8.3492	8.9228	7.72
ENSRNOG00000015544	4.8841	6.7722	5.5006	4.508	4.8114	5.3909	5.6379	5.1255
ENSRNOG00000037974	4.9736	5.895	5.8108	5.2024	4.2517	5.4277	4.4288	4.0939
ENSRNOG00000002549	7.1211	8.1497	7.3353	8.3006	6.7325	8.3103	6.6364	7.9455
ENSRNOG00000020117	4.9296	6.1813	6.3611	5.0059	4.5275	6.3007	5.3584	5.4339
ENSRNOG00000020117	4.9296	6.1813	6.3611	5.0059	4.5275	6.3007	5.3584	5.4339
ENSRNOG00000011937	10.0462	11.9037	10.3123	11.6956	10.5708	11.4881	10.4674	11.1216
ENSRNOG00000027240	8.1249	6.2602	7.4915	6.2518	7.0921	6.3967	6.5187	6.3234
ENSRNOG00000015501	11.3762	12.8939	11.6572	12.9917	11.5703	12.8222	11.5601	12.5286
ENSRNOG00000009181	9.9639	8.7125	9.5343	8.1516	9.6895	8.1868	9.4586	8.7978
ENSRNOG00000019068	5.4808	3.6981	4.685	4.4473	5.5893	5.0567	5.7726	5.3097
ENSRNOG00000013851	7.6955	7.4747	8.2417	8.3429	8.8596	8.9987	9.0449	9.4525
ENSRNOG00000027331	6.1331	6.165	6.0184	5.8442	5.6482	5.3909	4.362	4.5975
ENSRNOG00000032246	8.1587	7.4879	7.6324	6.7308	7.1845	6.5714	6.9179	5.9322
ENSRNOG00000017525	7.8805	5.9907	7.7242	6.5974	7.4476	6.6973	7.2209	6.2577
ENSRNOG00000001528	9.7572	10.9716	9.8121	11.0224	9.8904	11.1246	9.6298	11.1193
ENSRNOG00000052130	5.2131	4.7904	4.685	4.7282	4.1736	4.2618	4.0589	2.9196
ENSRNOG00000033776	5.5407	5.0255	5.7539	5.4075	6.2899	6.6668	6.9063	6.665
ENSRNOG00000059013	8.5013	10.0745	8.8323	9.4175	8.2142	9.7513	8.2484	9.0644
ENSRNOG00000005375	9.0568	8.6465	8.8562	8.1325	8.54	7.6692	7.9289	6.9687
ENSRNOG00000013736	4.8841	4.6567	4.857	4.7783	3.9104	5.0567	3.1492	5.2205
ENSRNOG00000016763	12.1159	13.0029	11.6377	12.5953	11.2768	12.4512	10.9506	12.1021
ENSRNOG00000004613	8.1635	8.1946	7.918	7.5744	7.2043	7.2534	6.6222	6.3234
ENSRNOG00000020871	9.62	8.2842	9.2425	8.0223	8.8658	7.8014	8.5175	7.7037
ENSRNOG00000001369	5.5407	4.16	5.1497	3.8394	5.5279	4.1778	5.2882	4.3676
ENSRNOG00000049330	6.9878	7.6839	7.9814	6.8173	5.9587	7.7368	7.1827	6.466
ENSRNOG00000049330	6.9878	7.6839	7.9814	6.8173	5.9587	7.7368	7.1827	6.466
ENSRNOG00000053753	11.9087	11.4359	11.6606	11.3066	11.1021	10.6646	10.3699	9.8722
ENSRNOG00000007044	5.0983	5.4594	4.3428	5.3086	4.4633	4.8552	3.2995	4.4483
ENSRNOG00000016483	8.5854	10.3769	9.0009	10.2462	9.1646	10.1431	9.2688	10.1689
ENSRNOG00000020027	11.4404	9.9104	11.4566	10.6285	10.4713	10.3053	9.9399	9.5968
ENSRNOG00000008099	9.6356	11.2808	9.7571	10.9109	9.7361	10.7008	9.3932	10.0908
ENSRNOG00000027992	11.1761	12.0152	11.1034	11.543	10.5869	11.1218	9.8191	10.3908
ENSRNOG00000046660	8.7176	7.7835	8.4753	7.0996	8.108	6.827	7.5558	7.112
ENSRNOG00000003160	6.8761	8.4517	7.6085	8.7504	7.4965	8.6077	7.2672	8.1645
ENSRNOG00000003160	6.8761	8.4517	7.6085	8.7504	7.4965	8.6077	7.2672	8.1645
ENSRNOG00000011634	7.5059	5.8344	7.1043	6.0419	7.1027	6.3967	7.6143	6.2351
ENSRNOG00000025074	5.45	4.2861	5.3928	4.2482	5.5279	4.3411	5.6659	4.0939
ENSRNOG00000009204	7.1598	6.706	6.7439	7.4484	5.9113	7.4981	5.7202	7.3302
ENSRNOG00000022178	10.5767	11.0783	10.2774	10.9552	9.937	10.5493	9.1252	9.5148
ENSRNOG00000023338	8.6648	8.5492	8.4442	8.5155	7.6557	8.3587	6.7188	7.5382
ENSRNOG00000018141	5.5981	5.2587	6.112	5.0474	6.4803	4.9594	6.6919	6.3656
ENSRNOG00000036362	3.5316	4.0219	5.5682	4.3839	4.2517	4.5559	5.3584	4.0939
ENSRNOG00000033891	7.3049	8.2728	8.7976	7.5091	6.6911	8.4148	7.7641	7.4429
ENSRNOG00000018162	8.6782	8.4073	8.6178	8.9358	7.6557	8.8095	6.9295	8.0134
ENSRNOG00000049468	4.3273	5.1633	4.4181	5.8676	4.6479	5.3909	3.6746	4.7957
ENSRNOG00000020400	4.2577	5.1633	4.2635	5.4075	4.2517	5.6308	4.5538	5.9322
ENSRNOG00000029450	13.2788	14.4635	13.3202	13.9224	12.9958	13.6838	12.2471	12.859
ENSRNOG00000049649	3.8481	4.2245	3.8935	4.508	4.4633	5.8636	4.8257	5.2205
ENSRNOG00000049649	3.8481	4.2245	3.8935	4.508	4.4633	5.8636	4.8257	5.2205
ENSRNOG00000036794	4.5179	3.6044	4.8019	4.4473	5.2522	5.3143	5.2144	5.8152
ENSRNOG00000001878	8.877	7.8256	9.0431	7.9961	9.5204	8.3201	9.7109	8.5549
ENSRNOG00000016544	9.946	11.5305	10.0286	11.2264	9.9849	11.029	9.7749	10.7851
ENSRNOG00000009341	11.8504	11.2326	11.7166	10.5781	11.3114	10.2472	11.0841	9.9418
ENSRNOG00000023863	5.4184	5.6355	5.3162	5.4075	4.3257	4.4163	4.4927	3.756
ENSRNOG00000020939	3.9398	3.6981	3.3946	4.0983	4.5275	3.664	4.1408	5.5845
ENSRNOG00000001859	10.2255	9.9165	9.9673	9.2565	10.3074	8.8302	10.0725	8.5038
ENSRNOG00000060951	7.8978	8.4483	7.4562	7.7033	6.786	7.147	6.5934	6.5231
ENSRNOG00000056420	4.2577	4.6567	4.4181	4.9632	3.8108	5.8365	4.292	5.5112
ENSRNOG00000011754	4.9736	5.4859	4.1795	5.7963	4.5889	5.7226	4.362	4.191
ENSRNOG00000032917	11.9189	11.8979	12.4436	12.4792	12.9581	12.8671	13.7022	13.581
ENSRNOG00000013389	5.6802	6.3056	4.9101	6.4505	4.9584	6.0164	4.723	5.1255
ENSRNOG00000020776	11.8179	13.2982	11.9921	13.6775	12.4825	13.4521	12.6845	13.0282
ENSRNOG00000052907	6.3493	6.3923	6.5569	6.4505	6.4475	5.4636	5.2882	4.7957
ENSRNOG00000005132	7.9539	6.7722	8.0362	6.5974	8.0381	6.6357	7.4869	6.6134
ENSRNOG00000058909	9.2529	10.1154	10.4374	9.2741	8.4966	10.3682	9.4283	9.1514
ENSRNOG00000058909	9.2529	10.1154	10.4374	9.2741	8.4966	10.3682	9.4283	9.1514
ENSRNOG00000011000	6.9441	7.5707	6.38	7.7606	6.2899	7.0908	5.7202	6.8096
ENSRNOG00000037426	3.7501	5.0961	4.4896	4.8737	3.7037	5.4986	3.972	5.0237
ENSRNOG00000037426	3.7501	5.0961	4.4896	4.8737	3.7037	5.4986	3.972	5.0237
ENSRNOG00000058601	7.6823	6.5514	7.4017	5.9132	7.371	6.1764	7.431	6.4066
ENSRNOG00000031220	4.8841	5.3189	5.0586	4.9191	3.9104	5.5328	3.5601	4.8562
ENSRNOG00000020656	7.27	8.9017	7.5174	8.8909	7.6194	8.8129	7.858	8.4848
ENSRNOG00000020656	7.27	8.9017	7.5174	8.8909	7.6194	8.8129	7.858	8.4848
ENSRNOG00000023109	9.8339	11.2139	9.9767	11.3678	10.1834	11.4178	10.1599	11.0991
ENSRNOG00000059479	11.3839	9.9727	10.9978	9.7795	10.6414	9.7657	10.1288	9.4402
ENSRNOG00000020288	11.394	10.3813	11.5108	11.0729	11.915	11.6497	12.3346	12.4608
ENSRNOG00000045636	13.7753	15.4722	13.7522	15.363	14.1261	15.0228	14.3439	14.5488
ENSRNOG00000017175	4.6863	3.8691	4.2635	5.0474	4.8114	5.8365	5.6379	5.3937
ENSRNOG00000051085	6.8408	7.4879	6.9732	6.8875	6.799	6.2399	6.3737	5.2205
ENSRNOG00000024998	8.6947	9.6199	8.3938	9.1124	8.0708	8.5956	7.479	7.973
ENSRNOG00000014230	13.3593	12.5963	13.7421	13.2091	14.2946	13.4375	14.748	14.0132
ENSRNOG00000032847	5.1759	5.7273	6.5061	4.9632	5.0042	6.064	5.9649	4.5248
ENSRNOG00000015290	6.7676	7.9259	7.6866	8.4666	6.9353	8.5209	7.2209	8.1221
ENSRNOG00000017382	5.9902	7.3063	5.9941	7.1289	6.2333	7.2534	5.6659	7.0743
ENSRNOG00000049162	10.2289	9.0016	10.0554	8.8028	10.1772	8.9137	10.0932	8.832
ENSRNOG00000056331	5.0164	5.7494	4.9101	5.4075	4.8621	5.0089	5.3238	3.4767
ENSRNOG00000025408	4.9736	3.7861	4.0903	3.1191	4.3962	2.8587	4.0589	3.8776
ENSRNOG00000002218	8.553	8.2728	8.751	9.7053	8.2383	9.8256	8.1479	9.2784
ENSRNOG00000045895	4.8841	6.6008	5.1931	6.2518	6.812	5.662	6.2863	5.9322
ENSRNOG00000045895	4.8841	6.6008	5.1931	6.2518	6.812	5.662	6.2863	5.9322
ENSRNOG00000029543	13.3639	12.2734	13.2616	11.8524	13.3457	11.9663	13.4327	12.5131
ENSRNOG00000022009	5.626	5.8549	5.0586	5.8442	4.911	5.9921	3.972	5.3523
ENSRNOG00000013663	9.7445	8.5013	9.4314	8.1705	9.7293	8.7416	10.0738	9.1989
ENSRNOG00000029558	8.173	6.6008	7.7018	6.8989	8.2668	7.5323	8.5479	7.7759
ENSRNOG00000034236	5.9017	5.8751	6.0424	6.1218	5.9817	6.9586	6.9063	7.6954
ENSRNOG00000022432	10.3139	8.8233	10.3295	9.2653	10.4184	9.3878	10.556	9.3192
ENSRNOG00000009151	8.3125	8.7864	8.1004	8.4628	7.29	7.7587	7.1031	6.9958
ENSRNOG00000045968	6.7036	7.2989	7.8985	6.6656	5.8624	7.7146	6.534	6.7787
ENSRNOG00000053534	3.645	4.4021	3.784	5.2024	4.3257	5.4277	4.292	5.1738
ENSRNOG00000053086	8.1635	7.0372	7.7316	6.5974	7.7529	6.5877	7.3897	6.3018
ENSRNOG00000014008	9.9153	10.1521	10.2824	10.787	10.9154	11.2325	11.4444	11.8195
ENSRNOG00000050703	7.9035	6.3923	7.2348	6.1975	7.8249	6.7272	7.6286	6.648
ENSRNOG00000018039	13.784	15.5566	14.1497	15.3158	14.1648	15.3016	14.2998	14.9233
ENSRNOG00000004322	12.0845	13.7658	12.5708	13.5309	12.3482	13.2221	11.9647	12.8058
ENSRNOG00000034102	11.5432	12.9555	11.4951	12.6236	11.4596	12.6018	11.1708	11.9453
ENSRNOG00000014378	6.933	5.8751	6.9607	5.4075	7.0046	5.9164	7.2019	6.6818
ENSRNOG00000005600	9.2074	7.8564	8.9191	7.553	8.4723	7.3429	8.0872	7.7119
ENSRNOG00000053720	7.9594	7.174	7.6245	6.6656	7.4723	6.359	7.4711	6.0662
ENSRNOG00000052298	8.0497	7.6432	7.8653	7.2583	7.5282	6.6199	7.0189	6.0662
ENSRNOG00000013301	5.2131	6.3782	5.3928	5.4699	4.5889	5.2334	4.1408	5.5483
ENSRNOG00000027655	4.0261	5.1958	3.9952	4.508	3.1726	4.4878	3.2995	4.3676
ENSRNOG00000009599	4.3937	5.0612	3.9952	4.9632	4.3257	5.8088	4.5538	5.753
ENSRNOG00000007561	12.1529	10.3804	11.757	10.6139	11.7601	10.725	11.8471	11.2968
ENSRNOG00000002074	8.1052	6.8251	7.8653	6.692	7.7662	6.4867	7.6215	6.5416
ENSRNOG00000016827	12.6693	14.1888	13.2584	14.3337	13.101	14.1197	12.7097	13.5559
ENSRNOG00000004089	16.3079	15.6507	16.1405	15.0952	15.9366	14.7272	15.57	14.4773
ENSRNOG00000020478	10.9753	10.0154	11.0876	10.2328	11.2491	10.8599	11.7783	11.9087
ENSRNOG00000004221	3.9398	5.2891	4.3428	4.2482	3.5881	3.664	3.2995	3.3138
ENSRNOG00000046751	5.6802	6.7284	5.1931	6.8052	5.3619	6.504	5.2882	5.9038
ENSRNOG00000006604	8.3672	6.9254	8.5187	7.4171	8.3534	7.2838	8.3249	7.112
ENSRNOG00000004404	4.7384	6.4337	5.355	6.1975	5.0042	6.2807	5.0961	5.9873
ENSRNOG00000000281	4.1845	5.6117	3.9952	5.0877	3.8108	4.5559	3.8795	3.8776
ENSRNOG00000031950	7.2159	7.1157	7.0223	6.756	6.6339	6.064	6.4072	5.2205
ENSRNOG00000050645	4.1075	5.1301	5.7826	4.508	5.7593	5.1029	4.8257	4.0939
ENSRNOG00000050645	4.1075	5.1301	5.7826	4.508	5.7593	5.1029	4.8257	4.0939
ENSRNOG00000048431	7.6955	5.8549	7.474	6.0824	7.2141	6.4333	6.9179	6.5416
ENSRNOG00000042838	8.5854	9.0244	8.7105	9.0902	8.7795	10.0795	8.8607	10.348
ENSRNOG00000002244	10.247	8.4882	9.7148	8.3677	9.6139	8.7046	9.2154	8.9302
ENSRNOG00000032531	6.4619	6.6718	7.2033	5.8205	5.4638	7.2223	6.6919	5.8152
ENSRNOG00000053891	5.0983	4.7904	5.355	3.7417	5.5893	3.9936	5.2518	4.5975
ENSRNOG00000010518	5.3862	5.1301	5.664	5.2387	4.9584	4.2618	4.9672	3.6231
ENSRNOG00000004290	9.5526	8.7069	9.7857	8.6796	9.2431	8.2029	8.8787	7.8296
ENSRNOG00000059322	7.5429	7.1157	7.138	6.8292	6.4475	6.6039	5.8477	5.6198
ENSRNOG00000015061	9.0205	8.1372	8.9637	7.4012	9.06	7.6845	8.9656	8.3175
ENSRNOG00000061578	5.45	4.0219	4.3428	4.3839	4.759	4.1778	4.1408	3.1301
ENSRNOG00000029377	4.9736	6.3351	6.112	6.5974	6.5592	7.0322	6.456	7.0615
ENSRNOG00000029377	4.9736	6.3351	6.112	6.5974	6.5592	7.0322	6.456	7.0615
ENSRNOG00000029377	4.9736	6.3351	6.112	6.5974	6.5592	7.0322	6.456	7.0615
ENSRNOG00000029377	4.9736	6.3351	6.112	6.5974	6.5592	7.0322	6.456	7.0615
ENSRNOG00000031290	6.0937	6.0978	6.1784	4.9191	5.7593	5.0567	5.9192	4.4483
ENSRNOG00000023473	6.1715	5.4594	5.6328	4.2482	5.2137	4.4163	5.1761	4.5975
ENSRNOG00000005857	5.7325	6.3351	5.5006	5.6955	4.7045	5.2744	4.292	4.8562
ENSRNOG00000006334	8.756	8.0466	8.6257	7.6233	8.5477	7.2534	8.3293	7.0225
ENSRNOG00000022094	7.7086	6.5763	7.576	6.7434	7.8995	6.1764	7.5632	6.5416
ENSRNOG00000042246	9.2005	10.6371	9.4268	10.5422	9.8736	10.894	9.9198	10.8718
ENSRNOG00000042860	3.274	3.9475	3.784	4.3176	4.0911	4.2618	3.8795	5.5483
ENSRNOG00000010057	5.7829	7.0282	5.5348	6.4505	5.4638	5.5989	4.8745	5.8749
ENSRNOG00000010688	8.756	8.0774	9.149	7.7354	9.2455	7.9793	8.9628	7.6363
ENSRNOG00000054493	7.4679	5.6117	6.2625	5.979	7.0158	7.1135	7.1435	6.9411
ENSRNOG00000029001	12.3065	13.1979	12.3064	13.4877	12.216	13.4699	11.7655	13.0703
ENSRNOG00000005879	7.8215	6.9254	7.4201	6.1023	6.8994	6.1546	6.3566	6.0916
ENSRNOG00000006670	13.5101	12.4537	13.6449	12.2477	13.5562	12.1891	13.4724	12.4511
ENSRNOG00000051245	4.5763	5.2587	4.4181	5.615	4.7045	5.5662	3.8795	4.0939
ENSRNOG00000010240	10.6743	11.6305	10.9777	11.9359	11.4152	12.1951	11.7377	12.7255
ENSRNOG00000056562	10.0475	10.2079	10.1781	9.8324	10.2832	9.0703	10.0514	8.4558
ENSRNOG00000016260	10.3541	9.887	11.1579	11.1582	11.7113	11.2306	11.7954	11.3963
ENSRNOG00000055640	6.0325	6.2602	6.2625	6.6789	6.3265	7.6692	6.1144	7.5926
ENSRNOG00000031706	6.5949	7.8916	7.2452	8.1799	7.1945	8.424	7.2581	8.2958
ENSRNOG00000061093	5.2848	5.2276	4.9101	5.2387	5.0042	6.4513	4.4288	6.1165
ENSRNOG00000011011	4.2577	4.6093	3.3946	3.931	3.5881	5.1912	4.4927	5.0755
ENSRNOG00000038738	8.1298	10.0346	8.7253	9.8877	8.8121	9.6863	8.9656	9.2839
ENSRNOG00000049951	6.2453	7.0282	7.5344	5.6692	5.9817	7.0559	6.6079	5.96
ENSRNOG00000049951	6.2453	7.0282	7.5344	5.6692	5.9817	7.0559	6.6079	5.96
ENSRNOG00000054339	7.1014	6.6947	6.8832	7.4091	7.397	8.4732	7.4391	8.4112
ENSRNOG00000021316	9.8369	8.5679	9.9196	9.0164	10.2574	9.5982	10.5579	10.0363
ENSRNOG00000010389	9.1818	7.8152	9.2243	7.9639	9.1772	8.0983	9.1023	7.973
ENSRNOG00000060350	7.322	8.0818	7.2657	8.2393	7.0599	8.2134	6.3905	7.7837
ENSRNOG00000055777	4.6863	5.4594	5.5682	4.4473	4.0036	6.0164	4.9672	5.0755
ENSRNOG00000010803	3.8481	5.0961	3.784	3.6368	2.8094	4.3411	3.6746	3.756
ENSRNOG00000006052	13.2918	12.3573	13.1898	11.94	12.8699	11.784	12.4629	11.5443
ENSRNOG00000002117	4.0261	5.0612	3.784	4.4473	3.4625	5.1029	3.4357	4.0939
ENSRNOG00000002024	8.3837	7.6135	7.9627	7.1386	7.712	6.5714	7.3297	6.5231
ENSRNOG00000024832	10.0857	8.8992	9.4427	8.5192	9.6359	8.5209	9.6579	8.3494
ENSRNOG00000031045	5.5697	6.7505	6.8564	5.7468	5.1335	6.3007	5.7202	5.2658
ENSRNOG00000045686	7.4209	7.9546	8.3561	7.3931	6.5437	7.8964	7.2944	6.5416
ENSRNOG00000006003	8.6947	9.5912	8.4306	9.2252	8.1796	8.799	7.578	8.0783
ENSRNOG00000032609	11.2407	11.4608	10.7428	11.7949	10.8305	12.5168	11.0374	12.2154
ENSRNOG00000000463	8.3837	8.4176	7.5678	8.0066	6.9819	7.8428	6.5934	7.3825
ENSRNOG00000055695	4.7886	4.9889	4.7446	5.2741	4.759	5.5328	3.7807	5.96
ENSRNOG00000053232	6.1715	5.4048	6.3027	4.6223	6.0045	4.8001	5.8719	5.0755
ENSRNOG00000008849	5.9467	5.4048	6.1999	5.0474	6.464	5.5328	6.986	6.466
ENSRNOG00000001072	6.2982	4.6093	6.1345	5.0877	6.3265	5.3531	6.1345	5.3523
ENSRNOG00000052877	5.1759	6.0978	6.5061	5.2741	5.0917	5.942	5.2144	4.5248
ENSRNOG00000020164	7.2159	7.7781	7.058	7.6095	6.5281	7.9159	6.0092	6.9958
ENSRNOG00000055392	4.7886	5.3189	4.6227	4.9632	3.8108	5.1029	4.292	5.9322
ENSRNOG00000019306	10.8538	11.4128	10.5926	10.8045	10.1289	10.3527	9.5307	9.5946
ENSRNOG00000038864	5.0164	6.0452	6.6994	5.2741	5.1335	6.2807	6.0092	5.0755
ENSRNOG00000020989	9.5251	10.7099	9.9751	11.4609	10.157	11.0139	10.0984	9.9366
ENSRNOG00000008941	9.0361	7.3138	8.8323	7.5673	8.8502	8.016	8.701	8.4848
ENSRNOG00000039890	7.1975	8.1744	7.383	8.1469	8.219	6.6668	6.7583	7.9245
ENSRNOG00000037695	11.0454	9.8882	11.013	9.8442	10.862	9.7567	10.9204	9.6012
ENSRNOG00000048295	5.6534	5.1301	5.4655	4.5663	4.5889	3.9936	4.1408	4.0939
ENSRNOG00000015020	11.4051	11.2506	11.7566	12.2454	12.586	12.2504	13.111	12.6373
ENSRNOG00000060087	4.5179	5.1633	4.4181	4.7282	3.4625	4.4878	3.2995	3.8776
ENSRNOG00000007542	13.8185	15.0663	13.9757	15.1487	14.0573	15.2499	14.065	15.2035
ENSRNOG00000030800	4.5179	5.0255	4.8019	5.3423	3.5881	4.8001	3.5601	4.5248
ENSRNOG00000043085	12.5257	11.4032	12.2002	11.0697	11.9165	10.899	11.6798	10.7286
ENSRNOG00000028120	3.9398	4.5602	5.2353	4.1752	3.5881	4.2618	3.4357	3.3138
ENSRNOG00000004662	5.45	5.512	6.2211	6.4192	6.799	6.4333	7.3471	6.7149
ENSRNOG00000018606	8.8268	7.8152	8.5144	7.4715	8.4393	7.158	8.0345	7.1366
ENSRNOG00000049277	4.8371	4.6567	5.1497	4.3176	3.8108	4.5559	3.4357	3.4767
ENSRNOG00000049277	4.8371	4.6567	5.1497	4.3176	3.8108	4.5559	3.4357	3.4767
ENSRNOG00000029173	4.5763	4.5602	4.9613	3.4011	3.7037	5.2744	4.362	3.8776
ENSRNOG00000027099	8.1052	6.9541	7.7751	6.9102	7.7051	6.219	7.6706	6.7943
ENSRNOG00000059404	5.7325	5.5627	5.7245	6.1218	5.7593	7.0202	5.4254	7.0486
ENSRNOG00000029535	11.637	10.4511	11.3119	10.1661	10.8912	10.212	10.392	9.7117
ENSRNOG00000061733	5.0164	5.7494	6.5061	5.2387	4.5889	6.0404	5.6659	4.9142
ENSRNOG00000061733	5.0164	5.7494	6.5061	5.2387	4.5889	6.0404	5.6659	4.9142
ENSRNOG00000033740	8.9	10.2009	8.9947	10.2628	9.2191	10.3705	9.2551	10.2273
ENSRNOG00000030224	4.0261	5.1958	5.3162	4.1752	3.8108	5.4986	4.6124	4.3676
ENSRNOG00000057895	4.1845	4.8731	5.3928	4.017	3.7037	4.7428	4.4927	3.4767
ENSRNOG00000004964	6.3493	5.0612	6.112	4.9632	6.3969	5.4277	6.5934	5.5112
ENSRNOG00000007748	5.3862	3.7861	5.1497	3.8394	4.759	3.7825	4.5538	4.0939
ENSRNOG00000028750	3.4085	3.6981	4.2635	3.931	4.4633	4.7428	4.6688	5.3937
ENSRNOG00000004280	11.5975	10.1207	11.7584	10.5754	11.7874	10.9394	11.8329	11.1077
ENSRNOG00000047005	6.8408	5.6117	6.5734	5.8205	6.5895	5.7226	5.8477	4.9142
ENSRNOG00000000691	5.1759	4.9513	4.4896	3.931	4.0036	3.7825	3.7807	3.3138
ENSRNOG00000052999	5.0983	6.474	5.6946	6.8528	5.559	6.378	5.2882	6.3862
ENSRNOG00000004645	8.9422	10.5152	9.2732	10.4611	9.5204	10.4983	9.3742	10.1881
ENSRNOG00000010497	4.9296	4.16	5.4296	3.7417	5.2137	4.4878	5.3923	4.191
ENSRNOG00000056826	13.8864	12.7175	13.6554	12.5957	13.5999	12.3969	13.3647	12.2556
ENSRNOG00000047478	5.0983	4.9127	3.9952	4.8737	4.4633	5.3143	5.5803	6.0404
ENSRNOG00000019587	13.9803	13.8181	14.4593	14.6031	14.9086	14.9939	15.3032	15.6927
ENSRNOG00000025121	4.6324	5.3189	4.3428	5.5001	5.0486	5.9921	4.4288	5.8749
ENSRNOG00000001392	5.1759	4.0219	5.1931	4.3176	5.3262	3.7825	5.0115	3.9898
ENSRNOG00000033528	14.3132	13.1329	14.193	12.9305	14.2855	12.9996	14.3332	13.448
ENSRNOG00000004229	5.1376	4.2245	4.9101	3.4011	5.2522	3.8919	4.5538	4.282
ENSRNOG00000054866	12.6253	12.4997	12.4667	11.7303	11.9734	11.4952	11.4029	10.813
ENSRNOG00000060079	5.9244	5.4594	5.9941	6.3379	5.6482	7.2738	5.4254	6.6308
ENSRNOG00000016064	13.7753	15.5501	14.1302	15.4189	14.4072	15.2061	14.517	14.9075
ENSRNOG00000020132	5.8075	4.6093	5.4296	4.017	5.4962	4.6832	5.6094	5.5845
ENSRNOG00000018233	14.0231	15.8547	14.554	15.5949	14.643	15.462	14.5173	15.1236
ENSRNOG00000028225	10.1155	9.1416	10.1439	9.0164	10.3949	9.0409	10.5485	9.4911
ENSRNOG00000020832	4.7886	6.0805	4.8019	5.5587	3.9104	5.3143	5.0961	5.0237
ENSRNOG00000039459	4.7384	4.5602	4.9101	3.7417	4.5275	4.1778	5.9422	4.6666
ENSRNOG00000007302	8.9142	9.6786	8.7727	9.4155	8.3754	8.6933	7.8519	8.0134
ENSRNOG00000017117	10.5314	11.6613	10.6754	11.1368	10.321	10.9055	9.9328	9.7198
ENSRNOG00000031138	10.4371	9.2266	10.4486	9.1026	10.6259	9.6083	10.6863	10.0166
ENSRNOG00000025889	12.8742	11.6438	12.7407	11.578	12.8782	11.7307	12.9344	11.7707
ENSRNOG00000004066	6.0325	6.8251	5.6946	6.6387	5.2897	6.4513	5.2518	6.665
ENSRNOG00000054329	4.6324	5.2587	4.3428	5.5587	5.1335	6.0872	4.9672	6.0916
ENSRNOG00000012229	5.3532	5.0612	4.685	6.1023	4.3257	5.662	4.4927	5.6543
ENSRNOG00000035479	4.1845	4.7027	4.5577	4.9191	5.0486	5.7226	5.4894	6.0662
ENSRNOG00000046666	4.9296	5.5874	6.3224	5.3086	4.9584	5.3531	5.2144	4.0939
ENSRNOG00000046666	4.9296	5.5874	6.3224	5.3086	4.9584	5.3531	5.2144	4.0939
ENSRNOG00000009339	12.0157	12.7335	11.9852	12.4594	12.1077	11.8065	11.4609	10.6656
ENSRNOG00000016117	4.2577	4.4021	4.5577	4.5663	5.2522	4.4163	5.9422	5.5845
ENSRNOG00000014424	6.4306	5.0612	6.0424	5.3086	5.6191	4.9083	5.0115	4.5248
ENSRNOG00000005826	5.3862	6.1149	6.5569	5.127	4.759	6.3399	5.4894	5.3097
ENSRNOG00000013376	9.5158	10.589	9.4628	11.2731	10.1809	10.8883	10.5755	10.5387
ENSRNOG00000008169	12.1811	13.2238	12.2211	12.9586	11.7555	12.6161	11.2929	12.0395
ENSRNOG00000032946	9.5814	7.8816	9.4131	8.0532	8.9906	8.4907	8.4826	8.1823
ENSRNOG00000013353	10.3203	9.1664	9.838	8.9632	9.6772	8.6355	9.4586	8.4558
ENSRNOG00000015357	6.4147	6.4872	6.1345	6.3545	5.559	6.11	4.8257	5.1255
ENSRNOG00000055012	6.0736	6.7284	7.2348	5.5871	5.7858	6.5714	6.0732	5.3523
ENSRNOG00000006589	12.7406	14.0348	13.1536	14.3803	13.371	14.4168	13.5606	14.2994
ENSRNOG00000006589	12.7406	14.0348	13.1536	14.3803	13.371	14.4168	13.5606	14.2994
ENSRNOG00000054531	6.755	5.6117	6.7585	5.4391	6.4308	5.2334	6.174	5.3937
ENSRNOG00000038361	8.4239	9.4022	8.0715	9.1438	8.1846	8.7343	7.4472	8.1585
ENSRNOG00000053915	6.4619	4.8323	5.664	4.7783	5.8624	4.8552	5.7466	4.9142
ENSRNOG00000019606	10.7179	9.2128	10.8688	9.9884	11.0306	10.2094	11.0659	10.5248
ENSRNOG00000004457	6.4464	7.4944	7.4827	6.4811	5.9352	7.2223	6.8218	5.96
ENSRNOG00000000563	5.45	3.8691	5.1497	4.6762	5.2522	5.3143	5.8477	5.6879
ENSRNOG00000049708	4.2577	5.2587	5.0107	4.4473	4.4633	4.5559	4.362	3.1301
ENSRNOG00000049708	4.2577	5.2587	5.0107	4.4473	4.4633	4.5559	4.362	3.1301
ENSRNOG00000005206	6.6228	7.055	5.8108	6.3872	6.0268	5.9673	5.2144	5.3097
ENSRNOG00000009222	6.78	6.063	7.0102	6.7931	7.3266	7.4271	7.7705	8.0462
ENSRNOG00000013257	9.9321	11.1053	9.9579	11.0224	9.7156	10.8006	9.5038	10.6486
ENSRNOG00000034093	4.0261	5.8136	5.6946	4.6762	5.0917	5.2744	5.5506	4.5248
ENSRNOG00000053145	7.8215	6.6947	7.7167	7.3188	8.5784	7.3809	8.5366	7.8521
ENSRNOG00000021438	10.6642	10.2836	10.0196	11.1817	11.5584	11.2155	11.6777	10.3214
ENSRNOG00000021438	10.6642	10.2836	10.0196	11.1817	11.5584	11.2155	11.6777	10.3214
ENSRNOG00000015076	8.7013	9.4602	8.6992	8.5339	8.1746	8.081	7.7446	7.4722
ENSRNOG00000028997	4.4571	4.5094	4.7446	4.8268	3.7037	5.5328	3.5601	4.5248
ENSRNOG00000047307	13.7321	15.2368	14.1848	15.073	13.8591	14.6279	13.5005	14.3055
ENSRNOG00000015054	9.5991	7.8965	9.2373	8.3135	9.2287	8.0577	9.1476	8.6688
ENSRNOG00000010121	4.3273	3.5042	4.6227	4.4473	3.9104	5.0089	4.4288	5.5483
ENSRNOG00000049584	7.7661	8.0861	7.1043	7.4561	6.4964	6.2807	6.8707	6.763
ENSRNOG00000024829	6.5373	7.2221	7.2657	6.8989	5.559	6.9332	5.9649	6.1165
ENSRNOG00000011452	8.553	9.5866	9.0251	10.2672	9.1263	10.2903	9.4526	10.0166
ENSRNOG00000019528	10.1265	8.3968	9.5943	8.7057	9.7663	9.2429	9.9584	9.8922
ENSRNOG00000032410	7.0914	8.1946	7.058	8.0884	6.705	7.9606	6.8218	7.9934
ENSRNOG00000049349	13.663	12.4419	13.5848	12.259	13.4004	12.3407	13.3856	12.3763
ENSRNOG00000060719	4.4571	4.7027	3.6655	5.127	3.9104	4.3411	3.2995	4.8562
ENSRNOG00000049921	4.1845	5.4048	5.1497	4.6223	3.9104	5.1478	4.2184	3.756
ENSRNOG00000008712	10.6311	11.6379	10.8306	11.7823	10.5185	11.7778	10.1733	11.2742
ENSRNOG00000020833	9.6509	11.3487	9.9516	11.1962	10.1759	11.0674	10.2902	10.7306
ENSRNOG00000012367	7.6689	8.3067	7.2657	7.1289	6.6484	6.9204	6.941	6.2799
ENSRNOG00000052860	5.8554	4.5602	4.6227	5.5001	4.9584	4.4163	3.8795	4.97
ENSRNOG00000005302	5.3194	6.0091	5.5682	6.3041	5.9352	6.378	6.4877	7.3513
ENSRNOG00000011861	9.5398	8.9285	9.3132	8.5484	10.0076	8.7158	10.3496	9.1604
ENSRNOG00000017601	10.2504	11.8755	10.4852	11.8104	10.6851	11.6375	10.8985	11.209
ENSRNOG00000001157	7.8394	6.42	7.8035	6.4033	7.7258	6.7564	7.6497	7.0356
ENSRNOG00000018929	12.5766	13.0313	12.4854	12.7352	12.5834	12.0813	11.937	11.0262
ENSRNOG00000001515	8.7995	10.1344	8.8562	9.8294	8.6947	9.6614	8.4265	9.5426
ENSRNOG00000009848	7.8747	6.4337	7.8174	6.371	7.4641	6.7419	7.2489	6.5043
ENSRNOG00000054840	4.9296	5.5874	5.6008	4.4473	4.2517	6.0872	5.3923	4.97
ENSRNOG00000009614	8.467	9.7772	9.7625	8.6729	8.2668	9.6321	9.1526	8.5685
ENSRNOG00000012258	10.7859	12.2226	11.2483	12.3264	11.0573	12.1712	10.971	11.6811
ENSRNOG00000058606	5.1759	5.9907	4.857	6.1975	5.6191	6.6039	5.5506	6.5043
ENSRNOG00000006329	12.3922	11.2516	12.2102	11.1064	12.2396	10.9949	12.0883	11.0005
ENSRNOG00000004353	9.6911	10.6671	9.5385	10.5295	9.3841	10.161	8.7957	9.6209
ENSRNOG00000014443	5.4808	5.9721	5.1497	5.0877	5.2137	4.3411	5.0115	3.9898
ENSRNOG00000045778	4.0261	5.3189	5.2764	4.017	3.7037	4.8001	4.4927	3.9898
ENSRNOG00000047067	9.6761	10.6274	10.966	9.6592	9.2044	10.4676	9.7424	9.5171
ENSRNOG00000016119	8.3672	7.5267	8.6571	8.6796	9.0104	9.2507	9.3181	9.3848
ENSRNOG00000011427	6.2272	5.3189	5.2764	4.8737	5.2897	5.1029	3.972	5.0755
ENSRNOG00000049706	5.0164	5.1958	4.3428	5.0474	3.5881	5.1478	3.8795	4.8562
ENSRNOG00000055564	8.52	10.0799	8.7834	9.7053	8.8843	9.7603	8.7376	9.8867
ENSRNOG00000058033	3.8481	4.2245	3.784	4.508	3.7037	5.5328	3.972	4.7326
ENSRNOG00000006932	7.8154	8.5397	7.1269	8.3387	7.3445	8.1922	6.9179	8.3121
ENSRNOG00000024507	5.0164	4.6093	4.8019	5.0059	4.3257	4.5559	3.6746	3.3138
ENSRNOG00000024628	5.45	5.7049	5.0586	5.4075	4.911	4.8552	4.4927	3.756
ENSRNOG00000017311	9.627	10.9515	9.6124	10.8462	9.7069	10.7111	9.6527	10.6761
ENSRNOG00000017065	7.4601	8.6755	7.2859	8.0583	6.8501	7.8832	6.9295	7.2536
ENSRNOG00000026177	9.3812	10.7535	9.5448	11.0804	10.0842	10.7552	10.4312	10.7397
ENSRNOG00000019179	7.0301	8.4107	7.171	8.2258	7.0158	8.0459	6.8218	7.4527
ENSRNOG00000006450	4.9296	4.3453	5.0586	4.3176	4.1736	3.535	3.5601	3.4767
ENSRNOG00000014718	10.9597	12.3544	10.9621	12.3664	11.0347	11.8453	10.9836	11.605
ENSRNOG00000010459	7.2962	7.6896	7.0813	7.0289	7.3534	6.8132	6.7712	5.6198
ENSRNOG00000001387	5.2131	5.9532	6.1566	4.6223	4.6479	6.064	5.1761	5.0755
ENSRNOG00000001387	5.2131	5.9532	6.1566	4.6223	4.6479	6.064	5.1761	5.0755
ENSRNOG00000011039	10.2604	9.1206	10.3062	9.2653	10.5651	9.7995	10.8963	10.2387
ENSRNOG00000007607	10.2737	9.2345	10.2975	9.5569	10.3678	10.4665	10.4744	11.2707
ENSRNOG00000001525	9.8458	8.7649	10.3012	9.3361	10.5812	9.7071	10.5268	9.9746
ENSRNOG00000046005	12.7731	13.8847	12.6212	13.7914	12.6572	13.2941	12.1905	12.541
ENSRNOG00000046414	7.1211	5.895	6.9095	6.2518	6.5744	5.2744	6.3219	5.7208
ENSRNOG00000046414	7.1211	5.895	6.9095	6.2518	6.5744	5.2744	6.3219	5.7208
ENSRNOG00000056834	4.4571	4.16	4.4181	4.9191	4.2517	5.4277	3.7807	5.5112
ENSRNOG00000006093	6.9878	6.5388	6.7871	5.8205	5.9817	5.3531	5.8719	5.3937
ENSRNOG00000038905	6.6904	7.3358	7.7389	6.5404	6.0489	7.5821	7.2114	6.3446
ENSRNOG00000008449	4.8371	5.3768	4.4896	5.5871	4.1736	5.1029	3.7807	4.4483
ENSRNOG00000053282	4.2577	4.2861	5.4296	4.6223	3.4625	4.4163	3.5601	4.3676
ENSRNOG00000002115	13.0325	13.1207	13.3874	13.8027	13.9488	14.1579	14.4171	14.7496
ENSRNOG00000013409	10.7641	10.3023	11.3556	11.0935	11.8189	11.201	12.2751	11.5978
ENSRNOG00000025164	10.3603	9.6064	10.9052	10.8796	10.956	11.3403	11.1319	11.5744
ENSRNOG00000027392	12.5746	12.2314	12.1014	11.4729	11.8444	11.3036	11.2364	10.7031
ENSRNOG00000034200	11.8872	11.3028	11.6392	10.9367	11.2497	10.5679	10.874	9.9471
ENSRNOG00000054722	3.7501	3.8691	4.2635	4.1752	4.0036	5.1478	4.4288	5.4731
ENSRNOG00000005727	8.2909	7.1493	8.0362	6.8989	8.1595	7.0559	8.3934	7.3302
ENSRNOG00000014832	9.7791	8.475	9.1871	8.0275	9.0409	8.1265	9.0843	8.2958
ENSRNOG00000052730	12.6666	12.823	12.8587	13.0304	13.5042	13.2511	14.1057	14.3209
ENSRNOG00000009409	10.5119	10.1644	10.5875	10.2573	11.1627	10.7479	11.7278	11.7111
ENSRNOG00000056200	5.9244	5.7711	6.1566	6.5692	6.464	7.5739	6.2124	7.1366
ENSRNOG00000021314	10.9271	12.0892	10.9431	12.6133	11.693	12.3622	12.0222	11.8304
ENSRNOG00000060973	6.366	6.1485	6.1345	5.3423	5.9352	4.9594	5.6933	4.6666
ENSRNOG00000056555	6.1524	5.8549	5.0107	5.8676	5.2897	5.8636	4.292	5.2205
ENSRNOG00000028052	5.3532	6.3923	7.0928	5.8442	5.2897	5.8902	6.0309	5.3937
ENSRNOG00000020624	8.0752	6.8761	7.4915	6.6251	7.3266	6.2807	7.0404	6.3446
ENSRNOG00000029171	4.6324	4.16	5.355	4.508	5.3262	5.1478	5.8231	5.8152
ENSRNOG00000010744	10.6583	9.9538	10.2036	9.4076	10.202	9.0587	9.8785	8.9018
ENSRNOG00000020480	14.1269	15.3217	13.9481	15.2398	14.0078	14.767	13.772	14.1147
ENSRNOG00000020673	4.2577	4.7027	3.5364	4.7282	4.2517	5.1029	4.2184	5.5112
ENSRNOG00000048698	5.4184	6.5514	6.9607	5.6423	5.3619	6.6357	5.9872	5.6879
ENSRNOG00000019560	10.1874	11.1428	10.1017	11.0634	10.0641	10.9599	9.3806	10.3506
ENSRNOG00000052115	5.6534	4.9889	5.1931	5.8905	5.0486	6.378	4.8745	6.3446
ENSRNOG00000055278	7.6143	8.0731	8.6726	7.3523	6.8248	7.7441	7.2944	6.927
ENSRNOG00000033234	6.9218	5.1633	6.4712	5.3423	6.3969	5.6926	6.2682	5.753
ENSRNOG00000025959	4.4571	5.7494	4.8019	5.6692	4.5889	5.5328	4.362	5.6879
ENSRNOG00000027445	4.5179	5.5874	4.6227	6.0419	5.1335	6.1546	5.5203	5.7208
ENSRNOG00000010284	11.1282	12.5649	11.2983	12.4724	11.483	12.4953	11.4988	12.3103
ENSRNOG00000007508	8.4708	7.4412	8.0481	6.9102	7.9176	7.0559	7.2672	6.7471
ENSRNOG00000010344	8.8388	7.8047	8.6336	7.9199	8.1544	7.4362	7.7576	6.9687
ENSRNOG00000032765	4.3273	5.1958	5.0107	3.931	3.5881	5.2744	4.4288	4.282
ENSRNOG00000011071	9.8083	10.6341	9.6283	10.5612	9.3513	10.4148	8.9286	10.0281
ENSRNOG00000004262	8.2645	9.3345	9.4291	8.6762	8.0654	8.8642	8.2298	7.7362
ENSRNOG00000010094	11.545	10.8833	11.217	10.2529	11.1269	9.8681	10.9849	10.0526
ENSRNOG00000012031	7.7786	9.3741	7.6403	8.9303	7.9116	8.5378	7.9743	8.2459
ENSRNOG00000011700	9.4491	10.6065	9.6144	10.6789	9.3906	10.4543	9.2225	10.344
ENSRNOG00000017684	5.7579	6.5132	5.944	6.6387	5.8871	7.1905	6.1933	7.3825
ENSRNOG00000010311	7.7599	7.921	7.7018	7.7668	6.8994	7.9543	6.2124	7.3927
ENSRNOG00000023093	10.1638	10.5713	10.1258	10.3083	10.1041	9.5861	9.5249	8.6519
ENSRNOG00000018603	13.649	12.7604	13.2185	12.1834	13.1879	12.0197	12.839	12.0517
ENSRNOG00000013555	7.9428	9.2088	8.0657	9.3713	8.3579	9.3257	8.3293	9.1901
ENSRNOG00000007822	11.7714	13.2203	11.8393	12.8435	11.7902	12.7741	11.6547	12.4778
ENSRNOG00000008177	13.9329	13.0512	14.1616	12.9317	14.3936	13.1518	14.3943	13.5481
ENSRNOG00000061358	5.7579	6.2906	6.5232	5.5297	5.4306	5.7806	5.9192	4.5248
ENSRNOG00000054449	6.0325	5.0961	5.1497	4.8737	4.911	4.6209	4.6688	3.8776
ENSRNOG00000013820	6.2453	5.1958	5.9693	5.2387	6.3969	5.5328	4.723	5.0237
ENSRNOG00000004650	7.5134	8.0332	7.4827	7.8687	6.6339	7.8084	6.3219	7.3408
ENSRNOG00000018631	6.1136	4.6567	5.7826	4.7282	5.9113	4.9083	5.7981	5.9322
ENSRNOG00000020124	6.4464	6.0273	6.606	6.371	7.1132	7.0081	7.4947	7.8068
ENSRNOG00000006620	4.1845	4.3453	3.784	4.7783	5.2137	4.6209	5.5803	5.2205
ENSRNOG00000007993	5.7325	4.5602	5.2353	4.5663	5.7048	4.4878	5.5506	4.282
ENSRNOG00000013140	12.1091	11.3241	12.1272	11.3023	11.9075	10.8413	11.5499	10.436
ENSRNOG00000058666	5.7829	6.165	6.0892	6.2158	5.6768	6.4151	4.5538	6.3446
ENSRNOG00000035480	4.2577	3.6981	3.6655	3.6368	4.3257	3.9936	5.4577	3.8776
ENSRNOG00000014753	4.9296	5.4048	5.2353	3.8394	4.8114	5.2744	4.0589	5.3523
ENSRNOG00000011351	8.4039	7.6373	8.5977	8.0583	9.1696	8.1815	9.4526	8.8765
ENSRNOG00000004377	11.3282	12.7359	11.5526	12.9214	11.8349	12.7008	12.1082	12.6049
ENSRNOG00000003866	7.6555	6.0805	6.9607	5.9574	6.5895	6.3007	5.9872	6.0141
ENSRNOG00000014182	4.7384	6.1318	4.8019	5.2741	4.5275	5.1912	4.1408	4.6666
ENSRNOG00000003439	9.348	10.1079	8.9223	9.4926	8.6486	9.1524	8.2484	8.4991
ENSRNOG00000049324	4.2577	4.8323	5.5682	4.4473	3.8108	5.4986	4.8257	4.4483
ENSRNOG00000049324	4.2577	4.8323	5.5682	4.4473	3.8108	5.4986	4.8257	4.4483
ENSRNOG00000043866	16.6733	17.4518	16.9923	17.6916	17.2033	18.2687	17.37	18.4283
ENSRNOG00000061774	8.5603	9.5758	8.252	9.1581	8.4559	8.6781	7.7705	7.9245
ENSRNOG00000008116	9.2098	7.9688	8.9223	7.8157	9.0132	7.948	8.8424	7.8372
ENSRNOG00000060693	9.5671	10.0679	9.2554	10.0661	8.9589	9.9028	8.3249	9.395
ENSRNOG00000025970	8.408	9.8077	8.6336	9.5712	8.8502	10.0129	9.0262	9.732
ENSRNOG00000006118	13.1395	14.3147	13.2687	14.0299	13.2388	14.3885	13.0647	14.374
ENSRNOG00000033433	7.5429	7.5953	7.4201	7.7163	7.6267	8.7884	7.8087	8.9854
ENSRNOG00000042332	3.645	5.0961	3.9952	4.5663	3.5881	4.3411	3.4357	3.4767
ENSRNOG00000023309	10.7483	12.4242	10.9769	12.0516	11.1513	11.9663	11.0678	11.5205
ENSRNOG00000002832	5.9467	5.5874	5.3162	5.0059	5.2522	4.7428	3.972	4.7957
ENSRNOG00000027542	5.5407	6.2755	5.9184	6.6251	5.0917	6.1979	4.9672	5.3523
ENSRNOG00000031969	3.645	4.0219	5.2764	4.2482	4.0036	4.8001	5.2518	4.4483
ENSRNOG00000054212	6.2982	5.9721	6.1566	5.4699	6.5437	5.1029	6.0732	4.8562
ENSRNOG00000018414	4.1075	4.2245	4.4896	4.0983	4.0911	4.9083	5.4254	5.5112
ENSRNOG00000021410	9.0947	9.5351	8.751	9.0902	8.3039	8.5752	7.876	7.8742
ENSRNOG00000003715	4.7886	5.6355	4.3428	4.8737	4.6479	5.1029	3.5601	4.7326
ENSRNOG00000014199	10.0654	9.1867	10.3197	9.3713	10.157	10.0708	10.5974	11.0155
ENSRNOG00000060773	10.3042	11.4975	10.2673	11.2394	10.1392	11.1447	9.8361	10.6907
ENSRNOG00000012284	7.5134	7.9967	7.1491	7.4791	6.4475	6.9586	6.3394	6.4853
ENSRNOG00000055387	6.1331	6.7614	6.5232	6.9325	6.705	7.7514	6.7054	7.8742
ENSRNOG00000009528	7.1881	6.973	7.0223	7.6437	7.7326	8.1096	7.9173	8.7185
ENSRNOG00000013588	8.8147	7.7066	8.7763	7.8097	8.6377	7.6224	8.2894	7.2423
ENSRNOG00000015002	8.201	8.2026	8.4929	8.6894	8.8502	8.9616	9.355	9.9609
ENSRNOG00000022101	4.1845	4.7472	4.1795	5.2741	4.1736	5.4986	4.723	5.5845
ENSRNOG00000056819	8.9142	7.6724	8.846	7.6837	8.5631	7.4452	8.2713	7.6014
ENSRNOG00000027869	6.78	5.7494	6.1345	5.3086	5.7048	5.1029	5.5506	4.9142
ENSRNOG00000056658	10.9753	10.058	10.8383	9.7357	10.7746	9.5922	10.6306	9.5654
ENSRNOG00000017976	4.8841	5.6355	5.2764	4.6223	4.911	3.8919	4.4927	3.9898
ENSRNOG00000013519	4.7886	3.7861	4.6227	4.3176	5.1742	4.9083	5.7981	5.0237
ENSRNOG00000020440	13.5613	15.021	13.6573	14.8326	13.7199	14.4264	13.5425	13.8566
ENSRNOG00000059862	4.2577	4.2861	3.9952	5.3753	4.2517	5.4636	4.4288	5.2658
ENSRNOG00000061845	10.9137	11.7337	10.7076	11.3972	10.671	10.8883	10.0803	9.9678
ENSRNOG00000050655	12.1493	13.0981	12.6614	13.5343	12.9165	13.6585	13.2517	14.027
ENSRNOG00000042971	6.1524	7.3503	6.3611	7.4791	6.5124	7.3996	6.0092	6.9958
ENSRNOG00000004110	8.9283	9.6289	8.7763	9.7841	8.6157	9.7729	8.3892	9.8124
ENSRNOG00000011616	6.1903	5.1958	6.7144	5.5001	6.1943	5.4636	5.7726	4.9142
ENSRNOG00000004483	9.3974	9.6451	9.219	9.0828	8.6304	8.8439	8.0399	8.0462
ENSRNOG00000032396	8.173	6.8457	7.7823	6.718	7.612	6.8811	6.7321	6.6134
ENSRNOG00000042255	4.9736	4.2245	5.355	4.0983	5.3619	5.0567	5.6379	4.282
ENSRNOG00000013077	5.2848	4.6567	5.2353	5.0474	5.0486	4.4163	4.5538	3.4767
ENSRNOG00000051285	9.3729	8.7944	8.9947	8.5155	8.4641	8.1652	7.9289	7.529
ENSRNOG00000043201	8.7685	9.4451	8.2103	8.636	7.999	8.3299	7.7511	7.6363
ENSRNOG00000023150	14.7726	16.3175	15.2481	16.3757	15.5138	16.2933	15.6656	16.2051
ENSRNOG00000012235	4.9296	6.4062	4.6227	5.6692	5.2137	5.4277	4.7753	5.7844
ENSRNOG00000054145	4.4571	3.6044	4.1795	3.931	4.0911	5.3909	3.6746	4.7326
ENSRNOG00000009072	4.9736	6.3204	6.4534	5.7718	5.1742	6.3204	5.9649	5.1738
ENSRNOG00000012475	10.8157	12.4246	11.2463	12.2883	11.364	12.2831	11.4812	12.0232
ENSRNOG00000048958	6.3155	6.7173	7.3256	6.1602	5.6191	7.362	6.2682	6.6308
ENSRNOG00000005708	9.6944	10.2588	9.4381	9.6474	9.0354	9.0761	8.5665	8.5412
ENSRNOG00000016403	7.0914	8.0286	6.9732	7.3188	6.7728	6.6822	6.5033	6.0404
ENSRNOG00000021435	3.9398	4.9127	5.1931	4.2482	3.7037	5.1029	4.1408	3.8776
ENSRNOG00000028908	6.9985	5.3768	6.7585	5.8676	6.677	6.3007	7.0511	6.8096
ENSRNOG00000015418	6.9552	5.512	6.3224	5.0059	5.9817	5.6926	5.8957	6.3234
ENSRNOG00000008223	12.6573	11.6869	12.4223	11.3977	12.2707	10.9615	11.9423	11.3444
ENSRNOG00000023303	5.2494	4.5602	4.7446	4.6762	4.911	3.2361	4.6124	4.3676
ENSRNOG00000051306	4.3937	3.6981	3.3946	4.0983	4.8114	3.9936	5.1761	4.5975
ENSRNOG00000022375	4.9736	5.8344	5.355	4.9191	4.3257	4.4878	4.6124	3.9898
ENSRNOG00000004520	9.9829	8.4176	9.7352	8.6085	9.686	8.738	9.4201	8.9232
ENSRNOG00000019573	3.645	4.7904	3.5364	4.3176	4.5275	5.1912	3.972	4.7957
ENSRNOG00000046271	9.8562	10.7759	11.0585	9.9506	9.3108	10.5069	10.2789	9.6532
ENSRNOG00000046271	9.8562	10.7759	11.0585	9.9506	9.3108	10.5069	10.2789	9.6532
ENSRNOG00000007197	9.8083	8.5956	9.7461	9.1534	9.956	9.7014	10.1574	10.4907
ENSRNOG00000054629	3.7501	3.6044	3.6655	3.7417	3.7037	5.2334	4.0589	4.6666
ENSRNOG00000052836	3.9398	4.9513	4.4896	5.5001	4.2517	5.4636	4.1408	4.7957
ENSRNOG00000022218	8.8026	7.7727	8.7905	8.0119	9.1366	8.4376	9.4665	9.1813
ENSRNOG00000020990	6.6772	6.7395	6.112	6.511	5.6768	6.8811	5.1761	6.466
ENSRNOG00000024425	7.2342	8.3792	7.3157	7.1192	6.875	6.7992	7.1534	6.3234
ENSRNOG00000047594	7.6419	8.0774	8.7364	7.4171	7.0707	8.2292	7.5332	7.0486
ENSRNOG00000047594	7.6419	8.0774	8.7364	7.4171	7.0707	8.2292	7.5332	7.0486
ENSRNOG00000045949	7.8033	8.797	8.8929	7.9907	7.3266	8.7158	7.8939	7.6534
ENSRNOG00000045949	7.8033	8.797	8.8929	7.9907	7.3266	8.7158	7.8939	7.6534
ENSRNOG00000006198	11.0735	11.704	11.2833	11.2813	11.3535	10.6656	10.9801	9.7639
ENSRNOG00000014011	5.1376	5.7494	4.4896	5.5871	4.911	5.4277	3.972	5.0755
ENSRNOG00000057250	7.6889	6.2602	7.4473	6.3872	7.1845	6.4151	6.9524	6.141
ENSRNOG00000016550	11.8713	12.4871	11.8064	12.495	11.2809	12.3509	10.8559	11.6691
ENSRNOG00000046492	7.8033	7.5331	7.768	7.1671	7.7258	6.6357	7.9799	6.3862
ENSRNOG00000008364	12.045	11.2228	12.1566	11.5859	12.5812	11.6527	13.0495	12.3231
ENSRNOG00000054121	8.1682	9.0776	8.2417	8.7314	7.7258	8.1975	7.2303	7.72
ENSRNOG00000033953	5.8554	4.4567	5.7245	5.2024	5.6768	4.4878	5.4577	4.5975
ENSRNOG00000003687	8.1682	7.5267	7.8985	7.8745	8.4226	8.2029	8.9112	9.3299
ENSRNOG00000025261	6.755	6.4607	5.3928	7.2494	6.8994	6.9959	6.1144	6.3862
ENSRNOG00000047817	9.451	8.6077	9.1098	8.203	8.7696	8.0039	8.6529	7.6534
ENSRNOG00000002097	5.4808	4.6567	5.8922	5.0474	6.0706	5.0567	6.3737	5.753
ENSRNOG00000022391	8.698	9.4768	8.4753	9.4254	8.3085	8.9987	7.7314	8.4944
ENSRNOG00000052044	3.9398	4.9889	5.1931	4.2482	3.9104	4.6832	4.5538	3.4767
ENSRNOG00000010893	3.4085	4.3453	3.9952	4.3176	3.8108	4.6832	4.4288	5.3523
ENSRNOG00000026295	6.3824	4.5602	6.2211	5.5001	6.2713	5.942	5.9192	5.9038
ENSRNOG00000057682	6.4306	6.896	6.3987	7.425	6.5437	7.7587	6.174	7.413
ENSRNOG00000058388	9.0465	9.4417	9.2757	9.2252	9.4703	10.3705	9.9125	10.6772
ENSRNOG00000006787	12.0107	13.2079	12.0454	13.6082	12.919	13.2706	13.2763	12.9233
ENSRNOG00000003388	12.7049	13.3356	12.6534	12.9748	12.8782	12.3258	12.2785	11.395
ENSRNOG00000006410	6.4147	5.4048	6.1566	5.3753	6.0268	5.5662	5.6933	4.5248
ENSRNOG00000024114	5.7066	6.4473	5.3928	5.7718	5.0042	5.5328	4.4927	5.1255
ENSRNOG00000000605	6.5373	6.1318	5.8108	5.6423	5.3262	5.3531	5.1761	4.6666
ENSRNOG00000055251	5.1759	5.7049	5.0586	5.4391	4.1736	5.3143	4.0589	4.97
ENSRNOG00000057814	10.4634	11.5137	10.472	12.1352	10.9094	11.6202	10.8918	11.0352
ENSRNOG00000019604	4.9736	3.8691	5.5348	4.5663	5.0486	4.4163	4.9216	3.8776
ENSRNOG00000015921	10.8382	10.9861	10.8349	10.6447	10.8828	10.1854	10.5681	9.2134
ENSRNOG00000002470	11.5395	10.6072	11.4744	10.3009	11.6332	10.3752	11.6225	10.7556
ENSRNOG00000005108	10.918	9.8116	11.1413	10.4261	11.4035	10.5566	11.6534	10.8234
ENSRNOG00000057703	11.8658	13.5893	12.2052	12.9026	12.1244	12.8523	12.0161	12.7427
ENSRNOG00000026493	5.0983	3.7861	4.6227	5.1652	5.2897	5.4277	5.4254	5.5483
ENSRNOG00000018468	13.5977	14.9894	13.5438	14.5896	13.5669	14.5776	13.5993	14.2685
ENSRNOG00000026036	4.7886	5.5375	4.3428	5.3423	4.0036	4.9083	4.2184	5.3937
ENSRNOG00000000461	7.6073	8.527	9.3033	8.868	8.5708	9.4473	9.1049	9.0483
ENSRNOG00000000461	7.6073	8.527	9.3033	8.868	8.5708	9.4473	9.1049	9.0483
ENSRNOG00000033603	5.2494	6.0452	6.3419	5.127	4.911	6.3399	5.7981	5.1255
ENSRNOG00000000168	13.3756	12.0827	13.2609	12.5286	13.6454	12.6783	13.6551	12.6013
ENSRNOG00000007964	10.524	10.5193	10.6346	11.0514	9.9949	10.7222	9.5211	9.45
ENSRNOG00000019057	4.9736	3.9475	4.5577	3.5238	3.5881	3.3933	3.4357	3.6231
ENSRNOG00000056550	12.7992	13.8345	13.1396	13.837	12.6061	13.4336	12.2563	12.7361
ENSRNOG00000057476	6.2453	5.6822	6.4354	5.7718	6.4139	5.662	7.3033	5.6198
ENSRNOG00000003840	9.2596	10.3554	8.9793	9.8339	8.982	9.4849	8.5628	8.8655
ENSRNOG00000036829	8.5274	8.5926	8.4709	7.6638	8.4966	7.1905	8.3423	7.3408
ENSRNOG00000060539	7.0509	6.364	6.4712	6.9102	6.214	7.7221	6.0309	7.2759
ENSRNOG00000002349	4.1845	4.9889	4.3428	5.4699	4.3962	4.8552	3.5601	4.7957
ENSRNOG00000004120	7.8033	8.455	7.5088	8.1516	7.5045	8.7158	7.2672	8.7508
ENSRNOG00000060842	6.0532	6.6602	6.7144	7.4638	6.6628	7.6769	6.5491	7.5747
ENSRNOG00000019322	12.457	11.7796	12.38	11.522	12.3468	11.2416	12.0493	10.8773
ENSRNOG00000012345	6.3325	5.3189	6.3027	6.3211	5.8373	5.8636	4.6688	6.0141
ENSRNOG00000046482	5.2494	4.9127	4.8019	4.4473	5.3262	4.4878	4.5538	3.4767
ENSRNOG00000059460	9.1438	7.8766	8.932	7.6233	8.9618	8.0221	8.8995	8.446
ENSRNOG00000004527	6.9441	7.7888	6.8152	7.6705	6.4803	7.7368	6.3219	7.3722
ENSRNOG00000016066	11.0704	9.8682	10.966	10.0862	11.1488	10.451	11.6005	10.8954
ENSRNOG00000045543	5.8075	4.9127	5.3162	4.508	4.7045	5.1912	3.8795	5.1255
ENSRNOG00000054401	8.5013	8.9667	8.3656	9.3814	8.2093	9.2862	7.6567	8.8358
ENSRNOG00000010161	14.1823	13.2467	14.0314	12.9448	13.968	12.794	13.8691	12.8794
ENSRNOG00000052802	14.6871	15.4327	15.1685	15.8954	15.5546	16.1746	16.0816	16.4394
ENSRNOG00000043513	7.1406	8.0948	6.3419	7.5885	6.8872	7.0792	6.5033	6.6818
ENSRNOG00000023733	5.4184	5.5627	5.5006	4.9632	4.2517	6.2604	5.0115	5.1738
ENSRNOG00000008100	8.1249	8.6984	8.0598	8.42	7.5204	7.9288	6.9295	7.3722
ENSRNOG00000050573	7.8154	7.9259	7.3256	7.6572	6.6193	7.3429	6.2682	7.087
ENSRNOG00000034106	4.2577	5.0961	4.685	5.615	4.2517	5.5662	4.2184	5.0755
ENSRNOG00000059604	4.9296	5.2587	4.685	5.5587	4.7045	5.6926	5.1366	6.4066
ENSRNOG00000028844	7.7661	6.9156	7.6245	6.5834	7.1544	6.7992	6.564	6.0141
ENSRNOG00000000245	9.9025	8.6108	9.8016	8.4435	9.6719	8.7598	9.4843	8.9407
ENSRNOG00000027022	6.4619	6.2602	7.4017	6.5549	7.2714	6.9332	7.7248	7.7442
ENSRNOG00000050834	13.374	14.8976	13.4306	14.1762	13.4014	13.8466	13.1537	13.4023
ENSRNOG00000042426	10.3942	9.1437	10.1356	9.0397	9.9131	8.9458	9.8113	9.0122
ENSRNOG00000020784	3.645	4.4021	3.6655	4.1752	4.7045	4.7428	3.7807	5.2205
ENSRNOG00000046104	5.45	5.9721	5.3162	5.8905	4.8621	5.0567	4.4288	4.5248
ENSRNOG00000002691	4.5179	6.1149	5.2764	6.1602	5.3619	6.11	5.2144	5.753
ENSRNOG00000005830	5.2131	5.0255	4.7446	4.8737	4.5275	4.0887	4.1408	3.4767
ENSRNOG00000011400	6.0532	6.9446	6.3987	6.6789	6.3444	6.11	5.1366	5.6198
ENSRNOG00000027767	5.3194	6.5003	5.0586	6.1789	5.2897	5.8636	4.8257	5.3523
ENSRNOG00000006800	9.6845	11.0475	9.9516	10.9158	10.0313	10.8866	9.8544	10.9044
ENSRNOG00000037156	5.2131	5.8549	5.1048	5.9354	5.5893	6.7851	5.5506	6.4267
ENSRNOG00000019752	7.7536	7.3285	7.6085	6.9545	7.3356	6.504	6.6919	6.0916
ENSRNOG00000008323	9.4895	8.3141	9.046	8.4474	8.8904	8.255	8.1479	7.6788
ENSRNOG00000059093	5.5981	4.16	4.685	4.6223	4.911	5.9921	5.0115	4.8562
ENSRNOG00000018740	13.162	12.6431	13.8031	13.3179	14.1828	13.4803	14.3989	13.9023
ENSRNOG00000018740	13.162	12.6431	13.8031	13.3179	14.1828	13.4803	14.3989	13.9023
ENSRNOG00000018740	13.162	12.6431	13.8031	13.3179	14.1828	13.4803	14.3989	13.9023
ENSRNOG00000018740	13.162	12.6431	13.8031	13.3179	14.1828	13.4803	14.3989	13.9023
ENSRNOG00000018740	13.162	12.6431	13.8031	13.3179	14.1828	13.4803	14.3989	13.9023
ENSRNOG00000018740	13.162	12.6431	13.8031	13.3179	14.1828	13.4803	14.3989	13.9023
ENSRNOG00000018740	13.162	12.6431	13.8031	13.3179	14.1828	13.4803	14.3989	13.9023
ENSRNOG00000018740	13.162	12.6431	13.8031	13.3179	14.1828	13.4803	14.3989	13.9023
ENSRNOG00000017833	9.5102	9.7918	9.3352	10.1375	9.5026	10.4654	9.762	11.0352
ENSRNOG00000051305	5.4184	5.7494	6.3224	5.0877	4.8114	6.4513	5.6933	5.2658
ENSRNOG00000004679	5.7579	6.5132	5.6946	5.7468	5.6191	4.9594	5.4254	4.5975
ENSRNOG00000052093	5.45	6.3923	4.8019	5.6692	5.1742	5.5328	4.4927	5.2658
ENSRNOG00000031864	7.8689	8.969	9.0608	8.043	7.5282	8.8941	8.2984	8.0068
ENSRNOG00000023428	5.6802	4.9889	5.8108	4.5663	5.3619	4.0887	5.3584	5.2205
ENSRNOG00000039596	8.0289	7.5583	7.4201	8.0013	6.9819	7.5238	6.2682	7.1727
ENSRNOG00000011955	8.6749	9.3143	9.9626	8.7937	8.1746	9.1524	8.8301	8.3175
ENSRNOG00000032009	3.645	5.1301	4.1795	5.2387	4.759	4.8552	3.972	4.7957
ENSRNOG00000002171	11.3303	9.9006	11.016	10.0043	11.0492	10.1053	11.0989	10.3805
ENSRNOG00000042404	6.7676	5.5375	6.6534	5.4075	6.7325	5.5989	6.4399	6.0916
ENSRNOG00000018094	8.201	9.3032	8.3173	8.9713	7.8689	8.8025	7.6071	8.6519
ENSRNOG00000007034	12.7745	11.9801	12.6022	11.6441	12.4336	11.3391	12.3099	11.2948
ENSRNOG00000036959	6.1524	7.6314	6.7144	7.5016	6.6628	7.3429	6.3566	7.4429
ENSRNOG00000001817	5.0983	3.7861	5.3162	4.0983	5.4306	4.6209	4.8257	4.6666
ENSRNOG00000009802	9.4354	10.6627	9.7534	10.6969	9.6286	10.7102	9.5401	10.4763
ENSRNOG00000018159	10.9137	9.7501	10.7735	9.9188	11.0889	9.8239	10.9463	10.0526
ENSRNOG00000024545	8.5567	8.909	8.7976	8.5265	8.5165	7.8631	8.1918	7.1607
ENSRNOG00000014904	4.9736	4.7027	3.5364	3.7417	4.8114	3.7825	4.6688	4.6666
ENSRNOG00000013152	9.3184	10.8182	9.4359	10.3062	9.3667	10.2613	9.3529	10.0298
ENSRNOG00000010519	5.626	5.8136	5.2353	4.9191	4.8114	4.4163	4.6124	4.191
ENSRNOG00000001726	9.8954	10.712	9.487	10.683	9.8121	10.8024	9.7092	10.8673
ENSRNOG00000057601	5.0164	4.8323	5.0586	5.4699	5.1335	5.9164	6.174	6.3018
ENSRNOG00000003648	6.6904	7.2914	6.1999	6.8645	6.5592	7.5407	5.8719	7.2423
ENSRNOG00000008965	14.3436	13.1108	14.3834	13.3336	14.4453	13.4507	14.4073	13.5093
ENSRNOG00000033584	7.3305	7.6953	6.8152	7.1576	6.464	6.6973	6.6079	5.8453
ENSRNOG00000049580	11.8969	12.8808	12.2862	13.0159	12.5451	13.4623	12.5121	13.552
ENSRNOG00000015057	8.4437	8.1204	8.5977	8.4781	9.2166	8.8371	9.6562	9.6209
ENSRNOG00000054301	4.8371	4.6093	5.1931	4.3176	5.6191	5.1029	5.8477	5.8453
ENSRNOG00000006736	5.45	6.165	5.3928	6.6656	5.5893	6.3007	4.9672	5.4339
ENSRNOG00000031233	3.9398	4.4021	3.9952	4.7282	3.9104	5.2334	4.0589	5.2658
ENSRNOG00000006841	5.0983	5.8344	4.8019	5.8905	4.8114	5.5328	4.2184	5.1255
ENSRNOG00000020751	9.3227	9.1684	9.3279	9.2631	9.3776	10.3634	9.2505	10.6314
ENSRNOG00000052954	5.5407	4.5094	5.6008	4.6223	5.0486	4.2618	4.1408	4.3676
ENSRNOG00000012881	9.4952	8.3178	9.2451	8.7186	9.6359	9.1358	9.7781	10.0445
ENSRNOG00000059266	5.8316	4.6093	5.7245	4.1752	5.3966	4.8552	4.9216	4.7957
ENSRNOG00000015781	6.7295	7.5267	6.5569	7.0495	6.2713	6.4691	6.174	5.6543
ENSRNOG00000017095	5.6802	6.5261	6.9856	5.4391	5.7323	6.219	5.9192	5.3097
ENSRNOG00000030151	9.0972	10.0646	8.9917	9.8977	8.6629	9.6614	8.5021	9.4128
ENSRNOG00000009173	6.0532	4.7904	5.944	4.7783	5.5893	4.7428	5.9192	5.6198
ENSRNOG00000045838	4.4571	3.9475	5.0586	3.5238	4.8114	3.9936	5.0544	4.0939
ENSRNOG00000018330	10.5378	8.99	10.0256	9.2387	10.202	9.2887	10.2687	9.5632
ENSRNOG00000011092	9.9557	10.7939	9.85	10.6656	9.8153	10.6713	9.1476	10.3933
ENSRNOG00000002142	10.6456	9.3935	10.6716	9.9341	10.8557	10.0038	11.0906	10.6216
ENSRNOG00000000151	7.0091	5.6822	6.5898	5.8905	7.1236	6.064	7.1031	6.5599
ENSRNOG00000016417	9.6543	9.0107	9.2858	8.4666	9.0047	8.2134	8.7957	7.9385
ENSRNOG00000002004	10.7867	9.2481	10.5587	9.4371	10.4003	9.5982	10.1086	9.6744
ENSRNOG00000050378	6.1524	5.7273	5.8108	6.1602	5.6768	4.8001	5.1366	4.7326
ENSRNOG00000014169	4.7384	4.9513	3.9952	4.3176	4.3257	5.5662	3.7807	4.6666
ENSRNOG00000020918	5.0164	3.7861	4.7446	3.267	4.0036	3.7825	3.972	4.3676
ENSRNOG00000022771	6.9552	7.6254	7.0102	7.6572	6.6045	7.3996	5.9649	6.8248
ENSRNOG00000010326	8.3082	8.6523	7.969	8.8563	7.6413	8.8776	7.3471	8.48
ENSRNOG00000038572	11.2697	11.4616	11.2995	11.2433	11.5298	10.5985	11.0854	9.8295
ENSRNOG00000002468	10.5524	9.8593	10.1074	9.8039	9.5006	9.3012	8.9907	8.891
ENSRNOG00000037632	6.9105	8.3579	7.3353	8.4474	7.2808	7.8898	7.2763	7.2648
ENSRNOG00000009837	12.2902	13.7961	12.3267	13.5194	12.7209	13.4285	12.765	13.2499
ENSRNOG00000051938	6.9105	7.6608	6.7729	7.7668	6.8626	8.1922	6.9749	7.9524
ENSRNOG00000054218	5.5697	3.8691	4.5577	4.508	4.3257	3.7825	4.362	3.9898
ENSRNOG00000032656	12.0239	11.0475	11.737	10.6345	11.6084	10.5894	11.4925	10.6497
ENSRNOG00000037340	7.7021	8.1246	7.1156	8.0171	6.705	8.081	6.8707	7.6788
ENSRNOG00000036692	11.435	12.4741	11.5076	12.2599	11.3176	12.231	10.8136	11.74
ENSRNOG00000024870	10.2814	9.4669	9.9642	9.11	9.7563	8.7562	9.4606	8.6856
ENSRNOG00000051470	8.6581	9.4366	8.4306	9.6081	8.4435	9.5573	8.2251	9.1813
ENSRNOG00000008025	7.1881	8.1621	7.0697	7.8276	6.9933	7.9159	6.5934	7.9031
ENSRNOG00000011683	5.6802	6.6008	5.0107	5.8676	5.0917	6.1764	5.1761	5.9038
ENSRNOG00000046746	6.0115	4.7027	5.9693	5.4075	6.4964	5.7226	6.3042	6.0404
ENSRNOG00000038375	6.6638	7.141	7.1491	6.8645	5.5893	7.3525	6.6505	6.3234
ENSRNOG00000003407	8.6947	8.365	8.4261	7.953	7.7596	7.5821	7.173	7.2309
ENSRNOG00000029465	7.1502	6.8354	6.5232	6.8875	6.4139	7.1798	5.4577	6.2799
ENSRNOG00000021090	5.5111	5.6355	4.7446	5.6423	5.5279	6.359	5.7726	6.5958
ENSRNOG00000054430	4.3937	4.5602	4.9101	4.017	3.4625	5.1478	3.8795	3.9898
ENSRNOG00000033397	6.6366	6.0091	5.8656	5.6423	5.8118	5.1912	5.3238	4.7957
ENSRNOG00000033772	8.5163	9.2246	8.5896	9.5352	8.3754	9.4428	8.2109	9.5563
ENSRNOG00000054620	4.0261	4.6567	3.6655	5.1652	4.3257	4.9594	3.6746	4.0939
ENSRNOG00000054533	6.8168	7.2299	7.2244	7.8745	7.2141	8.2703	6.8586	8.1282
ENSRNOG00000016848	9.5635	9.4195	9.3448	9.5297	8.6083	9.102	8.1529	8.3335
ENSRNOG00000016456	8.173	7.7178	7.7608	7.4791	7.8812	7.158	7.5483	6.3234
ENSRNOG00000029677	4.6324	4.16	5.3162	4.5663	5.4962	5.2744	5.6379	5.6543
ENSRNOG00000006049	10.7531	11.9399	10.7637	11.7311	10.7804	11.7635	10.5277	11.429
ENSRNOG00000058825	5.0983	4.5094	5.6946	5.0474	5.6191	5.5989	6.3905	5.1738
ENSRNOG00000011227	7.7848	8.7757	7.7608	7.9961	7.1945	8.104	6.9524	7.5747
ENSRNOG00000037060	4.2577	4.16	4.7446	3.6368	4.0911	4.4163	5.5506	4.5248
ENSRNOG00000042899	5.1376	3.6044	5.0586	4.1752	4.8114	4.1778	4.9672	4.0939
ENSRNOG00000031448	7.0611	5.5874	6.9353	5.8442	6.8872	6.1546	6.9063	6.5779
ENSRNOG00000049989	9.0152	7.8204	9.0869	8.4781	9.2971	8.3964	9.5756	8.8765
ENSRNOG00000008943	5.2848	5.512	4.0903	4.0983	4.759	4.3411	4.2184	4.191
ENSRNOG00000028543	8.3253	9.9141	9.4914	9.4076	8.7496	9.9838	9.1988	9.5311
ENSRNOG00000028092	4.8371	5.4324	5.1048	5.3753	4.5275	5.8636	4.7753	6.1651
ENSRNOG00000017194	13.8073	13.8836	14.1708	14.5976	14.7605	14.936	15.0727	15.3211
ENSRNOG00000018960	14.1927	13.0265	13.6975	12.8669	13.5015	12.7227	13.3374	12.4966
ENSRNOG00000015253	7.1598	8.2264	7.6005	8.3512	7.397	8.4421	7.1031	8.2515
ENSRNOG00000051482	4.6324	5.0612	4.9613	4.4473	4.0911	4.8001	3.6746	3.6231
ENSRNOG00000018681	5.3532	4.16	5.0586	4.1752	4.0036	5.0567	3.972	4.191
ENSRNOG00000007032	13.192	12.4662	13.2278	12.7246	13.5136	13.2221	14.0278	14.0512
ENSRNOG00000008517	7.1693	5.9532	7.2452	6.371	7.4559	6.4513	7.4552	6.7943
ENSRNOG00000005307	6.6772	6.0091	6.3987	5.6423	6.6911	5.3531	5.9422	5.2658
ENSRNOG00000046848	8.6648	7.3789	8.332	7.8687	8.7563	8.2396	8.999	8.9196
ENSRNOG00000010358	10.9955	12.3492	11.2399	12.1204	11.0375	11.9355	10.9124	11.571
ENSRNOG00000014721	6.2453	6.4872	6.3419	6.4033	6.2524	6.0164	5.6933	4.7957
ENSRNOG00000056778	5.2494	5.7049	6.1345	5.0059	4.4633	5.7519	5.8719	5.0237
ENSRNOG00000011398	5.6802	5.9147	6.7585	5.2024	5.8871	6.6514	5.5506	5.4339
ENSRNOG00000011398	5.6802	5.9147	6.7585	5.2024	5.8871	6.6514	5.5506	5.4339
ENSRNOG00000037211	10.6396	11.0296	10.6306	10.5359	10.7959	9.9777	10.5229	9.2589
ENSRNOG00000052952	7.0405	8.0599	8.0831	7.6968	6.812	7.3429	7.1827	6.5779
ENSRNOG00000052817	5.4184	6.7505	5.4655	6.3041	5.8373	6.6039	5.5203	6.5416
ENSRNOG00000050848	10.8736	12.3886	10.9707	11.9376	11.009	11.7942	11.0293	11.3886
ENSRNOG00000056422	6.0115	6.2755	6.0424	6.7434	6.3796	7.2012	6.2124	7.5197
ENSRNOG00000022975	10.6293	11.7702	11.0615	11.8399	10.8057	11.8718	10.8422	11.9136
ENSRNOG00000032997	7.2159	6.2134	6.9225	6.5974	7.243	7.8564	6.9295	7.7759
ENSRNOG00000028958	6.5519	6.8559	6.3611	7.3931	6.3621	6.4151	5.7466	7.3722
ENSRNOG00000016358	10.5406	11.1449	10.3476	10.4782	9.9676	10.0953	9.4119	9.5968
ENSRNOG00000014508	5.5407	6.1318	5.1048	6.1411	4.911	5.942	4.723	5.7208
ENSRNOG00000011858	10.5856	10.4041	10.2609	9.8891	10.06	9.4958	9.8392	8.847
ENSRNOG00000013170	9.7269	9.0039	9.9595	9.3361	10.2959	9.5469	10.7456	10.0798
ENSRNOG00000013170	9.7269	9.0039	9.9595	9.3361	10.2959	9.5469	10.7456	10.0798
ENSRNOG00000036964	12.8682	14.255	12.9968	13.9912	13.0088	13.651	12.7689	13.211
ENSRNOG00000011471	6.9441	5.512	7.0928	5.979	6.6911	6.0872	6.8945	6.5231
ENSRNOG00000008960	8.4039	7.2686	8.4621	7.2405	8.4099	7.5574	8.4747	7.6788
ENSRNOG00000038190	7.6212	8.0991	7.4017	7.7853	7.1746	7.3137	6.3394	6.8248
ENSRNOG00000005402	3.7501	4.8731	5.4655	4.6762	4.0911	4.9594	5.1366	4.6666
ENSRNOG00000011815	10.7219	10.4786	11.1579	11.322	11.3749	11.6172	11.887	12.1234
ENSRNOG00000030902	4.6863	5.1301	5.2764	4.8737	4.3962	4.1778	5.0115	3.6231
ENSRNOG00000047322	10.3075	9.129	10.4238	9.3692	10.412	9.5427	10.5819	9.894
ENSRNOG00000056249	5.2848	4.4567	5.2764	4.0983	5.5893	5.0567	5.2882	5.7208
ENSRNOG00000005573	9.3354	8.0466	8.6802	7.8974	8.1443	7.8014	7.7641	7.8068
ENSRNOG00000010610	10.1155	11.351	10.2351	11.2383	10.268	11.126	9.9753	10.7822
ENSRNOG00000034089	7.0814	5.7273	6.9607	5.6955	6.7325	6.219	6.3566	5.8453
ENSRNOG00000026136	8.4708	7.2299	8.3985	7.2932	8.5477	7.7072	8.4668	8.2849
ENSRNOG00000011357	7.5502	8.455	7.576	8.5628	7.3884	8.5711	7.5179	8.5503
ENSRNOG00000009145	9.2258	8.7486	9.1013	8.3921	8.8281	7.948	8.6282	7.619
ENSRNOG00000053898	4.7886	4.7027	5.4296	5.6692	4.5889	5.9921	4.9216	5.8152
ENSRNOG00000026055	6.5076	7.2378	6.4172	6.756	6.3265	5.8636	5.7202	5.6198
ENSRNOG00000060687	9.0465	9.7308	8.8494	9.4332	8.3401	9.2635	8.0558	8.9854
ENSRNOG00000001275	13.1273	14.6154	13.2605	14.2988	13.3326	14.1624	13.4222	13.8055
ENSRNOG00000006426	10.0096	10.3209	9.6519	9.8834	9.197	9.4428	8.7702	8.8655
ENSRNOG00000011913	5.4808	4.5094	6.1999	5.5871	6.0489	5.3531	6.0522	5.2658
ENSRNOG00000060681	4.5763	5.0255	4.3428	4.508	3.9104	5.3909	3.6746	4.4483
ENSRNOG00000017254	12.0071	13.2581	12.1982	13.2819	12.2342	13.2173	12.3305	13.052
ENSRNOG00000058449	4.9736	4.7027	4.857	5.0059	4.3257	5.3531	4.1408	5.8749
ENSRNOG00000018200	4.7384	4.3453	5.1931	4.9191	5.9113	4.4163	5.5803	4.7326
ENSRNOG00000003908	10.8278	12.0347	10.9793	11.7394	11.0299	11.2912	10.7116	10.3558
ENSRNOG00000024294	6.0325	6.1813	6.38	6.3379	5.8624	7.0322	6.9637	7.423
ENSRNOG00000022189	10.3881	10.1858	10.7216	10.9394	11.0869	11.193	11.6172	11.7535
ENSRNOG00000011076	10.5776	11.3158	10.4687	10.8968	10.242	10.2778	9.8726	9.5834
ENSRNOG00000003443	7.2611	6.1485	7.2759	6.1023	7.3445	6.0872	6.7188	6.6134
ENSRNOG00000003463	13.4197	14.2566	13.3635	14.0263	12.9051	13.8251	12.6307	13.3495
ENSRNOG00000000368	6.755	7.4	6.1566	6.7434	5.9817	6.1979	5.7202	6.0404
ENSRNOG00000052725	11.5514	12.3882	11.6951	12.1944	11.3216	11.8726	10.7578	11.0944
ENSRNOG00000007799	8.3211	7.5831	8.4753	7.5815	8.4804	7.2534	8.0184	7.0995
ENSRNOG00000052758	7.9035	8.6138	7.6481	8.4931	7.4965	8.2904	6.986	7.7442
ENSRNOG00000056622	7.3968	6.7173	7.2555	6.6113	7.0814	6.378	7.173	5.753
ENSRNOG00000007266	5.0983	4.9513	4.5577	4.3176	4.8621	4.0887	4.0589	3.4767
ENSRNOG00000061230	10.0743	10.5581	10.1159	10.4447	9.4845	10.1236	8.9486	9.4982
ENSRNOG00000019129	7.1113	5.659	6.6534	5.615	6.812	6.2399	6.7188	6.665
ENSRNOG00000017893	9.4095	7.9355	9.007	8.0934	9.1519	8.7083	9.3312	8.9477
ENSRNOG00000027259	7.5502	8.5648	7.4201	8.4474	7.6982	8.8809	7.7641	8.4212
ENSRNOG00000018416	7.1881	8.0555	7.1156	8.2393	7.2141	8.3152	7.5332	8.3651
ENSRNOG00000056748	5.4184	6.8457	5.3162	6.5258	5.6768	5.8365	5.4894	5.7844
ENSRNOG00000061869	7.5356	7.7455	7.4915	7.5815	7.3084	7.0322	6.784	6.0916
ENSRNOG00000012081	12.5627	12.3956	12.9812	12.9376	13.312	13.3888	13.8512	13.8716
ENSRNOG00000061835	7.6955	6.8251	7.4017	6.4658	7.4476	6.6039	7.7446	6.4853
ENSRNOG00000061661	5.8075	4.9127	5.6946	4.3839	4.9584	4.4878	5.0115	4.4483
ENSRNOG00000000618	6.1715	6.4607	5.9941	6.2518	5.2522	5.6308	5.2882	4.97
ENSRNOG00000045779	10.0616	8.6611	9.8139	8.7566	9.6612	8.8302	9.5019	8.9232
ENSRNOG00000002196	11.3508	10.1459	11.2605	10.235	11.3727	10.5419	11.5066	10.7861
ENSRNOG00000053122	6.4926	6.063	6.4712	5.4075	6.0706	5.4636	5.5803	4.97
ENSRNOG00000011411	8.0497	7.9921	7.905	7.4866	7.5125	6.7272	7.3297	6.6308
ENSRNOG00000028879	10.8641	10.2911	10.3209	9.8991	10.1224	9.5022	9.7797	9.0961
ENSRNOG00000006030	13.2817	12.4442	13.1059	12.4347	12.7935	12.149	12.2474	11.5989
ENSRNOG00000010466	12.3505	11.9326	12.5338	12.4602	13.0334	12.7881	13.4928	13.4407
ENSRNOG00000011070	6.3325	5.6117	5.7539	5.7468	5.9113	5.0567	5.2518	4.5975
ENSRNOG00000027770	9.576	10.5455	9.5065	10.5055	9.3798	10.3286	9.3679	10.4533
ENSRNOG00000049676	7.7786	7.5267	7.6005	6.7308	7.4641	6.6514	7.1335	6.2577
ENSRNOG00000039339	8.0701	6.6602	7.6713	6.8645	6.9353	6.7992	6.7452	6.5231
ENSRNOG00000049743	7.7536	8.2652	7.872	8.6051	7.5438	8.8709	7.431	8.6042
ENSRNOG00000049743	7.7536	8.2652	7.872	8.6051	7.5438	8.8709	7.431	8.6042
ENSRNOG00000018101	5.4184	6.0091	4.685	6.0213	5.4306	6.0872	5.1761	6.2351
ENSRNOG00000050034	5.6534	6.1149	5.1931	5.9574	4.911	6.1764	4.7753	5.3523
ENSRNOG00000007934	10.5971	11.5836	10.472	11.2862	10.3623	11.259	9.9961	10.7174
ENSRNOG00000028845	9.0922	10.1101	8.9917	9.2342	8.8751	8.8941	8.2576	8.5775
ENSRNOG00000026928	5.3194	6.5132	6.38	6.1789	5.5893	7.0202	6.1144	5.8152
ENSRNOG00000047545	9.3647	8.4849	9.5594	8.4704	9.7	8.7453	9.8284	9.2561
ENSRNOG00000046390	4.0261	4.8731	5.4655	4.6762	4.2517	4.6209	3.8795	3.9898
ENSRNOG00000046390	4.0261	4.8731	5.4655	4.6762	4.2517	4.6209	3.8795	3.9898
ENSRNOG00000059840	12.0823	13.5612	12.441	13.3161	12.4202	13.1128	12.2217	12.6959
ENSRNOG00000017118	5.058	6.3204	5.355	5.7214	5.2137	5.7226	4.4927	5.5112
ENSRNOG00000019336	9.0897	10.1706	9.5636	10.4763	9.6065	10.4021	9.6047	10.5695
ENSRNOG00000025809	4.0261	4.9127	5.6328	4.0983	4.2517	4.9594	4.7753	4.4483
ENSRNOG00000011445	8.6513	9.3882	8.4576	9.2763	8.1027	9.0557	7.876	8.582
ENSRNOG00000009433	6.977	7.9735	7.4383	8.1131	7.812	8.255	8.0663	8.7744
ENSRNOG00000009244	11.39	11.2253	11.7204	11.3252	12.2014	11.3624	12.6727	12.2461
ENSRNOG00000002953	6.2808	7.0009	6.1345	6.9545	6.1338	7.1022	5.5506	6.3234
ENSRNOG00000052300	5.8075	5.895	5.664	6.4349	5.4962	7.0202	5.6659	6.5599
ENSRNOG00000020517	9.5653	8.4348	9.5841	8.6462	9.6504	9.1413	9.9697	9.6404
ENSRNOG00000019586	6.0736	6.5132	5.9941	5.7718	5.1742	5.6308	4.8745	5.2658
ENSRNOG00000022537	11.0402	11.7114	11.2321	11.1487	11.2282	10.7507	11.1104	9.85
ENSRNOG00000018706	6.78	5.4594	6.7144	6.1218	7.049	6.6357	7.1133	6.6308
ENSRNOG00000003134	12.0038	13.3944	12.2755	13.2056	12.2692	12.8168	11.9766	12.3588
ENSRNOG00000017512	6.4306	4.8731	5.8922	5.0877	5.5279	5.5989	5.6379	4.8562
ENSRNOG00000010199	8.2467	7.393	8.0657	7.4091	7.2993	7.4806	6.7321	6.763
ENSRNOG00000015538	6.7036	6.9254	6.1999	6.2158	5.7858	5.9164	5.7466	5.2658
ENSRNOG00000025370	4.3937	5.1958	4.4896	4.9632	4.7045	5.662	4.8745	5.9038
ENSRNOG00000006789	11.0666	11.6787	11.2675	12.057	10.8081	12.0816	10.6508	11.4695
ENSRNOG00000055822	4.4571	5.1958	4.7446	4.508	4.3257	5.2744	3.5601	4.5248
ENSRNOG00000055822	4.4571	5.1958	4.7446	4.508	4.3257	5.2744	3.5601	4.5248
ENSRNOG00000008947	5.058	4.0926	4.9101	4.0983	4.911	4.9594	5.6933	5.1738
ENSRNOG00000031517	7.4209	8.0196	8.4665	7.6025	6.9819	8.5711	7.9631	7.5656
ENSRNOG00000011846	5.3194	3.7861	4.7446	4.3176	4.1736	4.6209	3.972	3.756
ENSRNOG00000008382	6.0115	6.165	6.8291	5.8205	5.1742	5.9164	5.9872	5.1738
ENSRNOG00000009033	4.5763	4.2861	4.0903	5.0059	3.8108	5.1478	4.6124	5.3523
ENSRNOG00000021109	7.4908	5.9907	6.8428	6.1218	7.0599	6.1325	6.9063	6.4066
ENSRNOG00000046202	7.4756	8.1161	7.3059	8.1799	7.397	8.5545	7.3643	8.5273
ENSRNOG00000053430	10.9521	10.2607	10.8846	10.5258	11.4662	11.071	11.904	11.4664
ENSRNOG00000049075	11.5192	12.2942	11.1985	12.5479	11.3906	12.4145	11.3371	11.9007
ENSRNOG00000007808	9.2439	9.3472	9.1545	9.9963	9.3199	10.2562	9.4324	10.5785
ENSRNOG00000016798	9.6526	11.1107	9.7946	10.7083	9.8297	10.5545	9.7876	10.0542
ENSRNOG00000004841	7.4524	6.8354	7.7894	7.0596	8.1027	7.0441	8.3249	7.7037
ENSRNOG00000060525	11.9887	10.8454	11.8478	10.8996	11.8451	10.8042	11.9748	11.2518
ENSRNOG00000029954	6.5949	7.4	6.9481	7.3018	7.1236	8.2239	6.9749	7.9174
ENSRNOG00000061070	4.4571	5.4859	4.4181	5.5297	4.4633	5.0089	4.0589	4.97
ENSRNOG00000002050	8.6308	9.7084	8.3845	9.468	8.4352	9.0761	8.253	8.6476
ENSRNOG00000034241	7.2522	8.4003	8.4077	7.7543	7.049	8.2499	7.4632	7.4818
ENSRNOG00000001960	5.6534	5.7494	5.3928	5.2387	5.2897	4.4163	5.0544	4.282
ENSRNOG00000013413	7.4908	8.2146	7.2859	7.8395	6.9471	7.1135	6.5033	7.0995
ENSRNOG00000049335	6.3325	5.1958	5.9693	5.4391	5.7593	5.4986	5.1761	4.5975
ENSRNOG00000018114	12.0948	11.5779	12.0729	11.9673	12.5427	12.3031	12.9648	13.1836
ENSRNOG00000047439	8.1539	9.4652	8.1453	9.0927	8.1132	9.0906	8.253	8.6519
ENSRNOG00000061414	7.1014	8.1204	6.6534	7.377	6.4475	7.1022	6.6505	7.3195
ENSRNOG00000008283	11.5997	12.9972	11.7688	12.8464	11.9348	12.6615	11.8981	12.4313
ENSRNOG00000033496	6.6228	7.0372	6.7144	6.756	6.113	6.3967	5.3923	5.9322
ENSRNOG00000059599	5.5981	5.4048	4.6227	5.6955	6.092	6.0164	6.1144	6.2577
ENSRNOG00000026861	4.5179	5.0255	3.8935	4.6223	4.759	3.9936	4.9216	5.5112
ENSRNOG00000008526	6.5373	5.4594	5.7826	5.4699	5.3619	5.3909	4.8257	6.1888
ENSRNOG00000061524	7.4832	8.5926	7.5842	8.0171	7.5204	7.9224	6.7452	7.4913
ENSRNOG00000008986	9.2926	9.4247	9.3279	8.8795	9.2044	8.5504	8.8727	7.8221
ENSRNOG00000023446	13.2523	14.1449	13.5882	14.4611	13.6454	14.5382	13.7853	14.7524
ENSRNOG00000014205	10.3921	9.5351	10.2155	9.1486	10.0104	9.1984	9.9154	8.9786
ENSRNOG00000002983	11.2955	11.5725	11.0732	10.9193	10.6167	10.5419	10.3667	9.9243
ENSRNOG00000055365	13.1405	12.248	13.1023	12.1958	13.1946	12.0238	13.1906	12.2118
ENSRNOG00000030296	5.2494	5.7925	6.5734	5.979	5.0917	5.9921	5.3584	5.0755
ENSRNOG00000009209	6.4464	6.8147	5.9941	6.0824	5.9817	6.0404	4.9672	5.7844
ENSRNOG00000050910	5.6534	6.1974	4.6227	5.979	5.4638	6.1546	5.7466	5.1738
ENSRNOG00000050910	5.6534	6.1974	4.6227	5.979	5.4638	6.1546	5.7466	5.1738
ENSRNOG00000007763	4.7886	3.8691	5.1931	3.8394	4.9584	4.4878	5.1761	4.7326
ENSRNOG00000028426	13.2966	14.4927	13.2668	14.1766	13.2667	14.0953	13.0347	13.6717
ENSRNOG00000012546	5.3862	6.1974	5.4655	6.2339	5.2137	6.064	4.723	5.7844
ENSRNOG00000028668	6.1903	5.9721	5.3928	5.9132	4.759	5.4636	4.8257	5.1738
ENSRNOG00000000588	9.8723	8.664	9.6024	8.7535	9.8935	9.0587	10.0301	9.3925
ENSRNOG00000009533	6.6089	5.1633	6.3987	5.8442	6.2899	6.3399	5.9649	6.8986
ENSRNOG00000052844	5.3194	4.4021	5.6946	4.8737	5.4306	4.4163	5.6379	4.6666
ENSRNOG00000039379	7.9594	7.2456	7.918	6.8528	8.0271	6.827	8.0611	7.8668
ENSRNOG00000055271	5.626	7.3647	6.0184	6.5258	6.2713	6.7419	6.1144	6.665
ENSRNOG00000027014	4.2577	4.7472	4.2635	5.0059	4.8114	5.7226	4.7753	5.5483
ENSRNOG00000045997	4.7886	4.9127	4.0903	4.7783	4.6479	5.1912	4.362	5.8453
ENSRNOG00000038980	6.977	7.2221	6.9856	6.9761	6.6628	6.4513	6.0522	5.6879
ENSRNOG00000020995	10.0552	10.2511	9.9389	10.4053	9.5897	10.2252	8.7409	10.0428
ENSRNOG00000015160	8.5675	7.1072	8.5567	7.8917	8.5859	8.373	8.4467	8.6731
ENSRNOG00000018242	10.8464	12.1783	10.9793	11.941	11.0026	11.8859	10.9815	11.5437
ENSRNOG00000015308	10.9922	11.2497	11.1413	10.9373	11.1398	10.3986	10.8283	9.6532
ENSRNOG00000055142	7.1788	6.6833	6.7292	6.2339	6.464	6.1325	5.7466	5.5845
ENSRNOG00000018359	9.5653	8.2343	9.1126	8.2834	9.2093	9.1133	9.4646	9.5426
ENSRNOG00000015084	12.1793	10.7364	11.7045	10.8484	11.2263	10.8725	10.924	10.7021
ENSRNOG00000014915	11.8073	11.8923	12.2893	12.3052	12.9032	12.4358	13.3172	12.9452
ENSRNOG00000012747	11.4734	11.0319	11.3291	10.6396	11.0019	10.3077	10.5513	9.9012
ENSRNOG00000007755	8.1443	8.99	7.7964	8.6223	7.6557	8.508	7.4869	7.8372
ENSRNOG00000003452	4.0261	4.5094	4.3428	4.6762	5.1742	5.3531	5.3238	5.3937
ENSRNOG00000003452	4.0261	4.5094	4.3428	4.6762	5.1742	5.3531	5.3238	5.3937
ENSRNOG00000003809	6.2982	6.2906	6.3987	6.8875	6.0268	7.0676	5.9872	7.4625
ENSRNOG00000007895	11.7133	13.0175	11.8631	12.8616	11.9597	12.8725	12.0073	12.6093
ENSRNOG00000009411	8.3672	7.7619	8.1564	7.3103	7.7394	7.1022	7.6706	6.7787
ENSRNOG00000020194	9.7058	10.6474	9.4108	10.6053	9.4539	10.367	9.4385	9.874
ENSRNOG00000019848	8.4397	9.2481	9.1736	8.7566	8.0381	9.1274	7.9965	8.1585
ENSRNOG00000019848	8.4397	9.2481	9.1736	8.7566	8.0381	9.1274	7.9965	8.1585
ENSRNOG00000044512	5.1376	4.2861	3.784	3.6368	4.5889	4.4163	3.6746	3.8776
ENSRNOG00000007539	7.3887	6.3496	7.1156	6.511	6.6339	6.3399	5.8477	5.96
ENSRNOG00000055911	5.1759	5.659	6.2625	5.3086	4.7045	6.1325	5.1761	5.2205
ENSRNOG00000048356	4.7384	5.4324	5.3928	4.9632	3.8108	5.3143	4.723	4.97
ENSRNOG00000007771	5.1759	5.4324	4.1795	5.2387	4.8114	5.662	4.7753	5.7844
ENSRNOG00000008001	7.2067	6.0805	7.1043	6.1023	7.0599	6.3399	7.3643	6.4066
ENSRNOG00000009503	10.4625	11.0017	10.6217	10.7292	10.7156	10.1528	10.1574	9.303
ENSRNOG00000049192	5.4808	5.2891	5.4296	5.5587	5.4962	4.9083	3.972	5.0755
ENSRNOG00000051399	4.9736	4.5094	4.8019	4.2482	4.4633	3.7825	4.8257	3.4767
ENSRNOG00000022298	8.8447	7.9499	8.4487	8.3512	9.0354	8.5037	9.4445	9.3976
ENSRNOG00000004676	5.0983	4.0926	5.0107	4.2482	5.2522	4.1778	5.0115	3.9898
ENSRNOG00000014835	3.7501	5.1633	3.5364	4.508	3.9104	4.4878	3.972	4.4483
ENSRNOG00000059148	6.8991	6.6602	6.9353	7.1386	6.7188	7.9352	6.3737	7.6788
ENSRNOG00000010780	10.7843	9.9141	10.6629	9.9033	10.8612	9.7907	11.0179	9.8556
ENSRNOG00000008113	12.3035	11.0603	12.3273	11.3987	12.3809	11.7778	12.5538	12.0012
ENSRNOG00000038610	5.8788	7.3138	6.4887	7.1386	6.5592	7.5323	6.7321	6.9411
ENSRNOG00000021945	5.626	5.512	5.0586	5.3753	5.3619	6.0872	5.4254	6.7311
ENSRNOG00000015878	6.8876	7.0282	6.2419	6.4349	6.4964	6.0164	6.1345	5.3523
ENSRNOG00000021795	7.0197	6.3351	6.1999	6.2339	5.9352	5.942	5.1366	5.9322
ENSRNOG00000001367	6.3325	5.3481	5.7539	4.9191	5.6191	4.7428	5.6094	4.97
ENSRNOG00000023531	5.2131	4.4021	5.0586	4.4473	4.6479	3.664	4.4927	3.8776
ENSRNOG00000061928	8.173	7.6724	8.3417	8.0583	8.7462	8.3004	9.0998	9.196
ENSRNOG00000020444	10.1686	11.3397	10.1494	11.0087	10.1302	11.2063	10.1512	10.813
ENSRNOG00000055222	5.3862	6.4062	5.7245	6.718	5.6768	6.504	5.6933	6.648
ENSRNOG00000013459	9.0439	7.6608	8.7253	8.2703	8.9472	7.8292	8.1429	8.8054
ENSRNOG00000013459	9.0439	7.6608	8.7253	8.2703	8.9472	7.8292	8.1429	8.8054
ENSRNOG00000015623	5.5111	5.3189	5.6328	5.6423	5.8624	6.3204	6.1144	6.9411
ENSRNOG00000003207	8.3296	8.0555	7.9752	7.4406	7.4965	7.362	6.7321	7.1366
ENSRNOG00000018992	10.059	10.4119	9.8918	9.6253	9.768	9.4017	9.4036	8.6561
ENSRNOG00000061688	6.6503	7.3503	6.9856	7.6638	7.049	8.2239	6.8945	7.7442
ENSRNOG00000004998	9.3354	10.4934	9.5511	10.563	9.4744	10.3811	9.3636	9.9137
ENSRNOG00000015615	8.3714	7.5394	8.054	7.2225	8.0159	7.0441	7.9115	6.9549
ENSRNOG00000006645	7.0197	7.6254	6.606	7.1192	6.1542	6.9074	6.1544	6.3018
ENSRNOG00000013867	6.4926	7.5139	6.4887	7.4012	6.8248	7.5657	6.1933	7.087
ENSRNOG00000048199	7.7086	7.5769	7.4827	7.9639	7.0707	7.7943	6.3905	7.9031
ENSRNOG00000020080	9.0947	8.0818	8.9824	7.9366	8.8281	7.6769	8.5995	8.1823
ENSRNOG00000037467	9.527	10.5064	9.2681	10.02	9.236	10.2903	9.1352	10.0066
ENSRNOG00000033893	13.3055	14.4317	13.3546	14.2196	13.3718	14.3173	13.3437	14.3075
ENSRNOG00000012311	10.5714	11.4599	10.4961	11.2438	10.3711	11.3403	10.201	11.4096
ENSRNOG00000007947	7.6073	6.896	7.4915	6.7051	7.5125	6.7272	7.0825	6.0662
ENSRNOG00000002889	6.366	7.3575	6.1999	7.2583	6.5124	7.4719	6.6222	7.4029
ENSRNOG00000020298	11.6928	12.1059	12.0275	12.2241	12.6139	12.6742	13.1811	13.0695
ENSRNOG00000014052	8.3548	9.1014	8.5855	8.5911	8.6771	8.1868	8.0923	7.3302
ENSRNOG00000023657	11.9506	13.3841	12.1408	13.1877	12.4126	13.0286	12.34	12.8603
ENSRNOG00000003704	4.9736	4.9127	5.0586	4.5663	4.8621	4.2618	4.4288	3.4767
ENSRNOG00000027277	4.6324	3.7861	4.3428	4.3176	4.7045	4.3411	5.5803	4.191
ENSRNOG00000047007	5.2494	4.0926	5.3928	4.7282	5.0042	5.4636	5.5203	5.6879
ENSRNOG00000042692	5.3532	5.5375	4.4181	5.4391	5.0486	5.3909	4.1408	4.7326
ENSRNOG00000060924	4.7384	4.6567	5.2353	5.3086	5.0042	6.1325	4.6124	5.5845
ENSRNOG00000000636	9.6661	10.5209	9.7999	10.106	9.6323	9.6439	9.4015	8.7185
ENSRNOG00000047769	5.5981	4.8731	5.0107	4.017	4.4633	4.4163	4.8257	4.0939
ENSRNOG00000000925	11.903	12.6937	12.1463	12.942	11.8732	12.9697	11.6359	12.6251
ENSRNOG00000054147	4.9296	4.5602	4.0903	5.2024	5.1335	5.2334	4.9672	5.8749
ENSRNOG00000048738	5.1376	5.0255	5.4296	4.8268	4.0036	5.3909	5.2518	4.282
ENSRNOG00000048738	5.1376	5.0255	5.4296	4.8268	4.0036	5.3909	5.2518	4.282
ENSRNOG00000012414	10.4931	11.5632	10.4928	11.2747	10.3502	10.9576	9.9556	10.6432
ENSRNOG00000020110	4.8371	5.2587	5.8108	4.3176	4.3962	5.2744	4.8257	4.4483
ENSRNOG00000020110	4.8371	5.2587	5.8108	4.3176	4.3962	5.2744	4.8257	4.4483
ENSRNOG00000009594	5.7325	6.3204	5.9184	6.3379	6.1338	6.8678	6.4399	7.3618
ENSRNOG00000012343	9.0439	10.1909	9.1736	10.3337	9.5727	10.3916	9.7358	10.1127
ENSRNOG00000012591	4.4571	5.9721	4.5577	5.1652	4.4633	4.6832	4.4927	4.7957
ENSRNOG00000012786	13.9083	13.597	14.1838	13.9943	14.6351	14.2418	15.1072	14.9185
ENSRNOG00000026447	7.9149	7.6014	7.2244	7.1192	6.9115	6.6822	6.3905	6.5779
ENSRNOG00000057702	6.9661	7.7122	6.3987	6.8292	6.1943	7.0792	6.1345	6.763
ENSRNOG00000032778	12.8	13.3251	12.9078	12.997	12.982	12.4682	12.4932	11.61
ENSRNOG00000016749	4.5763	5.1633	4.685	4.4473	4.5275	5.1912	3.6746	3.9898
ENSRNOG00000014862	8.5603	9.1968	8.0242	8.6729	8.0326	8.4102	7.5632	7.8742
ENSRNOG00000016391	5.8554	6.5639	6.998	5.8205	5.5279	6.5211	6.8093	6.3446
ENSRNOG00000016391	5.8554	6.5639	6.998	5.8205	5.5279	6.5211	6.8093	6.3446
ENSRNOG00000051510	5.0164	4.7472	5.1048	5.615	5.5279	5.7519	5.2144	6.4066
ENSRNOG00000031475	9.453	8.1986	8.9287	8.0223	8.6842	8.3152	8.4668	7.8595
ENSRNOG00000056026	4.8371	4.2245	4.7446	5.0059	4.3962	5.662	4.0589	5.0755
ENSRNOG00000012119	5.1376	5.8344	6.112	5.2024	5.5279	4.9594	5.4577	4.4483
ENSRNOG00000009576	8.0497	8.9357	7.7823	8.8268	7.8564	8.7954	7.7047	8.5865
ENSRNOG00000005865	12.3231	13.6385	12.4326	13.4778	12.6028	13.3375	12.5101	13.0723
ENSRNOG00000004697	6.366	6.2292	5.8385	5.6955	5.6768	5.7806	4.8745	5.0237
ENSRNOG00000017420	6.4926	7.1242	5.8656	6.9653	5.9352	7.0792	6.2682	6.9823
ENSRNOG00000028137	14.2823	15.1709	14.3801	14.8092	14.6028	14.3352	14.2439	13.3802
ENSRNOG00000057037	5.7829	5.3189	5.8108	4.9191	5.7858	4.4878	5.0544	4.7326
ENSRNOG00000053196	11.31	11.2698	11.8117	11.6129	12.1615	11.8954	12.7063	12.4757
ENSRNOG00000055809	5.7066	5.4594	6.112	4.508	5.559	4.7428	5.2882	5.1255
ENSRNOG00000055809	5.7066	5.4594	6.112	4.508	5.559	4.7428	5.2882	5.1255
ENSRNOG00000022321	4.9736	4.2245	4.4181	4.4473	3.7037	4.3411	3.5601	3.4767
ENSRNOG00000004682	10.4498	10.9311	10.3464	10.4896	10.4152	10.0265	10.0002	9.1664
ENSRNOG00000024677	11.7605	12.7555	11.6659	12.1632	11.568	11.8868	11.204	11.1626
ENSRNOG00000014711	7.9149	8.3215	7.4473	8.5628	7.4641	8.4194	7.1827	8.2116
ENSRNOG00000007270	6.977	7.7994	7.0462	7.8336	6.812	8.3053	7.2114	7.619
ENSRNOG00000060818	4.7384	4.6093	3.784	4.9632	4.3257	5.4277	4.5538	5.2205
ENSRNOG00000013884	9.8144	8.9139	9.8517	8.7937	9.8813	8.8233	9.9169	9.1423
ENSRNOG00000057097	7.0405	5.7494	7.1156	6.3379	6.8626	6.0404	6.9971	6.2799
ENSRNOG00000012865	9.4876	8.3722	9.4039	8.5735	9.5632	8.7453	9.7636	9.3745
ENSRNOG00000047656	14.4989	13.83	14.9443	14.4163	15.1587	14.7249	15.474	15.1091
ENSRNOG00000003812	8.2377	7.4	8.0831	7.0697	7.9354	7.1798	7.6357	6.7943
ENSRNOG00000034007	7.1788	6.6947	6.8564	6.3379	6.0268	6.064	5.8719	5.7208
ENSRNOG00000029658	12.7336	11.734	12.4862	11.6767	12.4258	11.5167	12.278	11.3405
ENSRNOG00000015616	9.0309	9.9478	9.1267	10.1339	9.5612	10.3811	9.5626	10.3066
ENSRNOG00000021680	9.5008	8.2382	9.2883	8.4001	9.2621	8.2396	9.1023	8.573
ENSRNOG00000020835	4.7886	6.3351	5.3928	5.9354	5.3619	5.7226	5.1366	4.97
ENSRNOG00000011241	9.7915	9.7155	9.6004	9.2499	9.2263	8.8575	9.0582	8.2231
ENSRNOG00000019575	6.755	5.8549	6.8012	5.7963	6.7325	6.7708	7.0511	7.1962
ENSRNOG00000057569	6.0325	5.9532	6.0892	6.0623	5.9817	6.8943	6.6079	7.3302
ENSRNOG00000049662	8.4476	7.6781	8.523	8.1179	8.1132	7.158	8.0505	7.2194
ENSRNOG00000016587	11.6365	12.4583	11.8609	12.6892	12.0437	12.9532	12.2084	13.0667
ENSRNOG00000047631	5.1759	3.9475	5.2764	4.8268	4.9584	5.4277	5.2882	5.6198
ENSRNOG00000027540	7.3558	8.5238	7.345	8.4396	7.6629	8.4285	7.4063	7.8959
ENSRNOG00000030475	7.27	6.2906	7.3157	6.4033	7.29	6.2399	6.9637	6.1651
ENSRNOG00000011621	9.2838	10.8293	10.2975	10.2944	10.4046	9.7818	9.5096	9.8105
ENSRNOG00000011621	9.2838	10.8293	10.2975	10.2944	10.4046	9.7818	9.5096	9.8105
ENSRNOG00000016776	8.7717	7.7066	8.6376	7.4484	8.1391	7.7659	7.777	7.4029
ENSRNOG00000020308	11.8411	11.3711	11.8204	11.7263	12.1195	12.2549	12.5447	13.0044
ENSRNOG00000012735	8.7528	8.7097	8.6017	8.6223	8.6231	8.0983	8.8177	7.2869
ENSRNOG00000001250	4.9736	5.9147	4.2635	5.4391	4.8114	5.1029	4.9216	4.5248
ENSRNOG00000061099	9.8399	10.5612	10.8383	9.5801	9.6084	10.1975	10.2034	9.3667
ENSRNOG00000000777	11.5372	12.3835	11.6214	12.458	11.6683	12.807	11.761	12.6424
ENSRNOG00000002085	5.058	4.9127	4.7446	4.2482	5.0042	4.3411	4.0589	3.6231
ENSRNOG00000014311	12.2078	11.1624	12.045	11.0779	11.906	10.9979	11.8221	11.0088
ENSRNOG00000007030	10.4663	11.0115	10.0166	10.432	9.8408	10.0129	9.57	9.4622
ENSRNOG00000010134	8.1777	7.8359	8.0242	8.1752	8.134	8.8199	8.3249	9.4203
ENSRNOG00000060952	4.1845	5.1301	5.0586	3.8394	4.0036	4.4878	4.0589	3.8776
ENSRNOG00000055560	5.3194	4.2861	4.685	4.7282	5.1742	5.7226	5.0544	5.753
ENSRNOG00000003479	10.1338	9.34	10.0211	9.0828	9.934	8.8941	9.9139	8.9955
ENSRNOG00000007031	11.2922	10.1386	11.0228	10.0573	10.987	10.0953	10.9939	10.2584
ENSRNOG00000022767	10.7944	10.5487	10.7519	10.2204	10.4099	9.8714	10.1733	9.2363
ENSRNOG00000053603	4.8371	5.1958	4.3428	4.3839	3.4625	4.0887	4.292	4.191
ENSRNOG00000045919	5.7579	6.7829	6.0892	6.8052	6.2899	6.11	5.4894	5.5112
ENSRNOG00000019667	5.9244	6.2134	5.8656	5.8676	6.0268	5.2334	5.3923	4.6666
ENSRNOG00000051836	8.1964	7.2221	7.9309	6.8875	7.7258	6.7123	7.5853	7.2536
ENSRNOG00000054517	4.5179	5.0612	5.0586	5.4075	5.0486	6.0164	4.7753	5.8453
ENSRNOG00000016414	12.9929	12.022	12.8869	11.8328	12.7734	11.8397	12.5461	11.8242
ENSRNOG00000018373	9.991	10.7398	9.8051	10.3903	9.5593	10.0766	9.1352	9.5334
ENSRNOG00000060574	5.6534	5.9532	5.8656	6.2694	5.9817	7.0792	6.2499	6.9411
ENSRNOG00000005964	8.7623	8.6582	8.9978	8.8938	9.157	9.0439	9.5019	10.2514
ENSRNOG00000036682	9.2439	9.0084	9.1379	9.3108	8.6009	9.102	7.8087	8.4704
ENSRNOG00000003597	11.369	11.4999	11.6592	11.6462	12.2974	11.9235	12.7723	12.5102
ENSRNOG00000054315	7.7848	7.9355	7.9245	8.1131	7.8934	9.0409	7.6143	8.8207
ENSRNOG00000059429	5.3532	6.1318	5.3162	5.9574	5.0486	5.9164	4.6124	5.5112
ENSRNOG00000003147	15.2964	15.1992	15.871	16.0094	16.1363	16.2893	16.5397	16.5296
ENSRNOG00000024905	5.2848	4.6567	4.4896	4.7783	4.1736	3.664	4.292	5.0237
ENSRNOG00000032160	4.4571	5.4324	5.5006	4.7282	4.0911	5.1912	5.2518	4.5975
ENSRNOG00000013727	11.8171	12.5804	11.9163	12.0731	11.927	11.5593	11.4935	10.8187
ENSRNOG00000023208	6.1903	6.5261	5.9941	6.2518	5.9352	7.0081	6.0732	7.3408
ENSRNOG00000021261	6.2089	6.9541	5.8922	6.8528	5.7593	6.5714	5.6379	5.9038
ENSRNOG00000021669	11.68	12.5599	11.8719	12.1895	11.9495	11.6272	11.5754	10.814
ENSRNOG00000032798	11.6679	13.0092	11.8521	12.8426	12.2179	12.7936	12.4903	12.914
ENSRNOG00000031367	5.0164	5.8136	6.1566	5.615	4.7045	6.0872	5.3923	5.2658
ENSRNOG00000031367	5.0164	5.8136	6.1566	5.615	4.7045	6.0872	5.3923	5.2658
ENSRNOG00000030568	10.8157	10.8163	10.9077	11.2715	10.3131	10.885	9.7732	10.0232
ENSRNOG00000021688	3.7501	4.8731	5.0107	4.7783	4.0036	5.1478	4.362	4.191
ENSRNOG00000037466	4.7886	4.0926	5.0586	4.1752	5.0917	4.5559	4.6688	3.6231
ENSRNOG00000002593	12.4538	11.3532	12.0834	11.1565	12.0097	11.1069	11.7204	11.176
ENSRNOG00000054508	8.3877	8.9333	8.3368	8.8417	7.7258	8.5711	7.4632	8.4411
ENSRNOG00000019463	10.7251	10.4991	10.9715	10.9228	11.2633	11.4063	11.6451	12.0521
ENSRNOG00000054553	5.4184	5.1958	3.9952	4.3839	4.911	5.2334	4.292	4.7957
ENSRNOG00000004834	13.04	11.8563	12.7744	11.9659	12.9077	12.1116	13.1378	12.339
ENSRNOG00000011478	4.5763	3.3965	4.5577	4.0983	4.7045	4.5559	5.1366	4.5248
ENSRNOG00000002280	8.8712	8.5429	8.4442	8.0481	8.2808	7.8564	7.9231	7.2079
ENSRNOG00000057758	5.2494	3.9475	4.4181	4.7282	3.9104	3.664	4.362	4.5248
ENSRNOG00000014928	12.1904	11.5205	12.1929	11.5077	11.9669	11.1923	11.4802	10.7154
ENSRNOG00000054457	4.9736	5.7711	4.9101	5.615	4.7045	6.0404	5.0961	5.8749
ENSRNOG00000028648	6.1715	6.42	5.4655	5.9354	5.6482	5.9164	5.3923	4.7957
ENSRNOG00000042686	9.7682	8.527	9.3279	8.4781	9.2287	8.4194	8.7605	8.4509
ENSRNOG00000008596	7.4679	7.3285	6.8291	6.8989	6.7595	6.4333	6.5033	5.8749
ENSRNOG00000059572	5.9902	4.7472	5.4296	5.3423	5.4306	5.8902	4.9216	4.5975
ENSRNOG00000059572	5.9902	4.7472	5.4296	5.3423	5.4306	5.8902	4.9216	4.5975
ENSRNOG00000020013	9.3954	9.6539	9.42	9.1769	9.3557	8.8025	9.0154	8.0332
ENSRNOG00000014573	15.4998	14.5345	15.7921	15.1193	15.8488	14.9085	15.539	14.6517
ENSRNOG00000016758	5.4184	4.7027	5.7245	4.4473	5.3619	4.5559	4.8745	4.3676
ENSRNOG00000058784	8.2512	9.0176	8.3751	9.2139	8.5204	9.4607	9.1125	9.61
ENSRNOG00000055506	6.1903	5.1958	6.112	4.8737	5.7858	4.9594	5.8231	5.6879
ENSRNOG00000046349	5.7325	5.2891	5.7539	5.4699	5.2522	6.5211	4.8745	5.9873
ENSRNOG00000013436	6.4464	7.4813	6.6842	6.9545	6.3265	6.9711	6.1544	7.5103
ENSRNOG00000049385	6.3493	5.512	6.0184	4.8268	5.9817	5.4636	6.1345	5.3097
ENSRNOG00000056444	5.8788	4.5094	5.4655	4.7783	5.4638	5.1912	6.0092	5.3097
ENSRNOG00000010064	12.6227	11.4926	12.8209	11.9646	12.6522	11.904	12.6023	11.7244
ENSRNOG00000025923	6.8408	7.7345	7.7535	6.7931	6.464	7.2431	7.0616	6.466
ENSRNOG00000025923	6.8408	7.7345	7.7535	6.7931	6.464	7.2431	7.0616	6.466
ENSRNOG00000028394	4.5763	4.9127	4.6227	4.6762	4.5889	5.5662	4.723	5.9038
ENSRNOG00000001160	5.6802	6.6367	6.9732	6.1975	5.5893	6.827	6.1144	6.4267
ENSRNOG00000001160	5.6802	6.6367	6.9732	6.1975	5.5893	6.827	6.1144	6.4267
ENSRNOG00000054549	11.516	12.4212	11.5113	12.9144	11.8	12.5744	12.0069	11.9707
ENSRNOG00000018111	10.6155	11.3822	10.5079	11.1788	10.2479	10.9441	9.8376	10.4335
ENSRNOG00000020904	7.2611	6.5886	7.1926	6.4961	7.7596	7.4362	7.7641	7.7281
ENSRNOG00000010749	7.8513	7.0986	7.7608	6.6656	7.6982	6.5381	7.4228	6.9958
ENSRNOG00000003302	11.6523	10.9527	11.886	11.2927	12.233	11.6142	12.5283	11.9978
ENSRNOG00000019159	10.3952	11.1501	10.159	11.1344	10.2444	10.7017	9.7092	10.1539
ENSRNOG00000058987	6.0115	4.9889	4.9101	4.9632	4.3962	5.4277	4.5538	5.1738
ENSRNOG00000010158	7.2251	7.5074	6.6689	7.773	6.9115	8.016	6.7712	7.72
ENSRNOG00000006114	7.8631	6.6485	7.8919	6.7051	7.6771	6.9586	7.578	7.4429
ENSRNOG00000052081	4.3937	5.4324	4.9613	4.9191	4.6479	5.3143	4.0589	4.191
ENSRNOG00000049714	5.626	4.6567	5.5006	5.0474	6.0045	5.5989	6.0522	6.0662
ENSRNOG00000046314	6.1903	5.5375	5.6946	4.9632	5.8118	5.0089	5.4577	4.6666
[truncated: 12,453 more rows]
