# Supplementary material for: Panax notoginseng alleviates oxidative stress through miRNA regulations based on systems biology approach
Source: Chin Med. 2023 Jun 20;18:74. doi: 10.1186/s13020-023-00768-y (PMC10280844; doi:10.1186/s13020-023-00768-y)
Supplement: Supplementary file 13 — Additional file 13. Table S3: miRNA raw data from miRNA sequencing post PNS treatment. [file 13020_2023_768_MOESM13_ESM.xlsx]

## Sheet: Sheet1
	miRNA	Control_1	Control_2	Low_1	Low_2	Mediuem_1	Mediuem_2	High_1	High_2
0	rno-let-7i	150262	54483	127540	67212.6	87024.6	51358.5	145080	67350.8
1	rno-mir-3074	142137	75899.7	79376.4	78355.1	64528.5	59598.3	150708	79325.4
2	rno-mir-21	89991.5	58317.6	71909.2	78355.1	92606.5	41667.4	47440.8	52009.9
3	rno-mir-375	127277	54483	71909.2	80331.4	43019	62501	39055.6	42656.3
4	rno-mir-3549	70226.6	12879.2	70901.1	13118.8	33659.7	20833.7	50254.8	21328.2
5	rno-mir-26a	62515.8	24021.7	23745.7	37380.1	6075.1	0	66968.6	34048
6	rno-mir-7a-2	24669.6	34295.9	31885	62629.5	36943.9	0	22285	23949.2
7	rno-mir-27b	43312.1	16713.8	7803.23	26237.5	49587.4	20833.7	33484.3	54631
8	rno-mir-22	24108.4	17582.1	47827.4	24261.3	15434.4	0	22341.8	28060.7
9	rno-mir-153	6588.31	19318.8	8139.25	22285	15434.4	33427.5	22285	52009.9
10	rno-mir-16	19203.7	12879.2	24081.7	12130.6	30375.5	19382.3	25099	15340.9
11	rno-mir-7a-1	13176.6	28724.6	24081.7	25249.4	6075.1	0	13956.5	11974.6
12	rno-mir-193a	37285	6439.6	39352.2	0	15434.4	11142.5	16770.5	5987.31
13	rno-mir-24-2	12615.4	18450.4	8139.25	29832.5	6075.1	0	5571.26	27315.5
14	rno-mir-103-1	38407.4	0	7803.23	12130.6	24793.7	0	16713.8	5987.31
15	rno-mir-27a	30135.5	5571.26	7803.23	13118.8	6075.1	9691.17	19527.8	5987.31
16	rno-mir-106b	6027.1	6439.6	16278.5	6559.39	0	9691.17	41869.6	11974.6
17	rno-let-7g	19203.7	11142.5	7803.23	12130.6	9359.3	0	5571.26	24694.4
18	rno-let-7f-1	0	0	24081.7	6559.39	40228.1	0	11142.5	9353.56
19	rno-mir-3596d	0	0	24081.7	6559.39	40228.1	0	11142.5	9353.56
20	rno-mir-29b-2	12615.4	11142.5	0	0	15434.4	20833.7	19527.8	0
21	rno-mir-29b-1	12615.4	11142.5	0	0	15434.4	20833.7	19527.8	0
22	rno-mir-98	6027.1	5571.26	8139.25	11142.5	15434.4	0	22341.8	5987.31
23	rno-mir-1224	6588.31	0	0	17701.9	0	22285	27913.1	9353.56
24	rno-mir-3587	12615.4	11142.5	0	0	15434.4	20833.7	19527.8	0
25	rno-mir-29b-3	12615.4	11142.5	0	0	15434.4	20833.7	19527.8	0
26	rno-mir-31a	6027.1	16713.8	23745.7	6559.39	9359.3	9691.17	0	0
27	rno-mir-32	12615.4	24021.7	0	11142.5	0	0	8385.27	9353.56
28	rno-mir-31b	6027.1	16713.8	23745.7	6559.39	9359.3	9691.17	0	0
29	rno-mir-24-1	6588.31	12010.9	0	12130.6	6075.1	0	5571.26	11974.6
30	rno-let-7a-2	6588.31	12879.2	0	17701.9	0	9691.17	5571.26	0
31	rno-mir-23b	6027.1	6439.6	0	16713.8	0	11142.5	0	15340.9
32	rno-mir-3596a	6588.31	12879.2	0	17701.9	0	9691.17	5571.26	0
33	rno-mir-301a	6588.31	0	8139.25	13118.8	0	20833.7	0	9353.56
34	rno-mir-101b	12615.4	12010.9	0	0	0	9691.17	5571.26	5987.31
35	rno-let-7a-1	6588.31	6439.6	0	12130.6	0	9691.17	13956.5	0
36	rno-mir-141	12054.2	5571.26	0	5571.26	0	9691.17	5571.26	9353.56
37	rno-mir-92b	6588.31	6439.6	0	16713.8	0	0	8385.27	5987.31
38	rno-let-7f-2	0	0	8139.25	0	34153	0	0	9353.56
39	rno-mir-9a-1	0	0	7803.23	6559.39	0	0	13956.5	15340.9
40	rno-mir-101a	12615.4	0	0	6559.39	0	0	25155.8	0
41	rno-mir-103-2	25230.8	0	0	0	0	0	11142.5	0
42	rno-mir-191a	0	5571.26	7803.23	12130.6	15434.4	0	0	0
43	rno-mir-191b	0	5571.26	7803.23	12130.6	15434.4	0	0	0
44	rno-mir-9b-1	0	0	7803.23	6559.39	0	0	13956.5	15340.9
45	rno-mir-3575	6027.1	0	7803.23	0	21509.5	9691.17	0	0
46	rno-mir-193b	6588.31	0	7803.23	13118.8	15434.4	0	0	0
47	rno-mir-29a	6027.1	5571.26	7803.23	12130.6	0	0	0	0
48	rno-mir-29c-1	6588.31	0	7803.23	5571.26	6075.1	0	5571.26	0
49	rno-mir-127	0	0	0	17701.9	9359.3	11142.5	0	0
50	rno-mir-224	6027.1	6439.6	0	0	9359.3	0	5571.26	9353.56
51	rno-mir-879	0	6439.6	15942.5	12130.6	0	0	0	0
52	rno-mir-3556b-1	6588.31	0	7803.23	5571.26	6075.1	0	5571.26	0
53	rno-mir-3556a	6027.1	5571.26	7803.23	12130.6	0	0	0	0
54	rno-mir-15a	0	5571.26	8139.25	0	9359.3	0	8385.27	5987.31
55	rno-mir-29c-2	6588.31	0	7803.23	5571.26	6075.1	0	5571.26	0
56	rno-mir-3556b-2	6588.31	0	7803.23	5571.26	6075.1	0	5571.26	0
57	rno-let-7b	6027.1	6439.6	7803.23	0	0	0	0	9353.56
58	rno-let-7c-2	0	0	0	5571.26	0	11142.5	16770.5	0
59	rno-mir-23a	0	0	7803.23	6559.39	0	0	8385.27	5987.31
60	rno-mir-92a-1	6027.1	0	7803.23	0	12150.2	0	0	0
61	rno-mir-93	6027.1	0	8139.25	6559.39	9359.3	0	0	0
62	rno-mir-107	12615.4	0	8139.25	6559.39	0	0	0	0
63	rno-mir-124-2	0	5571.26	0	0	0	11142.5	13956.5	0
64	rno-mir-200c	6027.1	0	7803.23	0	12150.2	0	0	0
65	rno-mir-671	6027.1	6439.6	0	0	0	0	5571.26	5987.31
66	rno-mir-126b	6588.31	0	8139.25	0	0	11142.5	0	5987.31
67	rno-mir-340-1	0	0	0	6559.39	0	0	5571.26	9353.56
68	rno-mir-345	6027.1	0	7803.23	0	9359.3	0	0	0
69	rno-let-7c-1	0	0	0	0	9359.3	11142.5	8385.27	0
70	rno-mir-15b	6588.31	0	0	0	9359.3	9691.17	0	0
71	rno-mir-17-1	12615.4	0	0	5571.26	0	0	0	0
72	rno-mir-30b	12615.4	0	0	0	0	11142.5	0	0
73	rno-mir-124-3	0	5571.26	0	0	0	11142.5	8385.27	0
74	rno-mir-124-1	0	5571.26	0	0	0	11142.5	8385.27	0
75	rno-mir-126a	6588.31	0	8139.25	0	0	11142.5	0	0
76	rno-mir-192	6027.1	5571.26	0	0	0	0	8385.27	0
77	rno-mir-211	0	6439.6	0	5571.26	9359.3	0	0	0
78	rno-mir-466c	6027.1	5571.26	0	0	0	0	5571.26	0
79	rno-mir-384	6027.1	6439.6	0	0	9359.3	0	0	0
80	rno-mir-425	0	0	0	0	0	0	16770.5	9353.56
81	rno-mir-340-2	0	0	0	6559.39	0	0	5571.26	9353.56
82	rno-let-7d	0	5571.26	0	0	0	11142.5	0	0
83	rno-mir-344a-1	0	0	0	5571.26	0	0	0	9353.56
84	rno-mir-129-2	6027.1	0	0	0	9359.3	0	0	0
85	rno-let-7e	0	5571.26	0	5571.26	0	0	0	0
86	rno-mir-9a-3	0	0	0	6559.39	0	9691.17	0	0
87	rno-mir-28	6027.1	0	0	0	0	9691.17	0	0
88	rno-mir-30c-1	0	6439.6	7803.23	0	0	0	0	0
89	rno-mir-30e	0	0	0	0	0	0	0	15340.9
90	rno-mir-30c-2	0	6439.6	7803.23	0	0	0	0	0
91	rno-mir-33	0	6439.6	0	5571.26	0	0	0	0
92	rno-mir-34a	0	5571.26	0	0	0	11142.5	0	0
93	rno-mir-181c	0	0	0	5571.26	6075.1	0	0	0
94	rno-mir-181a-2	0	0	7803.23	0	0	0	0	9353.56
95	rno-mir-194-2	0	0	0	0	0	0	16770.5	0
96	rno-mir-204	0	0	0	6559.39	0	0	8385.27	0
97	rno-mir-181a-1	0	0	7803.23	0	0	0	0	9353.56
98	rno-mir-423	6588.31	0	0	0	0	0	5571.26	0
99	rno-mir-652	0	0	7803.23	0	0	0	0	9353.56
100	rno-mir-9b-3	0	0	0	6559.39	0	9691.17	0	0
101	rno-mir-344a-2	0	0	0	5571.26	0	0	0	9353.56
102	rno-mir-3570	0	0	7803.23	0	0	0	0	9353.56
103	rno-mir-3596b	0	5571.26	0	0	0	11142.5	0	0
104	rno-mir-3596c	0	5571.26	0	5571.26	0	0	0	0
105	rno-mir-148a	0	0	0	0	0	11142.5	0	5987.31
106	rno-mir-323	0	0	0	5571.26	0	0	0	0
107	rno-mir-324	0	0	0	0	9359.3	0	0	0
108	rno-mir-331	0	0	0	0	0	0	8385.27	0
109	rno-mir-140	0	0	0	0	0	0	0	5987.31
110	rno-mir-148b	6588.31	0	0	0	0	0	0	0
111	rno-mir-342	0	0	0	0	0	0	5571.26	0
112	rno-mir-135b	0	0	0	0	9359.3	0	0	0
113	rno-mir-30d	0	0	0	0	0	0	8385.27	0
114	rno-mir-30a	0	0	0	0	0	0	8385.27	0
115	rno-mir-92a-2	0	0	0	6559.39	0	0	0	0
116	rno-mir-96	0	0	0	0	0	11142.5	0	0
117	rno-mir-99b	0	6439.6	0	0	0	0	0	0
118	rno-mir-100	0	0	8139.25	0	0	0	0	0
119	rno-mir-125a	0	0	0	0	0	0	5571.26	0
120	rno-mir-138-1	6588.31	0	0	0	0	0	0	0
121	rno-mir-183	0	0	0	0	9359.3	0	0	0
122	rno-mir-186	0	0	0	0	0	0	8385.27	0
123	rno-mir-190a-1	0	0	0	0	0	0	0	9353.56
124	rno-mir-194-1	0	0	0	0	0	0	8385.27	0
125	rno-mir-218a-2	0	0	7803.23	0	0	0	0	0
126	rno-mir-218a-1	0	0	7803.23	0	0	0	0	0
127	rno-mir-221	0	0	0	0	9359.3	0	0	0
128	rno-mir-222	0	0	0	0	6075.1	0	0	0
129	rno-mir-196b-1	0	0	0	0	0	0	5571.26	0
130	rno-mir-449a	0	0	7803.23	0	0	0	0	0
131	rno-mir-377	0	0	0	0	0	0	5571.26	0
132	rno-mir-378a	6588.31	0	0	0	0	0	0	0
133	rno-mir-499	6027.1	0	0	0	0	0	0	0
134	rno-mir-466b-2	0	0	0	0	0	0	0	5987.31
135	rno-mir-598-1	0	0	0	0	0	0	8385.27	0
136	rno-mir-760	0	0	7803.23	0	0	0	0	0
137	rno-mir-582	0	0	0	0	0	11142.5	0	0
138	rno-mir-802	0	0	0	6559.39	0	0	0	0
139	rno-mir-876	6588.31	0	0	0	0	0	0	0
140	rno-mir-3553	0	0	0	0	9359.3	0	0	0
141	rno-mir-3557	6588.31	0	0	0	0	0	0	0
142	rno-mir-218b	0	0	7803.23	0	0	0	0	0
143	rno-mir-6329	0	0	0	6559.39	0	0	0	0
144	rno-mir-155	0	0	8139.25	0	0	0	0	0
145	rno-mir-190a-2	0	0	0	0	0	0	0	9353.56
146	rno-mir-196b-2	0	0	0	0	0	0	5571.26	0
147	rno-mir-598-2	0	0	0	0	0	0	8385.27	0
148	rno-mir-466b-4	0	0	0	0	0	0	0	5987.31
149	rno-miR-375-3p	218700	136865	265395	64618.5	132293	113710	99477.9	146410
150	rno-miR-21-5p	142334	68059.4	163752	82869.9	79587.4	23183.6	74445.7	105204
151	rno-miR-26a-5p	98355.2	100598	64792.5	61288.8	51125.3	22079.7	67131.3	20603.1
152	rno-miR-141-3p	20795.2	44130.1	41608.9	38105.2	81958.5	44159.4	54723.7	96524.7
153	rno-miR-7a-5p	54376.4	44130.1	0	188923	9750.83	22079.7	34784.7	70488.1
154	rno-miR-27a-3p	63579.8	77414.1	0	67948.3	41374.5	0	42316.1	46639.6
155	rno-miR-16-5p	86763.4	0	11591.8	41434.9	49544.5	33671.5	37222.9	8678.85
156	rno-miR-29b-3p	31192.8	33284	18425.3	64618.5	20292	55751.2	34784.7	29281.9
157	rno-miR-27b-3p	75171.6	54976.2	0	23183.6	0	0	42316.1	37960.8
158	rno-miR-22-3p	21989.4	11591.8	60034.2	26513.4	51125.3	0	34784.7	29281.9
159	rno-miR-31a-5p	32387	21692.2	41608.9	38105.2	21082.4	0	22377.1	20603.1
160	rno-miR-103-3p	10397.6	21692.2	30017.1	38105.2	0	0	0	26036.5
161	rno-let-7g-5p	21989.4	0	11591.8	14921.6	20292	11591.8	22377.1	20603.1
162	rno-let-7f-5p	0	0	23183.6	38105.2	9750.83	0	22377.1	20603.1
163	rno-miR-107-3p	10397.6	10846.1	30017.1	26513.4	0	0	0	37960.8
164	rno-miR-93-5p	23183.6	11591.8	30017.1	14921.6	20292	0	0	0
165	rno-let-7i-5p	10397.6	0	0	11591.8	10541.2	0	44754.2	0
166	rno-miR-15b-5p	20795.2	11591.8	0	0	9750.83	0	9969.48	41206.2
167	rno-miR-29c-3p	10397.6	10846.1	18425.3	14921.6	0	11591.8	9969.48	8678.85
168	rno-miR-204-5p	10397.6	22437.9	0	0	9750.83	22079.7	24815.2	0
169	rno-miR-92b-3p	23183.6	0	30017.1	14921.6	0	0	9969.48	8678.85
170	rno-miR-193a-3p	11591.8	0	11591.8	0	30833.2	22079.7	0	0
171	rno-miR-3556b	0	10846.1	18425.3	14921.6	0	11591.8	9969.48	8678.85
172	rno-let-7a-5p	0	11591.8	0	11591.8	19501.7	0	12407.6	0
173	rno-miR-24-3p	11591.8	34029.7	11591.8	0	0	0	0	0
174	rno-miR-25-3p	21989.4	0	18425.3	11591.8	10541.2	0	0	0
175	rno-miR-30b-5p	0	22437.9	0	29843.1	0	22079.7	0	0
176	rno-miR-191a-5p	0	10846.1	0	0	19501.7	22079.7	0	8678.85
177	rno-miR-200c-3p	10397.6	0	0	0	10541.2	11591.8	9969.48	8678.85
178	rno-miR-3596d	0	0	11591.8	26513.4	0	0	22377.1	0
179	rno-miR-3596a	0	11591.8	0	11591.8	19501.7	0	12407.6	0
180	rno-miR-101b-3p	0	0	18425.3	0	0	0	22377.1	8678.85
181	rno-let-7c-5p	0	11591.8	0	11591.8	20292	0	0	0
182	rno-miR-29a-3p	11591.8	0	0	11591.8	0	11591.8	0	8678.85
183	rno-miR-98-5p	0	0	11591.8	0	30042.9	0	0	0
184	rno-miR-106b-5p	0	10846.1	0	14921.6	9750.83	0	12407.6	0
185	rno-miR-153-3p	10397.6	0	11591.8	0	0	11591.8	12407.6	0
186	rno-miR-879-5p	0	11591.8	11591.8	0	0	0	0	29281.9
187	rno-miR-182	11591.8	11591.8	0	0	9750.83	0	12407.6	0
188	rno-miR-3553	0	0	0	14921.6	20292	0	12407.6	0
189	rno-miR-193b-3p	11591.8	0	0	23183.6	0	0	0	8678.85
190	rno-let-7a-1-3p	0	21692.2	0	0	0	0	12407.6	0
191	rno-let-7b-5p	0	10846.1	0	14921.6	0	22079.7	0	0
192	rno-let-7c-2-3p	0	21692.2	0	0	0	0	12407.6	0
193	rno-miR-9a-5p	11591.8	10846.1	0	0	0	0	12407.6	0
194	rno-miR-23b-3p	10397.6	0	0	0	10541.2	0	9969.48	0
195	rno-miR-92a-3p	0	22437.9	0	0	0	0	12407.6	0
196	rno-miR-96-5p	20795.2	0	0	11591.8	0	0	0	0
197	rno-miR-139-5p	23183.6	10846.1	0	0	0	0	0	0
198	rno-miR-183-5p	0	0	0	14921.6	10541.2	0	12407.6	0
199	rno-miR-196b-5p	10397.6	10846.1	0	11591.8	0	0	0	0
200	rno-miR-374-5p	0	0	0	14921.6	10541.2	11591.8	0	0
201	rno-miR-15a-5p	0	10846.1	0	0	10541.2	0	12407.6	0
202	rno-miR-301a-3p	0	0	0	0	0	0	22377.1	0
203	rno-miR-324-3p	10397.6	0	0	0	9750.83	0	0	0
204	rno-miR-148b-3p	0	0	11591.8	0	0	0	9969.48	0
205	rno-miR-339-5p	0	0	0	11591.8	0	11591.8	0	0
206	rno-miR-129-2-3p	0	0	0	0	0	33671.5	0	0
207	rno-miR-20a-5p	0	0	18425.3	0	0	0	0	8678.85
208	rno-let-7i-3p	11591.8	0	0	0	0	0	0	8678.85
209	rno-miR-23a-3p	10397.6	0	0	0	0	0	0	8678.85
210	rno-miR-32-5p	0	10846.1	0	0	0	0	0	20603.1
211	rno-miR-101a-3p	0	0	0	0	0	11591.8	0	8678.85
212	rno-miR-135a-5p	0	0	0	14921.6	0	11591.8	0	0
213	rno-miR-138-5p	0	0	18425.3	0	0	0	9969.48	0
214	rno-miR-181c-5p	10397.6	0	18425.3	0	0	0	0	0
215	rno-miR-181a-5p	10397.6	0	0	0	0	0	0	8678.85
216	rno-miR-181b-5p	10397.6	0	0	0	0	22079.7	0	0
217	rno-miR-194-5p	10397.6	10846.1	0	0	0	0	0	0
218	rno-miR-218a-5p	10397.6	0	0	0	0	0	0	20603.1
219	rno-miR-221-3p	0	0	0	0	9750.83	22079.7	0	0
220	rno-miR-532-5p	0	11591.8	0	0	0	11591.8	0	0
221	rno-miR-218b	10397.6	0	0	0	0	0	0	20603.1
222	rno-let-7d-5p	0	0	0	0	0	0	12407.6	0
223	rno-miR-328a-3p	0	0	0	0	0	11591.8	0	0
224	rno-miR-330-5p	0	0	0	0	10541.2	0	0	0
225	rno-miR-331-3p	0	0	0	11591.8	0	0	0	0
226	rno-miR-129-5p	0	0	0	11591.8	0	0	0	0
227	rno-miR-10a-5p	10397.6	0	0	0	0	0	0	0
228	rno-miR-17-5p	11591.8	0	0	0	0	0	0	0
229	rno-miR-18a-5p	0	0	11591.8	0	0	0	0	0
230	rno-miR-26b-5p	0	0	0	0	0	0	9969.48	0
231	rno-miR-30d-5p	0	0	0	14921.6	0	0	0	0
232	rno-miR-31a-3p	0	0	0	0	10541.2	0	0	0
233	rno-miR-34a-5p	10397.6	0	0	0	0	0	0	0
234	rno-miR-100-5p	0	0	0	14921.6	0	0	0	0
235	rno-miR-125a-5p	0	0	0	11591.8	0	0	0	0
236	rno-miR-129-1-3p	0	0	0	0	0	11591.8	0	0
237	rno-miR-130a-3p	10397.6	0	0	0	0	0	0	0
238	rno-miR-141-5p	0	11591.8	0	0	0	0	0	0
239	rno-miR-154-5p	11591.8	0	0	0	0	0	0	0
240	rno-miR-192-5p	0	10846.1	0	0	0	0	0	0
241	rno-miR-210-3p	0	0	0	0	10541.2	0	0	0
242	rno-miR-300-3p	0	0	0	0	0	0	0	8678.85
243	rno-miR-215	0	0	0	0	9750.83	0	0	0
244	rno-miR-224-5p	0	0	0	0	0	0	9969.48	0
245	rno-miR-377-3p	0	0	0	0	0	0	9969.48	0
246	rno-miR-466b-2-3p	10397.6	0	0	0	0	0	0	0
247	rno-miR-466c-5p	0	0	0	0	0	0	0	20603.1
248	rno-miR-423-3p	11591.8	0	0	0	0	0	0	0
249	rno-miR-425-5p	0	0	0	0	9750.83	0	0	0
250	rno-miR-495	10397.6	0	0	0	0	0	0	0
251	rno-miR-708-5p	0	10846.1	0	0	0	0	0	0
252	rno-miR-652-3p	0	0	0	14921.6	0	0	0	0
253	rno-miR-31b	0	10846.1	0	0	0	0	0	0
254	rno-miR-3556a	11591.8	0	0	0	0	0	0	0
255	rno-miR-3574	0	0	0	0	10541.2	0	0	0
256	rno-miR-3586-3p	0	0	0	0	10541.2	0	0	0
257	rno-miR-3590-5p	10397.6	0	0	0	0	0	0	0
258	rno-miR-148a-3p	10397.6	0	0	0	0	0	0	0
259	rno-miR-149-5p	10397.6	0	0	0	0	0	0	0
260	rno-miR-466b-4-3p	10397.6	0	0	0	0	0	0	0
