# Supplementary material for: Panax notoginseng alleviates oxidative stress through miRNA regulations based on systems biology approach
Source: Chin Med. 2023 Jun 20;18:74. doi: 10.1186/s13020-023-00768-y (PMC10280844; doi:10.1186/s13020-023-00768-y)
Supplement: Supplementary file 14 — Additional file 14. Table S4: Up- and down-regulated DEGs under three concentrations of PNS. [file 13020_2023_768_MOESM14_ESM.xlsx]

## Sheet: Original DEG
Low-Ctrl	Low-Ctrl	Medium-Ctrl	Medium-Ctrl	High-Ctrl	High-Ctrl	Medium-Low	Medium-Low	High-Low	High-Low	High-Medium	High-Medium
UP, 8 genes	Down, 3 genes	UP, 63 genes	Down, 35 genes	UP, 381 genes	Down, 428 genes	UP, 2 genes	Down, 2 genes	UP, 131 genes	Down, 133 genes	UP, 8 genes	Down, 3 genes
ENSRNOG00000001628	ENSRNOG00000007663	ENSRNOG00000001628	ENSRNOG00000001158	ENSRNOG00000000323	ENSRNOG00000000060	ENSRNOG00000001766	ENSRNOG00000018413	ENSRNOG00000000406	ENSRNOG00000000567	ENSRNOG00000012886	ENSRNOG00000018413
ENSRNOG00000003147	ENSRNOG00000049025	ENSRNOG00000001766	ENSRNOG00000002983	ENSRNOG00000000386	ENSRNOG00000000129	ENSRNOG00000055154	ENSRNOG00000060486	ENSRNOG00000000827	ENSRNOG00000000857	ENSRNOG00000016452	ENSRNOG00000024433
ENSRNOG00000014117	ENSRNOG00000056172	ENSRNOG00000001785	ENSRNOG00000004483	ENSRNOG00000000406	ENSRNOG00000000368			ENSRNOG00000000981	ENSRNOG00000001259	ENSRNOG00000031167	ENSRNOG00000038319
ENSRNOG00000014948		ENSRNOG00000002115	ENSRNOG00000004613	ENSRNOG00000000480	ENSRNOG00000000456			ENSRNOG00000001177	ENSRNOG00000001408	ENSRNOG00000032917
ENSRNOG00000015354		ENSRNOG00000002358	ENSRNOG00000004794	ENSRNOG00000000827	ENSRNOG00000000463			ENSRNOG00000001383	ENSRNOG00000001931	ENSRNOG00000049025
ENSRNOG00000030914		ENSRNOG00000003075	ENSRNOG00000005081	ENSRNOG00000000981	ENSRNOG00000000512			ENSRNOG00000001416	ENSRNOG00000001956	ENSRNOG00000052730
ENSRNOG00000031167		ENSRNOG00000003147	ENSRNOG00000005451	ENSRNOG00000000990	ENSRNOG00000000567			ENSRNOG00000001628	ENSRNOG00000002468	ENSRNOG00000056172
ENSRNOG00000061254		ENSRNOG00000003597	ENSRNOG00000005708	ENSRNOG00000001177	ENSRNOG00000000593			ENSRNOG00000001647	ENSRNOG00000002983	ENSRNOG00000060486
		ENSRNOG00000003674	ENSRNOG00000006426	ENSRNOG00000001189	ENSRNOG00000000605			ENSRNOG00000001719	ENSRNOG00000003005
		ENSRNOG00000006302	ENSRNOG00000007663	ENSRNOG00000001201	ENSRNOG00000000618			ENSRNOG00000001728	ENSRNOG00000003241
		ENSRNOG00000007943	ENSRNOG00000008992	ENSRNOG00000001302	ENSRNOG00000000636			ENSRNOG00000001766	ENSRNOG00000003285
		ENSRNOG00000009106	ENSRNOG00000010649	ENSRNOG00000001339	ENSRNOG00000000800			ENSRNOG00000001785	ENSRNOG00000003386
		ENSRNOG00000009540	ENSRNOG00000012045	ENSRNOG00000001383	ENSRNOG00000000818			ENSRNOG00000001891	ENSRNOG00000003407
		ENSRNOG00000010466	ENSRNOG00000012181	ENSRNOG00000001416	ENSRNOG00000000857			ENSRNOG00000002115	ENSRNOG00000003675
		ENSRNOG00000011815	ENSRNOG00000013654	ENSRNOG00000001432	ENSRNOG00000001111			ENSRNOG00000003147	ENSRNOG00000003756
		ENSRNOG00000012081	ENSRNOG00000014215	ENSRNOG00000001435	ENSRNOG00000001158			ENSRNOG00000003203	ENSRNOG00000003956
		ENSRNOG00000012886	ENSRNOG00000017579	ENSRNOG00000001488	ENSRNOG00000001259			ENSRNOG00000003397	ENSRNOG00000004327
		ENSRNOG00000013484	ENSRNOG00000017879	ENSRNOG00000001628	ENSRNOG00000001408			ENSRNOG00000003524	ENSRNOG00000004483
		ENSRNOG00000013851	ENSRNOG00000018413	ENSRNOG00000001647	ENSRNOG00000001616			ENSRNOG00000003597	ENSRNOG00000004613
		ENSRNOG00000014008	ENSRNOG00000019254	ENSRNOG00000001710	ENSRNOG00000001911			ENSRNOG00000003687	ENSRNOG00000004794
		ENSRNOG00000014117	ENSRNOG00000019306	ENSRNOG00000001719	ENSRNOG00000001931			ENSRNOG00000004333	ENSRNOG00000004908
		ENSRNOG00000014915	ENSRNOG00000021027	ENSRNOG00000001728	ENSRNOG00000001956			ENSRNOG00000005964	ENSRNOG00000005042
		ENSRNOG00000014948	ENSRNOG00000021575	ENSRNOG00000001766	ENSRNOG00000002217			ENSRNOG00000007032	ENSRNOG00000005277
		ENSRNOG00000014956	ENSRNOG00000024433	ENSRNOG00000001785	ENSRNOG00000002229			ENSRNOG00000007189	ENSRNOG00000005410
		ENSRNOG00000015020	ENSRNOG00000024640	ENSRNOG00000001891	ENSRNOG00000002280			ENSRNOG00000007545	ENSRNOG00000005451
		ENSRNOG00000015113	ENSRNOG00000025463	ENSRNOG00000002115	ENSRNOG00000002468			ENSRNOG00000007650	ENSRNOG00000005486
		ENSRNOG00000015117	ENSRNOG00000038319	ENSRNOG00000002301	ENSRNOG00000002595			ENSRNOG00000007943	ENSRNOG00000005708
		ENSRNOG00000015354	ENSRNOG00000038948	ENSRNOG00000002343	ENSRNOG00000002710			ENSRNOG00000008012	ENSRNOG00000005854
		ENSRNOG00000016119	ENSRNOG00000047450	ENSRNOG00000002358	ENSRNOG00000002983			ENSRNOG00000008187	ENSRNOG00000006084
		ENSRNOG00000016260	ENSRNOG00000049025	ENSRNOG00000002452	ENSRNOG00000003005			ENSRNOG00000008604	ENSRNOG00000006426
		ENSRNOG00000016452	ENSRNOG00000049584	ENSRNOG00000002520	ENSRNOG00000003207			ENSRNOG00000008605	ENSRNOG00000006487
		ENSRNOG00000017194	ENSRNOG00000056172	ENSRNOG00000002926	ENSRNOG00000003241			ENSRNOG00000009106	ENSRNOG00000006864
		ENSRNOG00000017506	ENSRNOG00000056836	ENSRNOG00000002943	ENSRNOG00000003262			ENSRNOG00000009180	ENSRNOG00000007302
		ENSRNOG00000018958	ENSRNOG00000060486	ENSRNOG00000003049	ENSRNOG00000003285			ENSRNOG00000009409	ENSRNOG00000007370
		ENSRNOG00000019463	ENSRNOG00000060951	ENSRNOG00000003075	ENSRNOG00000003330			ENSRNOG00000009540	ENSRNOG00000007601
		ENSRNOG00000019587		ENSRNOG00000003117	ENSRNOG00000003386			ENSRNOG00000010466	ENSRNOG00000007964
		ENSRNOG00000020206		ENSRNOG00000003147	ENSRNOG00000003388			ENSRNOG00000011007	ENSRNOG00000007970
		ENSRNOG00000020298		ENSRNOG00000003203	ENSRNOG00000003407			ENSRNOG00000011463	ENSRNOG00000008005
		ENSRNOG00000020346		ENSRNOG00000003253	ENSRNOG00000003439			ENSRNOG00000011513	ENSRNOG00000008992
		ENSRNOG00000020843		ENSRNOG00000003264	ENSRNOG00000003675			ENSRNOG00000011745	ENSRNOG00000009151
		ENSRNOG00000021110		ENSRNOG00000003280	ENSRNOG00000003756			ENSRNOG00000011815	ENSRNOG00000009161
		ENSRNOG00000021125		ENSRNOG00000003397	ENSRNOG00000003802			ENSRNOG00000012081	ENSRNOG00000009207
		ENSRNOG00000022189		ENSRNOG00000003403	ENSRNOG00000003956			ENSRNOG00000012739	ENSRNOG00000009350
		ENSRNOG00000023322		ENSRNOG00000003464	ENSRNOG00000004040			ENSRNOG00000012786	ENSRNOG00000010280
		ENSRNOG00000025164		ENSRNOG00000003524	ENSRNOG00000004104			ENSRNOG00000012886	ENSRNOG00000010649
		ENSRNOG00000029726		ENSRNOG00000003546	ENSRNOG00000004207			ENSRNOG00000013000	ENSRNOG00000010812
		ENSRNOG00000030719		ENSRNOG00000003597	ENSRNOG00000004208			ENSRNOG00000013429	ENSRNOG00000010891
		ENSRNOG00000030914		ENSRNOG00000003674	ENSRNOG00000004327			ENSRNOG00000013484	ENSRNOG00000011076
		ENSRNOG00000031167		ENSRNOG00000003687	ENSRNOG00000004378			ENSRNOG00000013851	ENSRNOG00000011268
		ENSRNOG00000032112		ENSRNOG00000004006	ENSRNOG00000004482			ENSRNOG00000014008	ENSRNOG00000011989
		ENSRNOG00000032917		ENSRNOG00000004019	ENSRNOG00000004483			ENSRNOG00000014117	ENSRNOG00000012181
		ENSRNOG00000036301		ENSRNOG00000004091	ENSRNOG00000004560			ENSRNOG00000014624	ENSRNOG00000013515
		ENSRNOG00000047697		ENSRNOG00000004333	ENSRNOG00000004613			ENSRNOG00000014915	ENSRNOG00000013654
		ENSRNOG00000048088		ENSRNOG00000004662	ENSRNOG00000004642			ENSRNOG00000014948	ENSRNOG00000014139
		ENSRNOG00000048462		ENSRNOG00000004950	ENSRNOG00000004682			ENSRNOG00000015002	ENSRNOG00000014215
		ENSRNOG00000049880		ENSRNOG00000005203	ENSRNOG00000004693			ENSRNOG00000015020	ENSRNOG00000014367
		ENSRNOG00000050190		ENSRNOG00000005285	ENSRNOG00000004697			ENSRNOG00000015057	ENSRNOG00000014373
		ENSRNOG00000052730		ENSRNOG00000005365	ENSRNOG00000004794			ENSRNOG00000015113	ENSRNOG00000014750
		ENSRNOG00000053196		ENSRNOG00000005964	ENSRNOG00000004908			ENSRNOG00000015117	ENSRNOG00000014891
		ENSRNOG00000055530		ENSRNOG00000006148	ENSRNOG00000005041			ENSRNOG00000015354	ENSRNOG00000016012
		ENSRNOG00000057558		ENSRNOG00000006302	ENSRNOG00000005042			ENSRNOG00000015865	ENSRNOG00000016152
		ENSRNOG00000058683		ENSRNOG00000006435	ENSRNOG00000005159			ENSRNOG00000016452	ENSRNOG00000016358
		ENSRNOG00000061254		ENSRNOG00000006539	ENSRNOG00000005206			ENSRNOG00000017194	ENSRNOG00000016671
				ENSRNOG00000007032	ENSRNOG00000005258			ENSRNOG00000017506	ENSRNOG00000016848
				ENSRNOG00000007114	ENSRNOG00000005271			ENSRNOG00000018082	ENSRNOG00000016888
				ENSRNOG00000007136	ENSRNOG00000005275			ENSRNOG00000018114	ENSRNOG00000017579
				ENSRNOG00000007189	ENSRNOG00000005277			ENSRNOG00000018183	ENSRNOG00000017879
				ENSRNOG00000007203	ENSRNOG00000005309			ENSRNOG00000018390	ENSRNOG00000018241
				ENSRNOG00000007235	ENSRNOG00000005345			ENSRNOG00000018484	ENSRNOG00000018384
				ENSRNOG00000007545	ENSRNOG00000005410			ENSRNOG00000018745	ENSRNOG00000018413
				ENSRNOG00000007582	ENSRNOG00000005451			ENSRNOG00000018958	ENSRNOG00000019175
				ENSRNOG00000007650	ENSRNOG00000005486			ENSRNOG00000019463	ENSRNOG00000019306
				ENSRNOG00000007743	ENSRNOG00000005509			ENSRNOG00000019509	ENSRNOG00000020263
				ENSRNOG00000007842	ENSRNOG00000005686			ENSRNOG00000019551	ENSRNOG00000021027
				ENSRNOG00000007918	ENSRNOG00000005705			ENSRNOG00000019587	ENSRNOG00000021410
				ENSRNOG00000007943	ENSRNOG00000005708			ENSRNOG00000019868	ENSRNOG00000021553
				ENSRNOG00000008012	ENSRNOG00000005854			ENSRNOG00000020009	ENSRNOG00000021575
				ENSRNOG00000008101	ENSRNOG00000005874			ENSRNOG00000020124	ENSRNOG00000021681
				ENSRNOG00000008163	ENSRNOG00000006003			ENSRNOG00000020206	ENSRNOG00000022060
				ENSRNOG00000008187	ENSRNOG00000006084			ENSRNOG00000020298	ENSRNOG00000022178
				ENSRNOG00000008411	ENSRNOG00000006096			ENSRNOG00000020308	ENSRNOG00000022428
				ENSRNOG00000008546	ENSRNOG00000006174			ENSRNOG00000020346	ENSRNOG00000023312
				ENSRNOG00000008572	ENSRNOG00000006426			ENSRNOG00000020843	ENSRNOG00000023338
				ENSRNOG00000008604	ENSRNOG00000006487			ENSRNOG00000020925	ENSRNOG00000023720
				ENSRNOG00000008605	ENSRNOG00000006509			ENSRNOG00000020979	ENSRNOG00000023969
				ENSRNOG00000008716	ENSRNOG00000006738			ENSRNOG00000021110	ENSRNOG00000024433
				ENSRNOG00000008891	ENSRNOG00000006864			ENSRNOG00000021125	ENSRNOG00000025372
				ENSRNOG00000009088	ENSRNOG00000006966			ENSRNOG00000021611	ENSRNOG00000025463
				ENSRNOG00000009106	ENSRNOG00000007030			ENSRNOG00000021750	ENSRNOG00000025518
				ENSRNOG00000009180	ENSRNOG00000007255			ENSRNOG00000022189	ENSRNOG00000025558
				ENSRNOG00000009222	ENSRNOG00000007302			ENSRNOG00000022312	ENSRNOG00000025624
				ENSRNOG00000009244	ENSRNOG00000007338			ENSRNOG00000023226	ENSRNOG00000026050
				ENSRNOG00000009332	ENSRNOG00000007370			ENSRNOG00000024410	ENSRNOG00000026065
				ENSRNOG00000009409	ENSRNOG00000007410			ENSRNOG00000024517	ENSRNOG00000026589
				ENSRNOG00000009515	ENSRNOG00000007445			ENSRNOG00000026037	ENSRNOG00000027066
				ENSRNOG00000009528	ENSRNOG00000007601			ENSRNOG00000028103	ENSRNOG00000027152
				ENSRNOG00000009540	ENSRNOG00000007625			ENSRNOG00000029077	ENSRNOG00000027331
				ENSRNOG00000009715	ENSRNOG00000007636			ENSRNOG00000029147	ENSRNOG00000027341
				ENSRNOG00000009734	ENSRNOG00000007645			ENSRNOG00000029549	ENSRNOG00000027463
				ENSRNOG00000010038	ENSRNOG00000007706			ENSRNOG00000030719	ENSRNOG00000027992
				ENSRNOG00000010170	ENSRNOG00000007733			ENSRNOG00000030914	ENSRNOG00000029614
				ENSRNOG00000010260	ENSRNOG00000007951			ENSRNOG00000031167	ENSRNOG00000030418
				ENSRNOG00000010345	ENSRNOG00000007964			ENSRNOG00000032112	ENSRNOG00000030568
				ENSRNOG00000010466	ENSRNOG00000007970			ENSRNOG00000032320	ENSRNOG00000030759
				ENSRNOG00000010534	ENSRNOG00000008100			ENSRNOG00000032917	ENSRNOG00000031890
				ENSRNOG00000010697	ENSRNOG00000008157			ENSRNOG00000033498	ENSRNOG00000033064
				ENSRNOG00000010747	ENSRNOG00000008270			ENSRNOG00000033722	ENSRNOG00000033119
				ENSRNOG00000011007	ENSRNOG00000008519			ENSRNOG00000034242	ENSRNOG00000033697
				ENSRNOG00000011027	ENSRNOG00000008596			ENSRNOG00000037580	ENSRNOG00000036682
				ENSRNOG00000011047	ENSRNOG00000008626			ENSRNOG00000039076	ENSRNOG00000037462
				ENSRNOG00000011170	ENSRNOG00000008798			ENSRNOG00000043192	ENSRNOG00000038319
				ENSRNOG00000011260	ENSRNOG00000008842			ENSRNOG00000043465	ENSRNOG00000038784
				ENSRNOG00000011463	ENSRNOG00000008992			ENSRNOG00000047505	ENSRNOG00000038980
				ENSRNOG00000011513	ENSRNOG00000009032			ENSRNOG00000048088	ENSRNOG00000039464
				ENSRNOG00000011732	ENSRNOG00000009151			ENSRNOG00000049025	ENSRNOG00000042289
				ENSRNOG00000011745	ENSRNOG00000009161			ENSRNOG00000049880	ENSRNOG00000042478
				ENSRNOG00000011763	ENSRNOG00000009207			ENSRNOG00000049920	ENSRNOG00000047027
				ENSRNOG00000011809	ENSRNOG00000009334			ENSRNOG00000052730	ENSRNOG00000047450
				ENSRNOG00000011815	ENSRNOG00000009339			ENSRNOG00000053196	ENSRNOG00000047635
				ENSRNOG00000011827	ENSRNOG00000009350			ENSRNOG00000055023	ENSRNOG00000052296
				ENSRNOG00000011921	ENSRNOG00000009726			ENSRNOG00000055042	ENSRNOG00000052572
				ENSRNOG00000011932	ENSRNOG00000009742			ENSRNOG00000055154	ENSRNOG00000052724
				ENSRNOG00000011944	ENSRNOG00000009772			ENSRNOG00000056172	ENSRNOG00000053537
				ENSRNOG00000012062	ENSRNOG00000009892			ENSRNOG00000056728	ENSRNOG00000053753
				ENSRNOG00000012081	ENSRNOG00000009970			ENSRNOG00000057352	ENSRNOG00000054322
				ENSRNOG00000012207	ENSRNOG00000010270			ENSRNOG00000057367	ENSRNOG00000054563
				ENSRNOG00000012295	ENSRNOG00000010274			ENSRNOG00000057558	ENSRNOG00000055178
				ENSRNOG00000012314	ENSRNOG00000010280			ENSRNOG00000057966	ENSRNOG00000056458
				ENSRNOG00000012443	ENSRNOG00000010362			ENSRNOG00000060518	ENSRNOG00000056703
				ENSRNOG00000012550	ENSRNOG00000010517			ENSRNOG00000061254	ENSRNOG00000056836
				ENSRNOG00000012722	ENSRNOG00000010637			ENSRNOG00000061928	ENSRNOG00000057042
				ENSRNOG00000012739	ENSRNOG00000010649				ENSRNOG00000058710
				ENSRNOG00000012772	ENSRNOG00000010812				ENSRNOG00000059322
				ENSRNOG00000012786	ENSRNOG00000010891
				ENSRNOG00000012826	ENSRNOG00000011076
				ENSRNOG00000012886	ENSRNOG00000011137
				ENSRNOG00000012966	ENSRNOG00000011231
				ENSRNOG00000013000	ENSRNOG00000011241
				ENSRNOG00000013166	ENSRNOG00000011268
				ENSRNOG00000013260	ENSRNOG00000011387
				ENSRNOG00000013290	ENSRNOG00000011688
				ENSRNOG00000013380	ENSRNOG00000011723
				ENSRNOG00000013409	ENSRNOG00000011858
				ENSRNOG00000013429	ENSRNOG00000011977
				ENSRNOG00000013484	ENSRNOG00000011989
				ENSRNOG00000013493	ENSRNOG00000012036
				ENSRNOG00000013689	ENSRNOG00000012045
				ENSRNOG00000013743	ENSRNOG00000012061
				ENSRNOG00000013766	ENSRNOG00000012166
				ENSRNOG00000013816	ENSRNOG00000012181
				ENSRNOG00000013851	ENSRNOG00000012284
				ENSRNOG00000013946	ENSRNOG00000012367
				ENSRNOG00000014008	ENSRNOG00000012428
				ENSRNOG00000014109	ENSRNOG00000012490
				ENSRNOG00000014117	ENSRNOG00000012611
				ENSRNOG00000014201	ENSRNOG00000012660
				ENSRNOG00000014230	ENSRNOG00000012820
				ENSRNOG00000014624	ENSRNOG00000013147
				ENSRNOG00000014727	ENSRNOG00000013167
				ENSRNOG00000014900	ENSRNOG00000013202
				ENSRNOG00000014915	ENSRNOG00000013215
				ENSRNOG00000014948	ENSRNOG00000013248
				ENSRNOG00000014956	ENSRNOG00000013251
				ENSRNOG00000015002	ENSRNOG00000013280
				ENSRNOG00000015020	ENSRNOG00000013391
				ENSRNOG00000015057	ENSRNOG00000013515
				ENSRNOG00000015113	ENSRNOG00000013623
				ENSRNOG00000015117	ENSRNOG00000013654
				ENSRNOG00000015271	ENSRNOG00000013727
				ENSRNOG00000015340	ENSRNOG00000013781
				ENSRNOG00000015354	ENSRNOG00000014075
				ENSRNOG00000015370	ENSRNOG00000014139
				ENSRNOG00000015386	ENSRNOG00000014215
				ENSRNOG00000015568	ENSRNOG00000014253
				ENSRNOG00000015588	ENSRNOG00000014259
				ENSRNOG00000016044	ENSRNOG00000014367
				ENSRNOG00000016119	ENSRNOG00000014373
				ENSRNOG00000016167	ENSRNOG00000014375
				ENSRNOG00000016204	ENSRNOG00000014513
				ENSRNOG00000016260	ENSRNOG00000014750
				ENSRNOG00000016452	ENSRNOG00000014751
				ENSRNOG00000017036	ENSRNOG00000014862
				ENSRNOG00000017194	ENSRNOG00000014874
				ENSRNOG00000017210	ENSRNOG00000014891
				ENSRNOG00000017506	ENSRNOG00000015033
				ENSRNOG00000017695	ENSRNOG00000015076
				ENSRNOG00000017730	ENSRNOG00000015357
				ENSRNOG00000017977	ENSRNOG00000015383
				ENSRNOG00000018082	ENSRNOG00000015465
				ENSRNOG00000018114	ENSRNOG00000015488
				ENSRNOG00000018145	ENSRNOG00000015538
				ENSRNOG00000018183	ENSRNOG00000015867
				ENSRNOG00000018294	ENSRNOG00000016011
				ENSRNOG00000018390	ENSRNOG00000016012
				ENSRNOG00000018484	ENSRNOG00000016123
				ENSRNOG00000018502	ENSRNOG00000016152
				ENSRNOG00000018673	ENSRNOG00000016196
				ENSRNOG00000018697	ENSRNOG00000016210
				ENSRNOG00000018740	ENSRNOG00000016245
				ENSRNOG00000018745	ENSRNOG00000016358
				ENSRNOG00000018775	ENSRNOG00000016403
				ENSRNOG00000018791	ENSRNOG00000016408
				ENSRNOG00000018809	ENSRNOG00000016671
				ENSRNOG00000018939	ENSRNOG00000016813
				ENSRNOG00000018958	ENSRNOG00000016848
				ENSRNOG00000018964	ENSRNOG00000016878
				ENSRNOG00000018994	ENSRNOG00000016888
				ENSRNOG00000019058	ENSRNOG00000016910
				ENSRNOG00000019070	ENSRNOG00000017052
				ENSRNOG00000019103	ENSRNOG00000017117
				ENSRNOG00000019352	ENSRNOG00000017156
				ENSRNOG00000019463	ENSRNOG00000017579
				ENSRNOG00000019532	ENSRNOG00000017593
				ENSRNOG00000019551	ENSRNOG00000017686
				ENSRNOG00000019587	ENSRNOG00000017773
				ENSRNOG00000019661	ENSRNOG00000017879
				ENSRNOG00000019708	ENSRNOG00000017887
				ENSRNOG00000019868	ENSRNOG00000017960
				ENSRNOG00000019940	ENSRNOG00000017975
				ENSRNOG00000019990	ENSRNOG00000018241
				ENSRNOG00000020009	ENSRNOG00000018373
				ENSRNOG00000020038	ENSRNOG00000018384
				ENSRNOG00000020124	ENSRNOG00000018413
				ENSRNOG00000020151	ENSRNOG00000018485
				ENSRNOG00000020178	ENSRNOG00000018602
				ENSRNOG00000020206	ENSRNOG00000018778
				ENSRNOG00000020232	ENSRNOG00000018784
				ENSRNOG00000020288	ENSRNOG00000018929
				ENSRNOG00000020298	ENSRNOG00000018992
				ENSRNOG00000020308	ENSRNOG00000019065
				ENSRNOG00000020317	ENSRNOG00000019175
				ENSRNOG00000020322	ENSRNOG00000019254
				ENSRNOG00000020346	ENSRNOG00000019257
				ENSRNOG00000020383	ENSRNOG00000019306
				ENSRNOG00000020466	ENSRNOG00000020066
				ENSRNOG00000020478	ENSRNOG00000020263
				ENSRNOG00000020657	ENSRNOG00000020342
				ENSRNOG00000020684	ENSRNOG00000020353
				ENSRNOG00000020792	ENSRNOG00000020389
				ENSRNOG00000020812	ENSRNOG00000020489
				ENSRNOG00000020843	ENSRNOG00000020689
				ENSRNOG00000020878	ENSRNOG00000021027
				ENSRNOG00000020925	ENSRNOG00000021105
				ENSRNOG00000020929	ENSRNOG00000021410
				ENSRNOG00000020935	ENSRNOG00000021497
				ENSRNOG00000020979	ENSRNOG00000021553
				ENSRNOG00000021042	ENSRNOG00000021575
				ENSRNOG00000021110	ENSRNOG00000021589
				ENSRNOG00000021125	ENSRNOG00000021681
				ENSRNOG00000021276	ENSRNOG00000022015
				ENSRNOG00000021611	ENSRNOG00000022060
				ENSRNOG00000021750	ENSRNOG00000022162
				ENSRNOG00000021882	ENSRNOG00000022178
				ENSRNOG00000022189	ENSRNOG00000022373
				ENSRNOG00000022303	ENSRNOG00000022428
				ENSRNOG00000022312	ENSRNOG00000022812
				ENSRNOG00000022615	ENSRNOG00000023093
				ENSRNOG00000023195	ENSRNOG00000023262
				ENSRNOG00000023226	ENSRNOG00000023312
				ENSRNOG00000023322	ENSRNOG00000023338
				ENSRNOG00000023509	ENSRNOG00000023720
				ENSRNOG00000024410	ENSRNOG00000023812
				ENSRNOG00000024517	ENSRNOG00000023814
				ENSRNOG00000025164	ENSRNOG00000023969
				ENSRNOG00000025245	ENSRNOG00000024039
				ENSRNOG00000025350	ENSRNOG00000024077
				ENSRNOG00000025689	ENSRNOG00000024135
				ENSRNOG00000026037	ENSRNOG00000024433
				ENSRNOG00000027022	ENSRNOG00000024557
				ENSRNOG00000027520	ENSRNOG00000024640
				ENSRNOG00000027784	ENSRNOG00000024677
				ENSRNOG00000027867	ENSRNOG00000024678
				ENSRNOG00000028103	ENSRNOG00000024711
				ENSRNOG00000028105	ENSRNOG00000024874
				ENSRNOG00000028113	ENSRNOG00000024998
				ENSRNOG00000028557	ENSRNOG00000025463
				ENSRNOG00000029077	ENSRNOG00000025518
				ENSRNOG00000029147	ENSRNOG00000025522
				ENSRNOG00000029195	ENSRNOG00000025551
				ENSRNOG00000029549	ENSRNOG00000025558
				ENSRNOG00000029726	ENSRNOG00000025624
				ENSRNOG00000030264	ENSRNOG00000025781
				ENSRNOG00000030308	ENSRNOG00000026050
				ENSRNOG00000030719	ENSRNOG00000026055
				ENSRNOG00000030914	ENSRNOG00000026065
				ENSRNOG00000031167	ENSRNOG00000026195
				ENSRNOG00000031283	ENSRNOG00000026378
				ENSRNOG00000031312	ENSRNOG00000026447
				ENSRNOG00000031506	ENSRNOG00000026502
				ENSRNOG00000031540	ENSRNOG00000026564
				ENSRNOG00000032112	ENSRNOG00000026589
				ENSRNOG00000032320	ENSRNOG00000026764
				ENSRNOG00000032917	ENSRNOG00000027066
				ENSRNOG00000032942	ENSRNOG00000027152
				ENSRNOG00000033262	ENSRNOG00000027249
				ENSRNOG00000033498	ENSRNOG00000027276
				ENSRNOG00000033722	ENSRNOG00000027331
				ENSRNOG00000033776	ENSRNOG00000027341
				ENSRNOG00000033844	ENSRNOG00000027392
				ENSRNOG00000034236	ENSRNOG00000027393
				ENSRNOG00000034242	ENSRNOG00000027463
				ENSRNOG00000036301	ENSRNOG00000027722
				ENSRNOG00000036318	ENSRNOG00000027992
				ENSRNOG00000036432	ENSRNOG00000028207
				ENSRNOG00000036697	ENSRNOG00000028335
				ENSRNOG00000036698	ENSRNOG00000028581
				ENSRNOG00000036814	ENSRNOG00000028636
				ENSRNOG00000036894	ENSRNOG00000028751
				ENSRNOG00000036971	ENSRNOG00000028845
				ENSRNOG00000037229	ENSRNOG00000028879
				ENSRNOG00000037580	ENSRNOG00000028991
				ENSRNOG00000038176	ENSRNOG00000029450
				ENSRNOG00000038202	ENSRNOG00000029466
				ENSRNOG00000039076	ENSRNOG00000029614
				ENSRNOG00000042607	ENSRNOG00000029862
				ENSRNOG00000042978	ENSRNOG00000029876
				ENSRNOG00000043192	ENSRNOG00000029903
				ENSRNOG00000043267	ENSRNOG00000030404
				ENSRNOG00000043465	ENSRNOG00000030418
				ENSRNOG00000045840	ENSRNOG00000030568
				ENSRNOG00000046472	ENSRNOG00000030759
				ENSRNOG00000046799	ENSRNOG00000031038
				ENSRNOG00000047351	ENSRNOG00000031222
				ENSRNOG00000047387	ENSRNOG00000031669
				ENSRNOG00000047394	ENSRNOG00000031814
				ENSRNOG00000047505	ENSRNOG00000031890
				ENSRNOG00000047656	ENSRNOG00000032183
				ENSRNOG00000047697	ENSRNOG00000032539
				ENSRNOG00000047746	ENSRNOG00000033026
				ENSRNOG00000048088	ENSRNOG00000033064
				ENSRNOG00000048397	ENSRNOG00000033119
				ENSRNOG00000048462	ENSRNOG00000033434
				ENSRNOG00000048622	ENSRNOG00000033496
				ENSRNOG00000048659	ENSRNOG00000033584
				ENSRNOG00000048682	ENSRNOG00000034007
				ENSRNOG00000049121	ENSRNOG00000036592
				ENSRNOG00000049633	ENSRNOG00000036682
				ENSRNOG00000049880	ENSRNOG00000037462
				ENSRNOG00000049920	ENSRNOG00000037687
				ENSRNOG00000049952	ENSRNOG00000038190
				ENSRNOG00000050190	ENSRNOG00000038319
				ENSRNOG00000050780	ENSRNOG00000038784
				ENSRNOG00000051303	ENSRNOG00000038948
				ENSRNOG00000051771	ENSRNOG00000038980
				ENSRNOG00000052357	ENSRNOG00000039024
				ENSRNOG00000052730	ENSRNOG00000039434
				ENSRNOG00000052802	ENSRNOG00000039464
				ENSRNOG00000053196	ENSRNOG00000039530
				ENSRNOG00000053362	ENSRNOG00000039740
				ENSRNOG00000053430	ENSRNOG00000040205
				ENSRNOG00000053560	ENSRNOG00000040242
				ENSRNOG00000053735	ENSRNOG00000042070
				ENSRNOG00000053991	ENSRNOG00000042340
				ENSRNOG00000054605	ENSRNOG00000042478
				ENSRNOG00000054945	ENSRNOG00000042753
				ENSRNOG00000054990	ENSRNOG00000043185
				ENSRNOG00000055023	ENSRNOG00000043201
				ENSRNOG00000055042	ENSRNOG00000043364
				ENSRNOG00000055154	ENSRNOG00000046852
				ENSRNOG00000055530	ENSRNOG00000046912
				ENSRNOG00000055756	ENSRNOG00000047027
				ENSRNOG00000055984	ENSRNOG00000047450
				ENSRNOG00000056325	ENSRNOG00000047635
				ENSRNOG00000056386	ENSRNOG00000047931
				ENSRNOG00000056728	ENSRNOG00000048172
				ENSRNOG00000056853	ENSRNOG00000048230
				ENSRNOG00000057352	ENSRNOG00000049077
				ENSRNOG00000057367	ENSRNOG00000049334
				ENSRNOG00000057558	ENSRNOG00000049452
				ENSRNOG00000057966	ENSRNOG00000049507
				ENSRNOG00000058683	ENSRNOG00000049584
				ENSRNOG00000058733	ENSRNOG00000049615
				ENSRNOG00000058853	ENSRNOG00000049862
				ENSRNOG00000059799	ENSRNOG00000050091
				ENSRNOG00000060005	ENSRNOG00000050220
				ENSRNOG00000060518	ENSRNOG00000051285
				ENSRNOG00000061129	ENSRNOG00000051406
				ENSRNOG00000061254	ENSRNOG00000051756
				ENSRNOG00000061597	ENSRNOG00000052002
				ENSRNOG00000061782	ENSRNOG00000052121
				ENSRNOG00000061928	ENSRNOG00000052275
					ENSRNOG00000052296
					ENSRNOG00000052444
					ENSRNOG00000052572
					ENSRNOG00000052724
					ENSRNOG00000052725
					ENSRNOG00000052880
					ENSRNOG00000053537
					ENSRNOG00000053552
					ENSRNOG00000053753
					ENSRNOG00000053804
					ENSRNOG00000054121
					ENSRNOG00000054204
					ENSRNOG00000054563
					ENSRNOG00000054866
					ENSRNOG00000055142
					ENSRNOG00000055499
					ENSRNOG00000055567
					ENSRNOG00000056069
					ENSRNOG00000056131
					ENSRNOG00000056374
					ENSRNOG00000056458
					ENSRNOG00000056703
					ENSRNOG00000056836
					ENSRNOG00000056894
					ENSRNOG00000057042
					ENSRNOG00000057137
					ENSRNOG00000057729
					ENSRNOG00000058157
					ENSRNOG00000058372
					ENSRNOG00000058710
					ENSRNOG00000059322
					ENSRNOG00000059510
					ENSRNOG00000059715
					ENSRNOG00000059894
					ENSRNOG00000060100
					ENSRNOG00000060356
					ENSRNOG00000060614
					ENSRNOG00000060951
					ENSRNOG00000061147
					ENSRNOG00000061153
					ENSRNOG00000061230
					ENSRNOG00000061348
					ENSRNOG00000061432
					ENSRNOG00000061764
					ENSRNOG00000061774
					ENSRNOG00000061845
					ENSRNOG00000061869

## Sheet: Selected DEGs
Up DEG in 2 or 3 concentrations			Down DEG in 2 or 3 concentrations
MyList	Gene Symbol	Description	MyList	Gene Symbol	Description
ENSRNOG00000001628	Pcp4	Purkinje cell protein 4	ENSRNOG00000001158	Abcg1	ATP binding cassette subfamily G member 1
ENSRNOG00000003147	Sqstm1	sequestosome 1	ENSRNOG00000002983	Nfix	nuclear factor I X
ENSRNOG00000014117	Hmox1	heme oxygenase 1	ENSRNOG00000004483	Ptprr	protein tyrosine phosphatase, receptor type, R
ENSRNOG00000014948	Osgin1	oxidative stress induced growth inhibitor 1	ENSRNOG00000004613	Gpm6b	glycoprotein m6b
ENSRNOG00000015354	Aox1	aldehyde oxidase 1	ENSRNOG00000004794	Rtn1	reticulon 1
ENSRNOG00000030914	Lexm	lymphocyte expansion molecule	ENSRNOG00000005451	Dnah11	dynein, axonemal, heavy chain 11
ENSRNOG00000031167	Srxn1	sulfiredoxin 1	ENSRNOG00000005708	Mmp16	matrix metallopeptidase 16
ENSRNOG00000061254	None	None	ENSRNOG00000006426	Syt1	synaptotagmin 1
ENSRNOG00000001766	Tfrc	transferrin receptor	ENSRNOG00000008992	Grik3	glutamate ionotropic receptor kainate type subunit 3
ENSRNOG00000001785	Etv5	ETS variant transcription factor 5	ENSRNOG00000010649	Ctnnd2	catenin delta 2
ENSRNOG00000002115	Sod1	superoxide dismutase 1	ENSRNOG00000012045	Adgrb3	adhesion G protein-coupled receptor B3
ENSRNOG00000002358	Scpep1	serine carboxypeptidase 1	ENSRNOG00000012181	Lpl	lipoprotein lipase
ENSRNOG00000003075	Tmem39a	transmembrane protein 39a	ENSRNOG00000013654	Cbln2	cerebellin 2 precursor
ENSRNOG00000003597	Tuba4a	tubulin, alpha 4A	ENSRNOG00000014215	Klf9	Kruppel-like factor 9
ENSRNOG00000003674	Pir	pirin	ENSRNOG00000017579	Mylip	myosin regulatory light chain interacting protein
ENSRNOG00000006302	Gclc	glutamate-cysteine ligase, catalytic subunit	ENSRNOG00000017879	Gab1	GRB2-associated binding protein 1
ENSRNOG00000007943	Gsdma	gasdermin A	ENSRNOG00000018413	Per3	period circadian regulator 3
ENSRNOG00000009106	C2cd4b	C2 calcium-dependent domain containing 4B	ENSRNOG00000019254	Dyrk1b	dual specificity tyrosine phosphorylation regulated kinase 1B
ENSRNOG00000009540	Gpr3	G protein-coupled receptor 3	ENSRNOG00000019306	Syt12	synaptotagmin 12
ENSRNOG00000010466	Chpf2	chondroitin polymerizing factor 2	ENSRNOG00000021027	Dbp	D-box binding PAR bZIP transcription factor
ENSRNOG00000011815	Sgk1	serum/glucocorticoid regulated kinase 1	ENSRNOG00000021575	Cfhr2	complement factor H-related 2
ENSRNOG00000012081	Txn1	thioredoxin 1	ENSRNOG00000024433	Fbxl7	F-box and leucine-rich repeat protein 7
ENSRNOG00000012886	Maff	MAF bZIP transcription factor F	ENSRNOG00000024640	Oacyl	O-acyltransferase like
ENSRNOG00000013484	Gsta1	glutathione S-transferase alpha 1	ENSRNOG00000025463	LOC100125362	hypothetical protein LOC100125362
ENSRNOG00000013851	Spry4	sprouty RTK signaling antagonist 4	ENSRNOG00000038319	Akr1c19	aldo-keto reductase family 1, member C19
ENSRNOG00000014008	Mfsd2a	major facilitator superfamily domain containing 2A	ENSRNOG00000038948	Stab2	stabilin 2
ENSRNOG00000014915	Gsr	glutathione-disulfide reductase	ENSRNOG00000047450	Lmo3	LIM domain only 3
ENSRNOG00000014956	Slc11a1	solute carrier family 11 member 1	ENSRNOG00000049584	LOC103693129	nuclear receptor ROR-alpha-like
ENSRNOG00000015020	Idh1	isocitrate dehydrogenase (NADP(+)) 1	ENSRNOG00000056836	Cav1	caveolin 1
ENSRNOG00000015113	Mocos	molybdenum cofactor sulfurase	ENSRNOG00000060951	None	None
ENSRNOG00000015117	Lrrc39	leucine rich repeat containing 39	ENSRNOG00000007663	LOC100911372	40S ribosomal protein S6-like
ENSRNOG00000016119	Fzd7	frizzled class receptor 7	ENSRNOG00000049025	Rps6	ribosomal protein S6
ENSRNOG00000016260	Polr3g	RNA polymerase III subunit G	ENSRNOG00000056172	None	None
ENSRNOG00000016452	Creb3	cAMP responsive element binding protein 3
ENSRNOG00000017194	Prdx1	peroxiredoxin 1
ENSRNOG00000017506	Cltb	clathrin, light chain B
ENSRNOG00000018958	Mt3	metallothionein 3
ENSRNOG00000019463	Mad2l1bp	MAD2L1 binding protein
ENSRNOG00000019587	Ptprn	protein tyrosine phosphatase, receptor type, N
ENSRNOG00000020206	Ctsd	cathepsin D
ENSRNOG00000020298	Bag3	BAG cochaperone 3
ENSRNOG00000020346	Best1	bestrophin 1
ENSRNOG00000020843	Ftl1	ferritin light chain 1
ENSRNOG00000021110	Mllt11	MLLT11, transcription factor 7 cofactor
ENSRNOG00000021125	Prdx5	peroxiredoxin 5
ENSRNOG00000022189	Htatip2	HIV-1 Tat interactive protein 2
ENSRNOG00000023322	Ostc	oligosaccharyltransferase complex non-catalytic subunit
ENSRNOG00000025164	Bhlha15	basic helix-loop-helix family, member a15
ENSRNOG00000029726	Gstm1	glutathione S-transferase mu 1
ENSRNOG00000030719	Csmd1	CUB and Sushi multiple domains 1
ENSRNOG00000032112	Trnl1	tRNA
ENSRNOG00000032917	Zfand2a	zinc finger AN1-type containing 2A
ENSRNOG00000036301	None	None
ENSRNOG00000047697	Ggt1	gamma-glutamyltransferase 1
ENSRNOG00000048088	Mest	mesoderm specific transcript
ENSRNOG00000048462	None	None
ENSRNOG00000049880	Tmem200c	transmembrane protein 200C
ENSRNOG00000050190	Eng	endoglin
ENSRNOG00000052730	Psmb3	proteasome 20S subunit beta 3
ENSRNOG00000053196	Slc48a1	solute carrier family 48 member 1
ENSRNOG00000055530	Panx2	pannexin 2
ENSRNOG00000057558	None	None
ENSRNOG00000058683	None	None
