# Supplementary material for: Panax notoginseng alleviates oxidative stress through miRNA regulations based on systems biology approach
Source: Chin Med. 2023 Jun 20;18:74. doi: 10.1186/s13020-023-00768-y (PMC10280844; doi:10.1186/s13020-023-00768-y)
Supplement: Supplementary file 15 — Additional file 15. Table S5: Up- and down-regulated DEmiR under three concentrations of PNS. [file 13020_2023_768_MOESM15_ESM.xlsx]

## Sheet: Selected DEmiR (2 or 3 conc.)
Up DEmiR	Down DEmiR			up DEG	down DEG
rno-mir-3596d	rno-miR-139-5p		rno-mir-3596d	GCLc
rno-let-7f-5p	rno-miR-194-5p		rno-let-7f-5p		Abcg1
	rno-mir-671		rno-miR-139-5p	GCLc	Abcg1
	rno-miR-9a-5p		rno-mir-671	GCLc, PRDX1	Abcg1
	rno-mir-3556a		rno-miR-9a-5p		Abcg1
	rno-miR-24-3p		rno-miR-24-3p	Sod1	Abcg1, Cav1
	rno-miR-196b-5p
				some miRNA can function both ways, inhibit and promote gene expression
	P13_1	P13_3	P13_5	P13_c	P14_1	P14_3	P14_5	P14_c
rno-mir-671	0	0	5571.26	6027.1	0	0	5987.31	6439.6
rno-let-7f-5p	23183.6	9750.83	22377.1	0	38105.2	0	20603.1	0
rno-miR-24-3p	11591.8	0	0	11591.8	0	0	0	34029.7
rno-miR-3596d	11591.8	0	22377.1	0	26513.4	0	0	0
rno-miR-9a-5p	0	0	12407.6	11591.8	0	0	0	10846.1
rno-miR-139-5p	0	0	0	23183.6	0	0	0	10846.1
rno-miR-196b-5p	0	0	0	10397.6	11591.8	0	0	10846.1
rno-miR-194-5p	0	0	0	10397.6	0	0	0	10846.1
rno-miR-3556a	0	0	0	11591.8	0	0	0	0

## Sheet: Up DEmiR Detail
Low/Control	Medium/Control	High/Control
rno-let-7f-1	rno-mir-127	rno-let-7f-1
rno-mir-3596d	rno-let-7c-1	rno-mir-3596d
rno-mir-9a-1	rno-miR-374-5p	rno-mir-9a-1
rno-mir-9b-1	rno-miR-221-3p	rno-mir-9b-1
rno-mir-23a		rno-mir-23a
rno-let-7f-5p		rno-mir-340-1
		rno-mir-425
		rno-mir-340-2
		rno-let-7f-5p
		rno-miR-101b-3p

## Sheet: Down DEmiR Detail
Low/Control	Medium/Control	High/Control
rno-mir-29b-2	rno-mir-32	rno-mir-31a
rno-mir-29b-1	rno-mir-92b	rno-mir-31b
rno-mir-3587	rno-mir-29a	rno-mir-29a
rno-mir-29b-3	rno-mir-3556a	rno-mir-3556a
rno-mir-101b	rno-let-7b	rno-mir-384
rno-mir-224	rno-mir-671	rno-miR-93-5p
rno-mir-671	rno-mir-192	rno-miR-24-3p
rno-mir-192	rno-mir-466c	rno-miR-139-5p
rno-mir-466c	rno-miR-27b-3p	rno-miR-196b-5p
rno-mir-384	rno-miR-103-3p	rno-miR-194-5p
rno-miR-15b-5p	rno-miR-107-3p
rno-miR-204-5p	rno-miR-24-3p
rno-miR-182	rno-miR-9a-5p
rno-miR-9a-5p	rno-miR-139-5p
rno-miR-139-5p	rno-miR-196b-5p
rno-miR-194-5p	rno-miR-194-5p
