# Supplementary material for: Panax notoginseng alleviates oxidative stress through miRNA regulations based on systems biology approach
Source: Chin Med. 2023 Jun 20;18:74. doi: 10.1186/s13020-023-00768-y (PMC10280844; doi:10.1186/s13020-023-00768-y)
Supplement: Supplementary file 16 — Additional file 16. Table S6: Up-regulated DEGs functional enrichment analysis results. [file 13020_2023_768_MOESM16_ESM.xlsx]

## Sheet: pathway
#	Maps	Total	pValue	Min FDR	p-value	FDR	In Data	Network Objects from Active Data
1	Oxidative stress_Role of Sirtuin1 and PGC1-alpha in activation of antioxidant defense system	60	4.82333e-15	6.65619e-13	4.82333e-15	6.65619e-13	9	PRDX5, Thioredoxin, GSHR, Heme oxygenase 1, Gsta1 (rodent), PRDX1, Sequestosome 1(p62), GCL cat, SOD1
2	NRF2 regulation of oxidative stress response	54	1.75196e-09	1.20885e-07	1.75196e-09	1.20885e-07	6	Thioredoxin, Heme oxygenase 1, PRDX1, GCL cat, MafF, SOD1
3	Cigarette smoke-mediated regulation of NRF2-antioxidant pathway in airway epithelial cells	29	4.51756e-09	2.07808e-07	4.51756e-09	2.07808e-07	5	GSHR, Heme oxygenase 1, PRDX1, GCL cat, Pirin
4	Influence of low doses of Arsenite on Glucose stimulated Insulin secretion in pancreatic cells	36	1.41871e-08	4.89457e-07	1.41871e-08	4.89457e-07	5	Thioredoxin, Heme oxygenase 1, PRDX1, GCL cat, SOD1
5	HSP22 and BAG-3-dependend macroautophagy in Huntington's disease	15	4.55357e-06	0.000125679	4.55357e-06	0.000125679	3	Sequestosome 1(p62), BAG-3, Cathepsin D
6	Cigarette smoke-induced oxidative stress and apoptosis in airway epithelial cells	60	9.15481e-06	0.000210561	9.15481e-06	0.000210561	4	PRDX5, Thioredoxin, PRDX1, SOD1
7	Glutathione metabolism	71	1.79341e-05	0.000353559	1.79341e-05	0.000353559	4	GSHR, Gsta1 (rodent), GSTM1 (rodent), GCL cat
8	The role of KEAP1/NRF2 pathway in skin sensitization	32	4.83838e-05	0.00083462	4.83838e-05	0.00083462	3	Thioredoxin, Heme oxygenase 1, MafF
9	Oxidative stress_ROS-induced cellular signaling	108	9.34236e-05	0.0014325	9.34236e-05	0.0014325	4	Thioredoxin, Heme oxygenase 1, TfR1, FTL
10	Oxidative stress_Role of ASK1 under oxidative stress	54	0.000234076	0.00323025	0.000234076	0.00323025	3	Thioredoxin, PRDX1, SOD1
11	Transcription_HIF-1 targets	95	0.00122813	0.0154075	0.00122813	0.0154075	3	Heme oxygenase 1, TfR1, Endoglin
12	Heme metabolism	103	0.00155043	0.0175558	0.00155043	0.0175558	3	Heme oxygenase 1, TfR1, FTL
13	Neurophysiological process_GABA-A receptor life cycle	27	0.00165381	0.0175558	0.00165381	0.0175558	2	Tubulin alpha, Clathrin light chain
14	Impaired macrophage phagocytic function in asthma	38	0.00326212	0.0315898	0.00326212	0.0315898	2	GCL cat, SOD1
15	Autocrine Somatotropin signaling in breast cancer	39	0.00343368	0.0315898	0.00343368	0.0315898	2	GCL cat, SOD1
16	Apoptosis and survival_Inhibition of ROS-induced apoptosis by 17beta-estradiol	44	0.00435332	0.0364143	0.00435332	0.0364143	2	Thioredoxin, SOD1
17	Stem cells_Excitotoxicity of Glutamate in glioblastoma	45	0.00454948	0.0364143	0.00454948	0.0364143	2	GSHR, GCL cat
18	TMPRSS2-ERG fusion in Prostate Cancer	46	0.00474969	0.0364143	0.00474969	0.0364143	2	Endoglin, PEP-19
19	Neurophysiological process_HTR2A signaling in the nervous system	49	0.00537435	0.0390347	0.00537435	0.0390347	2	Heme oxygenase 1, GCL cat
20	Antioxidant effects of statins in COPD	60	0.00796663	0.054052	0.00796663	0.054052	2	Thioredoxin, SOD1
21	Signal transduction_MIF signaling pathway	61	0.0082253	0.054052	0.0082253	0.054052	2	Heme oxygenase 1, PRDX1
22	Oxidative stress in adipocyte dysfunction in type 2 diabetes and metabolic syndrome X	64	0.00902377	0.0566037	0.00902377	0.0566037	2	Heme oxygenase 1, SOD1
23	Angiotensin II Signaling in Cardiac Hypertrophy	72	0.011315	0.0678899	0.011315	0.0678899	2	Thioredoxin, SOD1
24	SLE genetic marker-specific pathways in B cells	99	0.0206892	0.118963	0.0206892	0.118963	2	TMEM39A, SOD1
25	Neurogenesis_NGF/ TrkA MAPK-mediated signaling	105	0.0230949	0.127484	0.0230949	0.127484	2	SGK1, Sequestosome 1(p62)
26	Metabolism of L-cysteine, D-cysteine and L-cystine	119	0.0291314	0.14306	0.0291314	0.14306	2	Thioredoxin, GCL cat
27	Cytoskeleton remodeling_Substance P mediated membrane blebbing	16	0.0354071	0.14306	0.0354071	0.14306	1	Tubulin alpha
28	LRRK2 in neuronal apoptosis in Parkinson's disease	17	0.0375794	0.14306	0.0375794	0.14306	1	Thioredoxin
29	Role of inflammasome in macrophages, adipocytes and pancreatic beta cells in type 2 diabetes	18	0.039747	0.14306	0.039747	0.14306	1	Thioredoxin
30	Development_TGF-beta-induction of EMT via ROS	20	0.0440681	0.14306	0.0440681	0.14306	1	SOD1
31	Development_Role of HGF in hematopoietic stem cell mobilization	21	0.0462217	0.14306	0.0462217	0.14306	1	SGK1
32	Inhibition of RUNX3 signaling in gastric cancer	22	0.0483705	0.14306	0.0483705	0.14306	1	Gasdermin
33	Cell adhesion_Gap junctions	22	0.0483705	0.14306	0.0483705	0.14306	1	Tubulin alpha
34	Development_ERK5 in cell proliferation and neuronal survival	23	0.0505147	0.14306	0.0505147	0.14306	1	Sequestosome 1(p62)
35	Action of GSK3 beta in bipolar disorder	23	0.0505147	0.14306	0.0505147	0.14306	1	Heme oxygenase 1
36	CFTR folding and maturation (normal and CF)	24	0.0526542	0.14306	0.0526542	0.14306	1	BAG-3
37	Proteolysis_Role of Parkin in the Ubiquitin-Proteasomal Pathway	24	0.0526542	0.14306	0.0526542	0.14306	1	Tubulin alpha
38	Cytoskeleton remodeling_Neurofilaments	25	0.054789	0.14306	0.054789	0.14306	1	Tubulin alpha
39	HSP70 and HSP40-dependent folding in Huntington's disease	25	0.054789	0.14306	0.054789	0.14306	1	Cathepsin D
40	Transcription_Transcription regulation of aminoacid metabolism	25	0.054789	0.14306	0.054789	0.14306	1	GCL cat
41	Defective macrophage-mediated bacterial phagocytosis in COPD	25	0.054789	0.14306	0.054789	0.14306	1	Tubulin alpha
42	CREB1-dependent transcription deregulation in Huntington's Disease	26	0.0569193	0.14306	0.0569193	0.14306	1	SOD1
43	Inhibition of TGF-beta signaling in gastric cancer	26	0.0569193	0.14306	0.0569193	0.14306	1	Gasdermin
44	Notch signaling in oligodendrocyte precursor cell differentiation in multiple sclerosis	27	0.0590449	0.14306	0.0590449	0.14306	1	TIP30
45	Activation of osteoclast differentiation in bone lesions formation in multiple myeloma	27	0.0590449	0.14306	0.0590449	0.14306	1	Sequestosome 1(p62)
46	Pro-oncogenic action of Androgen receptor in ovarian cancer	28	0.0611658	0.14306	0.0611658	0.14306	1	Endoglin
47	Histone deacetylases in Prostate Cancer	29	0.0632822	0.14306	0.0632822	0.14306	1	Tubulin alpha
48	Transport_Aldosterone-mediated regulation of ENaC sodium transport	30	0.065394	0.14306	0.065394	0.14306	1	SGK1
49	Role of adipose tissue hypoxia in obesity and type 2 diabetes	30	0.065394	0.14306	0.065394	0.14306	1	Heme oxygenase 1
50	Role of histone modificators in progression of multiple myeloma	30	0.065394	0.14306	0.065394	0.14306	1	Tubulin alpha
51	Role of inhibition of WNT signaling in the progression of lung cancer	31	0.0675011	0.14306	0.0675011	0.14306	1	SPRY4
52	Epithelial cell apoptosis in COPD	31	0.0675011	0.14306	0.0675011	0.14306	1	GCL cat
53	Cytoskeleton remodeling_Reverse signaling by Ephrin-B	32	0.0696037	0.14306	0.0696037	0.14306	1	Tubulin alpha
54	Cell cycle_Role of Nek in cell cycle regulation	32	0.0696037	0.14306	0.0696037	0.14306	1	Tubulin alpha
55	SDF-1 axis in endothelial progenitor cell recruitment in healing myocardial infarction	33	0.0717017	0.14306	0.0717017	0.14306	1	Heme oxygenase 1
56	Apoptosis and survival_Granzyme B signaling	33	0.0717017	0.14306	0.0717017	0.14306	1	Tubulin alpha
57	The innate immune response to contact allergens	33	0.0717017	0.14306	0.0717017	0.14306	1	Thioredoxin
58	Cell cycle_Spindle assembly and chromosome separation	33	0.0717017	0.14306	0.0717017	0.14306	1	Tubulin alpha
59	Vitamin B6 metabolism	34	0.0737952	0.14306	0.0737952	0.14306	1	AOX1
60	Oxidative stress_ROS-mediated activation of MAPK via inhibition of phosphatases	34	0.0737952	0.14306	0.0737952	0.14306	1	SOD1
61	TNF-alpha and IL-1 beta induce hyperglycemia in obesity and type 2 diabetes in adipocytes	35	0.0758841	0.14306	0.0758841	0.14306	1	Sequestosome 1(p62)
62	Pro-oncogenic action of Androgen receptor in breast cancer	35	0.0758841	0.14306	0.0758841	0.14306	1	SGK1
63	NALP3 inflammasome activation in age-related macular degeneration (AMD)	35	0.0758841	0.14306	0.0758841	0.14306	1	Thioredoxin
64	Immune response_Lipoxins and Resolvin E1 inhibitory action on neutrophil functions	35	0.0758841	0.14306	0.0758841	0.14306	1	SOD1
65	Cytoskeleton remodeling_Keratin filaments	36	0.0779685	0.14306	0.0779685	0.14306	1	Tubulin alpha
66	Immune response_IL-12 and IL-18-induced IFN-gamma production	36	0.0779685	0.14306	0.0779685	0.14306	1	ERM
67	Immune response_IL-6-induced acute-phase response in hepatocytes	36	0.0779685	0.14306	0.0779685	0.14306	1	Heme oxygenase 1
68	Development_Lipoxin inhibitory action on PDGF, EGF and LTD4 signaling	36	0.0779685	0.14306	0.0779685	0.14306	1	Thioredoxin
69	Role of red blood cell adhesion to endothelium in vaso-occlusion in Sickle cell disease	37	0.0800483	0.14306	0.0800483	0.14306	1	TfR1
70	A shift in alveolar macrophage phenotype in COPD	37	0.0800483	0.14306	0.0800483	0.14306	1	Heme oxygenase 1
71	Apoptosis and survival_Anti-apoptotic action of nuclear ESR1 and ESR2	37	0.0800483	0.14306	0.0800483	0.14306	1	Thioredoxin
72	Transcription_Role of AP-1 in regulation of cellular metabolism	38	0.0821236	0.14306	0.0821236	0.14306	1	GCL cat
73	Activation of Ca2+-dependent neuronal cell death in Huntington's disease	38	0.0821236	0.14306	0.0821236	0.14306	1	Thioredoxin
74	Atorvastatin in treatment of type 2 diabetes and metabolic syndrome X	39	0.0841944	0.14306	0.0841944	0.14306	1	GSHR
75	Recurrent gene fusions in Prostate Cancer	40	0.0862607	0.14306	0.0862607	0.14306	1	ERM
76	Apoptosis and survival_NGF activation of NF-kB	40	0.0862607	0.14306	0.0862607	0.14306	1	Sequestosome 1(p62)
77	Apoptosis and survival_Ceramides signaling pathway	40	0.0862607	0.14306	0.0862607	0.14306	1	Cathepsin D
78	Development_Regulation of lung epithelial progenitor cell differentiation	41	0.0883224	0.14306	0.0883224	0.14306	1	ERM
79	Apoptosis and survival_Phosphorylation and acetylation in TNF-alpha-induced NF-kB signaling	41	0.0883224	0.14306	0.0883224	0.14306	1	Sequestosome 1(p62)
80	Sulfur metabolism	42	0.0903797	0.14306	0.0903797	0.14306	1	GCL cat
81	Inhibition of apoptosis in gastric cancer	42	0.0903797	0.14306	0.0903797	0.14306	1	Gasdermin
82	Apoptosis and survival_Anti-apoptotic TNFs/NF-kB/Bcl-2 pathway	42	0.0903797	0.14306	0.0903797	0.14306	1	Sequestosome 1(p62)
83	Impaired inhibitory action of lipoxins and Resolvin E1 on neutrophil functions in CF	43	0.0924326	0.14306	0.0924326	0.14306	1	SOD1
84	Immune response_Antimicrobial actions of IFN-gamma	43	0.0924326	0.14306	0.0924326	0.14306	1	Sequestosome 1(p62)
85	Role of Insulin in regulation of eating behavior in obesity	43	0.0924326	0.14306	0.0924326	0.14306	1	SOD1
86	Role of cell adhesion in vaso-occlusion in Sickle cell disease	43	0.0924326	0.14306	0.0924326	0.14306	1	TfR1
87	Apoptosis and survival_TNF-alpha-induced Caspase-8 signaling	43	0.0924326	0.14306	0.0924326	0.14306	1	Cathepsin D
88	Transition of HCC cells to invasive and migratory phenotype	44	0.0944809	0.14306	0.0944809	0.14306	1	TIP30
89	Cell adhesion_Tight junctions	44	0.0944809	0.14306	0.0944809	0.14306	1	Tubulin alpha
90	Impaired Lipoxin A4 signaling in CF	44	0.0944809	0.14306	0.0944809	0.14306	1	Thioredoxin
91	Inhibition of remyelination in multiple sclerosis: regulation of cytoskeleton proteins	44	0.0944809	0.14306	0.0944809	0.14306	1	Tubulin alpha
92	Retinal ganglion cell damage in glaucoma	45	0.0965248	0.14306	0.0965248	0.14306	1	TfR1
93	Niacin-HDL metabolism	46	0.0985643	0.14306	0.0985643	0.14306	1	AOX1
94	Signal transduction_CXCR4 signaling via PI3K cascade	46	0.0985643	0.14306	0.0985643	0.14306	1	SGK1
95	Serotonin - melatonin biosynthesis and metabolism	46	0.0985643	0.14306	0.0985643	0.14306	1	AOX1
96	Mitogenic action of ESR1 (membrane) in breast cancer	47	0.100599	0.14306	0.100599	0.14306	1	SGK1
97	Mechanisms of deltaF508 CFTR activation by S-nitrosoglutathione	47	0.100599	0.14306	0.100599	0.14306	1	SOD1
98	GLP-1 in beta cell apoptosis in type 2 diabetes	48	0.10263	0.14306	0.10263	0.14306	1	Thioredoxin
99	Protein folding and maturation_Angiotensin system maturation	48	0.10263	0.14306	0.10263	0.14306	1	Cathepsin D
100	Demyelination in multiple sclerosis	49	0.104656	0.144329	0.104656	0.144329	1	Cathepsin D
101	Proteases and EGFR-activated mucin production in airway epithelium in COPD	50	0.106678	0.144329	0.106678	0.144329	1	GCL cat
102	Modulation of tumor response to cytotoxic T cells by hypoxia in tumors	50	0.106678	0.144329	0.106678	0.144329	1	Sequestosome 1(p62)
103	Signal transduction_Angiotensin II/ AGTR1 signaling via TGF-beta 1 and SMADs	52	0.110708	0.146901	0.110708	0.146901	1	Thioredoxin
104	Signal transduction_Activation of PKC via G-Protein coupled receptor	52	0.110708	0.146901	0.110708	0.146901	1	Sequestosome 1(p62)
105	Aryl hydrocarbon receptor signaling	53	0.112717	0.148142	0.112717	0.148142	1	Cathepsin D
106	Impaired inhibitory action of lipoxins on ROS production in neutrophils in CF	54	0.114721	0.149353	0.114721	0.149353	1	SOD1
107	Nicotine metabolism in liver	56	0.118716	0.150675	0.118716	0.150675	1	AOX1
108	Development_Regulation of cytoskeleton proteins in oligodendrocyte differentiation and myelination	59	0.124676	0.150675	0.124676	0.150675	1	Tubulin alpha
109	Mitochondrial dysfunction in neurodegenerative diseases	59	0.124676	0.150675	0.124676	0.150675	1	SOD1
110	Reactive oxygen and nitrogen species production in eosinophils in asthma	59	0.124676	0.150675	0.124676	0.150675	1	SOD1
111	Neurophysiological process_Constitutive and activity-dependent synaptic AMPA receptor delivery	59	0.124676	0.150675	0.124676	0.150675	1	Sequestosome 1(p62)
112	Transcription_Effect of Folic acid on genome stability	60	0.126655	0.150675	0.126655	0.150675	1	AOX1
113	Aberrant lipid trafficking and metabolism in age-related macular degeneration pathogenesis	60	0.126655	0.150675	0.126655	0.150675	1	Cathepsin D
114	Chondroitin sulfate and dermatan sulfate metabolism	60	0.126655	0.150675	0.126655	0.150675	1	CHGUT
115	Signal transduction_mTORC1 downstream signaling	60	0.126655	0.150675	0.126655	0.150675	1	SGK1
116	Apoptosis and survival_TNF-alpha-induced ROS-dependent Caspase-3 signaling	60	0.126655	0.150675	0.126655	0.150675	1	SOD1
117	Immune response_Fc epsilon RI pathway: signaling through Fyn and PI3K	61	0.128628	0.151188	0.128628	0.151188	1	SGK1
118	Immune response_IL-10 signaling pathway	62	0.130598	0.151188	0.130598	0.151188	1	Heme oxygenase 1
119	HCV-mediated liver damage and predisposition to HCC via cell stress	63	0.132563	0.151188	0.132563	0.151188	1	SOD1
120	Apoptosis and survival_CXCR3-B signaling	63	0.132563	0.151188	0.132563	0.151188	1	Heme oxygenase 1
121	Neuroprotective action of lithium	63	0.132563	0.151188	0.132563	0.151188	1	Thioredoxin
122	Neurophysiological process_Activity-dependent synaptic AMPA receptor removal	64	0.134524	0.152167	0.134524	0.152167	1	Clathrin light chain
123	Metabolism in pancreatic cancer cells	66	0.138433	0.155315	0.138433	0.155315	1	GCL cat
124	Signal transduction_mTORC2 downstream signaling	68	0.142325	0.158394	0.142325	0.158394	1	SGK1
125	Hypertrophy of asthmatic airway smooth muscle cells	70	0.1462	0.160124	0.1462	0.160124	1	SOD1
126	Signal transduction_PDGF signaling via PI3K/AKT and NFkB pathways	70	0.1462	0.160124	0.1462	0.160124	1	SGK1
127	Immune response_IL-12 signaling pathway	74	0.1539	0.16723	0.1539	0.16723	1	ERM
128	Leucine, isoleucine and valine metabolism.p.2	79	0.16343	0.176198	0.16343	0.176198	1	AOX1
129	Immune response_IL-1 signaling pathway	82	0.169099	0.180896	0.169099	0.180896	1	Sequestosome 1(p62)
130	Tyrosine metabolism p.2 (melanin)	83	0.17098	0.181502	0.17098	0.181502	1	AOX1
131	Prostaglandin 2 biosynthesis and metabolism	86	0.176599	0.186036	0.176599	0.186036	1	PRDX1
132	Immune response_IL-4 signaling pathway	94	0.191404	0.200104	0.191404	0.200104	1	Tubulin alpha
133	Signal transduction_Amino acid-dependent mTORC1 activation	96	0.195065	0.202399	0.195065	0.202399	1	Sequestosome 1(p62)
134	Development_PEDF signaling	99	0.200527	0.206513	0.200527	0.206513	1	Cathepsin D
135	SLE genetic marker-specific pathways in T cells	101	0.204148	0.208685	0.204148	0.208685	1	TMEM39A
136	Androgen receptor activation and downstream signaling in Prostate cancer	110	0.220249	0.223487	0.220249	0.223487	1	SGK1
137	Aminoglycoside- and cisplatin-induced hair cell death	112	0.223784	0.225417	0.223784	0.225417	1	Cathepsin D
138	Vitamin B3 and NAD+ metabolism	125	0.246387	0.246387	0.246387	0.246387	1	AOX1

## Sheet: GO
#	Processes	Total	pValue	Min FDR	p-value	FDR	In Data	Network Objects from Active Data
1	cellular detoxification	151	3.57482e-12	1.02204e-08	3.57482e-12	1.02204e-08	10	PRDX5, Peroxiredoxin, Thioredoxin, GSHR, Metallothionein-III, Gsta1 (rodent), GSTM1 (rodent), PRDX1, SOD1, GSTs
2	cellular response to toxic substance	168	1.03838e-11	1.48437e-08	1.03838e-11	1.48437e-08	10	PRDX5, Peroxiredoxin, Thioredoxin, GSHR, Metallothionein-III, Gsta1 (rodent), GSTM1 (rodent), PRDX1, SOD1, GSTs
3	detoxification	187	3.00915e-11	2.86772e-08	3.00915e-11	2.86772e-08	10	PRDX5, Peroxiredoxin, Thioredoxin, GSHR, Metallothionein-III, Gsta1 (rodent), GSTM1 (rodent), PRDX1, SOD1, GSTs
4	cellular oxidant detoxification	136	4.66633e-11	3.33526e-08	4.66633e-11	3.33526e-08	9	PRDX5, Peroxiredoxin, Thioredoxin, GSHR, Metallothionein-III, Gsta1 (rodent), PRDX1, SOD1, GSTs
5	cellular homeostasis	1429	9.14212e-11	5.22747e-08	9.14212e-11	5.22747e-08	20	PRDX5, SGK1, Peroxiredoxin, PTPRN, Thioredoxin, GSHR, Metallothionein-III, Heme oxygenase 1, Galpha(s)-specific class A orphan/other GPCRs, PRDX1, Galpha(i)-specific class A orphan/other GPCRs, TfR1, ATF/CREB, GCL cat, FTL, GPR3, SOD1, GSTs, NRAMP1, BAG-3
6	response to oxidative stress	703	1.24707e-09	5.9423e-07	1.24707e-09	5.9423e-07	14	PRDX5, Peroxiredoxin, PTPRN, Thioredoxin, GSHR, Metallothionein-III, Heme oxygenase 1, PRDX1, ATF/CREB, GCL cat, IDH1, SOD1, GSTs, ERM
7	glutathione metabolic process	89	2.2443e-09	9.16638e-07	2.2443e-09	9.16638e-07	7	GSHR, Gsta1 (rodent), GSTM1 (rodent), GCL cat, IDH1, SOD1, GSTs
8	homeostatic process	2639	4.65455e-09	1.66342e-06	4.65455e-09	1.66342e-06	24	PRDX5, SGK1, Peroxiredoxin, PTPRN, Thioredoxin, GSHR, Metallothionein-III, Mfsd2, Heme oxygenase 1, Galpha(s)-specific class A orphan/other GPCRs, PRDX1, Galpha(i)-specific class A orphan/other GPCRs, MLLT11, TfR1, ATF/CREB, GCL cat, MIST1, FTL, GPR3, SOD1, GSTs, Csmd1, NRAMP1, BAG-3
9	response to stress	5378	6.9211e-09	2.1986e-06	6.9211e-09	2.1986e-06	34	PRDX5, CREB3, SGK1, Peroxiredoxin, PTPRN, Thioredoxin, GSHR, Metallothionein-III, Mfsd2, Heme oxygenase 1, PSMB3, PANX2, GSTM1 (rodent), Galpha(s)-specific class A orphan/other GPCRs, Gasdermin, PRDX1, POLR3G, Galpha(i)-specific class A orphan/other GPCRs, TfR1, FAM148B, Sequestosome 1(p62), ATF/CREB, GCL cat, MIST1, MafF, IDH1, Endoglin, SOD1, GSTs, PEP-19, ERM, NRAMP1, LOC100360552, BAG-3
10	cell redox homeostasis	107	8.20673e-09	2.3463e-06	8.20673e-09	2.3463e-06	7	PRDX5, Peroxiredoxin, Thioredoxin, GSHR, PRDX1, GCL cat, NRAMP1
11	response to toxic substance	451	1.17342e-08	2.95337e-06	1.17342e-08	2.95337e-06	11	PRDX5, Peroxiredoxin, Thioredoxin, GSHR, Metallothionein-III, Gsta1 (rodent), GSTM1 (rodent), PRDX1, ATF/CREB, SOD1, GSTs
12	regulation of biological quality	5809	1.23961e-08	2.95337e-06	1.23961e-08	2.95337e-06	35	Tubulin alpha, PRDX5, CREB3, SGK1, Peroxiredoxin, PTPRN, Thioredoxin, GSHR, Metallothionein-III, Mfsd2, Heme oxygenase 1, PSMB3, Clathrin light chain, Galpha(s)-specific class A orphan/other GPCRs, PRDX1, Galpha(i)-specific class A orphan/other GPCRs, MLLT11, TfR1, FAM148B, Sequestosome 1(p62), ATF/CREB, GCL cat, MIST1, MafF, FTL, SCPEP1, GPR3, Endoglin, Clathrin light chain B, SOD1, GSTs, Csmd1,…
13	cellular response to chemical stress	506	3.80476e-08	8.36755e-06	3.80476e-08	8.36755e-06	11	PRDX5, Peroxiredoxin, Thioredoxin, GSHR, Metallothionein-III, Heme oxygenase 1, PRDX1, ATF/CREB, SOD1, GSTs, ERM
14	cellular response to chemical stimulus	4582	5.03868e-08	1.02897e-05	5.03868e-08	1.02897e-05	30	Tubulin alpha, PRDX5, CREB3, ZFAND2A, AOX1, SGK1, Peroxiredoxin, PTPRN, Thioredoxin, GSHR, Metallothionein-III, Heme oxygenase 1, Gsta1 (rodent), PSMB3, GSTM1 (rodent), Galpha(s)-specific class A orphan/other GPCRs, PRDX1, Galpha(i)-specific class A orphan/other GPCRs, SPRY4, TfR1, Sequestosome 1(p62), ATF/CREB, GCL cat, MIST1, Endoglin, SOD1, GSTs, PEP-19, ERM, BAG-3
15	cellular response to oxidative stress	417	6.79845e-08	1.29578e-05	6.79845e-08	1.29578e-05	10	PRDX5, Peroxiredoxin, GSHR, Metallothionein-III, Heme oxygenase 1, PRDX1, ATF/CREB, SOD1, GSTs, ERM
16	negative regulation of oxidoreductase activity	45	8.61774e-08	1.53988e-05	8.61774e-08	1.53988e-05	5	PRDX5, Peroxiredoxin, Metallothionein-III, Endoglin, GSTs
17	regulation of apoptotic process	2377	1.03753e-07	1.74488e-05	1.03753e-07	1.74488e-05	21	PRDX5, CREB3, SGK1, Peroxiredoxin, OKL38, Metallothionein-III, Heme oxygenase 1, Galpha(s)-specific class A orphan/other GPCRs, TIP30, Galpha(i)-specific class A orphan/other GPCRs, MLLT11, TfR1, Sequestosome 1(p62), ATF/CREB, GCL cat, Endoglin, SOD1, GSTs, PEP-19, BAG-3, Cathepsin D
18	removal of superoxide radicals	19	1.24769e-07	1.85033e-05	1.24769e-07	1.85033e-05	4	Peroxiredoxin, Metallothionein-III, PRDX1, SOD1
19	regulation of cell death	2639	1.27831e-07	1.85033e-05	1.27831e-07	1.85033e-05	22	PRDX5, CREB3, SGK1, Peroxiredoxin, OKL38, Thioredoxin, Metallothionein-III, Heme oxygenase 1, Galpha(s)-specific class A orphan/other GPCRs, TIP30, Galpha(i)-specific class A orphan/other GPCRs, MLLT11, TfR1, Sequestosome 1(p62), ATF/CREB, GCL cat, Endoglin, SOD1, GSTs, PEP-19, BAG-3, Cathepsin D
20	regulation of programmed cell death	2408	1.29439e-07	1.85033e-05	1.29439e-07	1.85033e-05	21	PRDX5, CREB3, SGK1, Peroxiredoxin, OKL38, Metallothionein-III, Heme oxygenase 1, Galpha(s)-specific class A orphan/other GPCRs, TIP30, Galpha(i)-specific class A orphan/other GPCRs, MLLT11, TfR1, Sequestosome 1(p62), ATF/CREB, GCL cat, Endoglin, SOD1, GSTs, PEP-19, BAG-3, Cathepsin D
21	chemical homeostasis	1769	1.41881e-07	1.93161e-05	1.41881e-07	1.93161e-05	18	SGK1, PTPRN, Thioredoxin, Metallothionein-III, Heme oxygenase 1, Galpha(s)-specific class A orphan/other GPCRs, Galpha(i)-specific class A orphan/other GPCRs, MLLT11, TfR1, ATF/CREB, GCL cat, MIST1, FTL, GPR3, SOD1, GSTs, Csmd1, NRAMP1
22	cellular chemical homeostasis	1229	2.00865e-07	2.61034e-05	2.00865e-07	2.61034e-05	15	SGK1, PTPRN, Thioredoxin, Metallothionein-III, Heme oxygenase 1, Galpha(s)-specific class A orphan/other GPCRs, Galpha(i)-specific class A orphan/other GPCRs, TfR1, ATF/CREB, GCL cat, FTL, GPR3, SOD1, GSTs, NRAMP1
23	response to arsenic-containing substance	58	3.15391e-07	3.58882e-05	3.15391e-07	3.58882e-05	5	ZFAND2A, Heme oxygenase 1, ATF/CREB, GCL cat, GSTs
24	negative regulation of cell death	1662	3.22461e-07	3.58882e-05	3.22461e-07	3.58882e-05	17	PRDX5, CREB3, SGK1, Peroxiredoxin, Thioredoxin, Metallothionein-III, Heme oxygenase 1, Galpha(s)-specific class A orphan/other GPCRs, TIP30, TfR1, Sequestosome 1(p62), ATF/CREB, GCL cat, SOD1, GSTs, PEP-19, BAG-3
25	negative regulation of apoptotic process	1465	3.25798e-07	3.58882e-05	3.25798e-07	3.58882e-05	16	PRDX5, CREB3, SGK1, Peroxiredoxin, Metallothionein-III, Heme oxygenase 1, Galpha(s)-specific class A orphan/other GPCRs, TIP30, TfR1, Sequestosome 1(p62), ATF/CREB, GCL cat, SOD1, GSTs, PEP-19, BAG-3
26	cellular response to superoxide	24	3.38923e-07	3.58882e-05	3.38923e-07	3.58882e-05	4	Peroxiredoxin, Metallothionein-III, PRDX1, SOD1
27	cellular response to oxygen radical	24	3.38923e-07	3.58882e-05	3.38923e-07	3.58882e-05	4	Peroxiredoxin, Metallothionein-III, PRDX1, SOD1
28	negative regulation of programmed cell death	1492	4.16385e-07	4.16809e-05	4.16385e-07	4.16809e-05	16	PRDX5, CREB3, SGK1, Peroxiredoxin, Metallothionein-III, Heme oxygenase 1, Galpha(s)-specific class A orphan/other GPCRs, TIP30, TfR1, Sequestosome 1(p62), ATF/CREB, GCL cat, SOD1, GSTs, PEP-19, BAG-3
29	positive regulation of metabolic process	5332	4.22786e-07	4.16809e-05	4.22786e-07	4.16809e-05	31	PRDX5, CREB3, ZFAND2A, Peroxiredoxin, PTPRN, Thioredoxin, Metallothionein-III, Mfsd2, Heme oxygenase 1, PANX2, Galpha(s)-specific class A orphan/other GPCRs, TIP30, POLR3G, Galpha(i)-specific class A orphan/other GPCRs, MLLT11, TfR1, Sequestosome 1(p62), ATF/CREB, GCL cat, MIST1, MafF, C1orf177, GPR3, Endoglin, SOD1, GSTs, ERM, NRAMP1, LOC100360552, BAG-3, Cathepsin D
30	response to reactive oxygen species	407	6.44039e-07	5.97879e-05	6.44039e-07	5.97879e-05	9	PRDX5, Peroxiredoxin, PTPRN, Thioredoxin, Metallothionein-III, Heme oxygenase 1, PRDX1, SOD1, GSTs
31	response to superoxide	28	6.48277e-07	5.97879e-05	6.48277e-07	5.97879e-05	4	Peroxiredoxin, Metallothionein-III, PRDX1, SOD1
32	response to oxygen radical	29	7.50621e-07	6.70633e-05	7.50621e-07	6.70633e-05	4	Peroxiredoxin, Metallothionein-III, PRDX1, SOD1
33	positive regulation of vascular associated smooth muscle cell differentiation	8	7.85497e-07	6.80526e-05	7.85497e-07	6.80526e-05	3	Galpha(s)-specific class A orphan/other GPCRs, Galpha(i)-specific class A orphan/other GPCRs, Endoglin
34	negative regulation of vascular associated smooth muscle cell proliferation	30	8.6451e-07	7.26951e-05	8.6451e-07	7.26951e-05	4	Heme oxygenase 1, Galpha(s)-specific class A orphan/other GPCRs, Galpha(i)-specific class A orphan/other GPCRs, GSTs
35	cellular response to arsenic-containing substance	31	9.90763e-07	8.09311e-05	9.90763e-07	8.09311e-05	4	ZFAND2A, Heme oxygenase 1, ATF/CREB, GSTs
36	ion homeostasis	1224	1.20133e-06	9.54057e-05	1.20133e-06	9.54057e-05	14	SGK1, Metallothionein-III, Heme oxygenase 1, Galpha(s)-specific class A orphan/other GPCRs, Galpha(i)-specific class A orphan/other GPCRs, MLLT11, TfR1, ATF/CREB, GCL cat, FTL, GPR3, SOD1, GSTs, NRAMP1
37	vascular process in circulatory system	442	1.27508e-06	9.85259e-05	1.27508e-06	9.85259e-05	9	Mfsd2, Heme oxygenase 1, Galpha(s)-specific class A orphan/other GPCRs, Galpha(i)-specific class A orphan/other GPCRs, TfR1, FAM148B, GCL cat, SCPEP1, SOD1
38	cellular metal ion homeostasis	914	1.92291e-06	0.000144674	1.92291e-06	0.000144674	12	SGK1, Metallothionein-III, Heme oxygenase 1, Galpha(s)-specific class A orphan/other GPCRs, Galpha(i)-specific class A orphan/other GPCRs, TfR1, ATF/CREB, FTL, GPR3, SOD1, GSTs, NRAMP1
39	regulation of extrinsic apoptotic signaling pathway	243	2.20873e-06	0.000161917	2.20873e-06	0.000161917	7	Peroxiredoxin, Heme oxygenase 1, Galpha(s)-specific class A orphan/other GPCRs, Galpha(i)-specific class A orphan/other GPCRs, ATF/CREB, GCL cat, GSTs
40	negative regulation of meiotic cell cycle process involved in oocyte maturation	11	2.30226e-06	0.000164554	2.30226e-06	0.000164554	3	Galpha(s)-specific class A orphan/other GPCRs, Galpha(i)-specific class A orphan/other GPCRs, GPR3
41	cellular transition metal ion homeostasis	160	2.71543e-06	0.000186476	2.71543e-06	0.000186476	6	Metallothionein-III, Heme oxygenase 1, TfR1, FTL, SOD1, NRAMP1
42	secretion by cell	1313	2.73941e-06	0.000186476	2.73941e-06	0.000186476	14	Tubulin alpha, Peroxiredoxin, PTPRN, Clathrin light chain, Tubulin alpha-4A, ATF/CREB, FTL, IDH1, Endoglin, Clathrin light chain B, SOD1, GSTs, NRAMP1, Cathepsin D
43	regulation of apoptotic signaling pathway	631	2.9628e-06	0.000196992	2.9628e-06	0.000196992	10	CREB3, Peroxiredoxin, Heme oxygenase 1, Galpha(s)-specific class A orphan/other GPCRs, Galpha(i)-specific class A orphan/other GPCRs, MLLT11, ATF/CREB, GCL cat, SOD1, GSTs
44	response to inorganic substance	1140	3.19928e-06	0.000207881	3.19928e-06	0.000207881	13	Peroxiredoxin, Thioredoxin, GSHR, Metallothionein-III, Heme oxygenase 1, GSTM1 (rodent), PRDX1, TfR1, ATF/CREB, GCL cat, FTL, SOD1, GSTs
45	cellular modified amino acid metabolic process	264	3.81727e-06	0.000242524	3.81727e-06	0.000242524	7	GSHR, Gsta1 (rodent), GSTM1 (rodent), GCL cat, IDH1, SOD1, GSTs
46	circulatory system process	812	4.05704e-06	0.000252154	4.05704e-06	0.000252154	11	SGK1, Mfsd2, Heme oxygenase 1, Galpha(s)-specific class A orphan/other GPCRs, Galpha(i)-specific class A orphan/other GPCRs, TfR1, FAM148B, GCL cat, SCPEP1, Endoglin, SOD1
47	regulation of mitochondrion organization	269	4.31816e-06	0.000262673	4.31816e-06	0.000262673	7	Galpha(s)-specific class A orphan/other GPCRs, Galpha(i)-specific class A orphan/other GPCRs, MLLT11, TfR1, Sequestosome 1(p62), GCL cat, BAG-3
48	cellular iron ion homeostasis	99	4.55767e-06	0.000271466	4.55767e-06	0.000271466	5	Heme oxygenase 1, TfR1, FTL, SOD1, NRAMP1
49	cellular response to stress	2497	4.90427e-06	0.000284699	4.90427e-06	0.000284699	19	PRDX5, CREB3, SGK1, Peroxiredoxin, Thioredoxin, GSHR, Metallothionein-III, Mfsd2, Heme oxygenase 1, PSMB3, GSTM1 (rodent), PRDX1, Sequestosome 1(p62), ATF/CREB, MIST1, SOD1, GSTs, ERM, BAG-3
50	export from cell	1384	5.04273e-06	0.000284699	5.04273e-06	0.000284699	14	Tubulin alpha, Peroxiredoxin, PTPRN, Clathrin light chain, Tubulin alpha-4A, ATF/CREB, FTL, IDH1, Endoglin, Clathrin light chain B, SOD1, GSTs, NRAMP1, Cathepsin D
51	metal ion homeostasis	1007	5.20418e-06	0.000284699	5.20418e-06	0.000284699	12	SGK1, Metallothionein-III, Heme oxygenase 1, Galpha(s)-specific class A orphan/other GPCRs, Galpha(i)-specific class A orphan/other GPCRs, TfR1, ATF/CREB, FTL, GPR3, SOD1, GSTs, NRAMP1
52	positive regulation of cellular metabolic process	4702	5.27121e-06	0.000284699	5.27121e-06	0.000284699	27	CREB3, ZFAND2A, Peroxiredoxin, PTPRN, Thioredoxin, Metallothionein-III, Mfsd2, Heme oxygenase 1, Galpha(s)-specific class A orphan/other GPCRs, TIP30, Galpha(i)-specific class A orphan/other GPCRs, MLLT11, TfR1, Sequestosome 1(p62), ATF/CREB, GCL cat, MIST1, MafF, C1orf177, Endoglin, SOD1, GSTs, ERM, NRAMP1, LOC100360552, BAG-3, Cathepsin D
53	negative regulation of ERK1 and ERK2 cascade	102	5.27774e-06	0.000284699	5.27774e-06	0.000284699	5	Galpha(s)-specific class A orphan/other GPCRs, Galpha(i)-specific class A orphan/other GPCRs, SPRY4, ATF/CREB, GSTs
54	cellular cation homeostasis	1018	5.81217e-06	0.000303701	5.81217e-06	0.000303701	12	SGK1, Metallothionein-III, Heme oxygenase 1, Galpha(s)-specific class A orphan/other GPCRs, Galpha(i)-specific class A orphan/other GPCRs, TfR1, ATF/CREB, FTL, GPR3, SOD1, GSTs, NRAMP1
55	regulation of apoptosis involved in tissue homeostasis	2	5.94867e-06	0.000303701	5.94867e-06	0.000303701	2	PRDX5, Peroxiredoxin
56	negative regulation of nuclear receptor transcription coactivator activity	2	5.94867e-06	0.000303701	5.94867e-06	0.000303701	2	CREB3, ATF/CREB
57	regulation of biosynthetic process	5687	6.42116e-06	0.000322072	6.42116e-06	0.000322072	30	PRDX5, CREB3, SGK1, Peroxiredoxin, PTPRN, Thioredoxin, Metallothionein-III, Mfsd2, Heme oxygenase 1, PSMB3, Galpha(s)-specific class A orphan/other GPCRs, TIP30, POLR3G, Galpha(i)-specific class A orphan/other GPCRs, MLLT11, TfR1, Sequestosome 1(p62), ATF/CREB, GCL cat, MIST1, MafF, Pirin, IDH1, Endoglin, SOD1, GSTs, ERM, NRAMP1, LOC100360552, BAG-3
58	cellular ion homeostasis	1034	6.80827e-06	0.000335601	6.80827e-06	0.000335601	12	SGK1, Metallothionein-III, Heme oxygenase 1, Galpha(s)-specific class A orphan/other GPCRs, Galpha(i)-specific class A orphan/other GPCRs, TfR1, ATF/CREB, FTL, GPR3, SOD1, GSTs, NRAMP1
59	negative regulation of oocyte maturation	16	7.74551e-06	0.000375329	7.74551e-06	0.000375329	3	Galpha(s)-specific class A orphan/other GPCRs, Galpha(i)-specific class A orphan/other GPCRs, GPR3
60	transition metal ion homeostasis	193	7.98604e-06	0.000380535	7.98604e-06	0.000380535	6	Metallothionein-III, Heme oxygenase 1, TfR1, FTL, SOD1, NRAMP1
61	negative regulation of multi-organism process	52	8.20188e-06	0.000384413	8.20188e-06	0.000384413	4	Peroxiredoxin, Galpha(s)-specific class A orphan/other GPCRs, Galpha(i)-specific class A orphan/other GPCRs, GPR3
62	negative regulation of oocyte development	17	9.38879e-06	0.000419415	9.38879e-06	0.000419415	3	Galpha(s)-specific class A orphan/other GPCRs, Galpha(i)-specific class A orphan/other GPCRs, GPR3
63	G protein-coupled receptor signaling pathway coupled to cGMP nucleotide second messenger	17	9.38879e-06	0.000419415	9.38879e-06	0.000419415	3	Galpha(s)-specific class A orphan/other GPCRs, Galpha(i)-specific class A orphan/other GPCRs, GPR3
64	negative regulation of oogenesis	17	9.38879e-06	0.000419415	9.38879e-06	0.000419415	3	Galpha(s)-specific class A orphan/other GPCRs, Galpha(i)-specific class A orphan/other GPCRs, GPR3
65	positive regulation of collagen biosynthetic process	54	9.54601e-06	0.000419878	9.54601e-06	0.000419878	4	PRDX5, Peroxiredoxin, ATF/CREB, Endoglin
66	cellular response to external stimulus	570	1.00416e-05	0.00043179	1.00416e-05	0.00043179	9	Mfsd2, Heme oxygenase 1, TfR1, ATF/CREB, GCL cat, MIST1, Endoglin, GSTs, BAG-3
67	regulation of phosphate metabolic process	2626	1.02136e-05	0.00043179	1.02136e-05	0.00043179	19	Peroxiredoxin, Thioredoxin, Metallothionein-III, Mfsd2, Galpha(s)-specific class A orphan/other GPCRs, PRDX1, Galpha(i)-specific class A orphan/other GPCRs, SPRY4, TfR1, Sequestosome 1(p62), ATF/CREB, C1orf177, IDH1, Endoglin, SOD1, GSTs, PEP-19, NRAMP1, LOC100360552
68	regulation of phosphorus metabolic process	2627	1.02699e-05	0.00043179	1.02699e-05	0.00043179	19	Peroxiredoxin, Thioredoxin, Metallothionein-III, Mfsd2, Galpha(s)-specific class A orphan/other GPCRs, PRDX1, Galpha(i)-specific class A orphan/other GPCRs, SPRY4, TfR1, Sequestosome 1(p62), ATF/CREB, C1orf177, IDH1, Endoglin, SOD1, GSTs, PEP-19, NRAMP1, LOC100360552
69	response to metal ion	736	1.14334e-05	0.000473014	1.14334e-05	0.000473014	10	GSHR, Metallothionein-III, Heme oxygenase 1, GSTM1 (rodent), TfR1, ATF/CREB, GCL cat, FTL, SOD1, GSTs
70	oxidation-reduction process	1284	1.15813e-05	0.000473014	1.15813e-05	0.000473014	13	PRDX5, AOX1, Peroxiredoxin, Thioredoxin, GSHR, Metallothionein-III, Heme oxygenase 1, TIP30, PRDX1, Pirin, IDH1, SOD1, GSTs
71	positive regulation of collagen metabolic process	57	1.18578e-05	0.000477487	1.18578e-05	0.000477487	4	PRDX5, Peroxiredoxin, ATF/CREB, Endoglin
72	response to cadmium ion	121	1.21546e-05	0.000477631	1.21546e-05	0.000477631	5	GSHR, Metallothionein-III, Heme oxygenase 1, GCL cat, SOD1
73	secretion	1496	1.22523e-05	0.000477631	1.22523e-05	0.000477631	14	Tubulin alpha, Peroxiredoxin, PTPRN, Clathrin light chain, Tubulin alpha-4A, ATF/CREB, FTL, IDH1, Endoglin, Clathrin light chain B, SOD1, GSTs, NRAMP1, Cathepsin D
74	regulation of cellular biosynthetic process	5542	1.23626e-05	0.000477631	1.23626e-05	0.000477631	29	PRDX5, CREB3, SGK1, Peroxiredoxin, PTPRN, Thioredoxin, Metallothionein-III, Mfsd2, Heme oxygenase 1, PSMB3, Galpha(s)-specific class A orphan/other GPCRs, TIP30, POLR3G, Galpha(i)-specific class A orphan/other GPCRs, MLLT11, TfR1, Sequestosome 1(p62), ATF/CREB, GCL cat, MIST1, MafF, Pirin, IDH1, Endoglin, GSTs, ERM, NRAMP1, LOC100360552, BAG-3
75	response to wounding	917	1.27804e-05	0.000487189	1.27804e-05	0.000487189	11	Thioredoxin, Heme oxygenase 1, GSTM1 (rodent), Galpha(i)-specific class A orphan/other GPCRs, ATF/CREB, MafF, Endoglin, SOD1, GSTs, NRAMP1, LOC100360552
76	regulation of transcription from RNA polymerase II promoter in response to oxidative stress	19	1.33322e-05	0.000501536	1.33322e-05	0.000501536	3	Metallothionein-III, Heme oxygenase 1, ATF/CREB
77	regulation of nucleic acid-templated transcription	4639	1.39586e-05	0.000518281	1.39586e-05	0.000518281	26	PRDX5, CREB3, SGK1, Peroxiredoxin, PTPRN, Thioredoxin, Metallothionein-III, Heme oxygenase 1, PSMB3, Galpha(s)-specific class A orphan/other GPCRs, TIP30, POLR3G, Galpha(i)-specific class A orphan/other GPCRs, MLLT11, TfR1, Sequestosome 1(p62), ATF/CREB, GCL cat, MIST1, MafF, Pirin, Endoglin, ERM, NRAMP1, LOC100360552, BAG-3
78	regulation of RNA biosynthetic process	4646	1.43533e-05	0.000526104	1.43533e-05	0.000526104	26	PRDX5, CREB3, SGK1, Peroxiredoxin, PTPRN, Thioredoxin, Metallothionein-III, Heme oxygenase 1, PSMB3, Galpha(s)-specific class A orphan/other GPCRs, TIP30, POLR3G, Galpha(i)-specific class A orphan/other GPCRs, MLLT11, TfR1, Sequestosome 1(p62), ATF/CREB, GCL cat, MIST1, MafF, Pirin, Endoglin, ERM, NRAMP1, LOC100360552, BAG-3
79	superoxide metabolic process	60	1.4558e-05	0.000526851	1.4558e-05	0.000526851	4	Peroxiredoxin, Metallothionein-III, PRDX1, SOD1
80	cation homeostasis	1117	1.47883e-05	0.000528498	1.47883e-05	0.000528498	12	SGK1, Metallothionein-III, Heme oxygenase 1, Galpha(s)-specific class A orphan/other GPCRs, Galpha(i)-specific class A orphan/other GPCRs, TfR1, ATF/CREB, FTL, GPR3, SOD1, GSTs, NRAMP1
81	regulation of cellular metabolic process	8375	1.53253e-05	0.000535888	1.53253e-05	0.000535888	37	PRDX5, CREB3, ZFAND2A, SGK1, Peroxiredoxin, PTPRN, Thioredoxin, Metallothionein-III, Mfsd2, Heme oxygenase 1, PSMB3, Galpha(s)-specific class A orphan/other GPCRs, TIP30, PRDX1, POLR3G, Galpha(i)-specific class A orphan/other GPCRs, SPRY4, MLLT11, TfR1, Sequestosome 1(p62), ATF/CREB, GCL cat, MIST1, MafF, Pirin, C1orf177, IDH1, Endoglin, TMEM39A, SOD1, GSTs, PEP-19, ERM, NRAMP1, LOC100360552, BAG…
82	iron ion homeostasis	127	1.537e-05	0.000535888	1.537e-05	0.000535888	5	Heme oxygenase 1, TfR1, FTL, SOD1, NRAMP1
83	inorganic ion homeostasis	1132	1.6887e-05	0.000581687	1.6887e-05	0.000581687	12	SGK1, Metallothionein-III, Heme oxygenase 1, Galpha(s)-specific class A orphan/other GPCRs, Galpha(i)-specific class A orphan/other GPCRs, TfR1, ATF/CREB, FTL, GPR3, SOD1, GSTs, NRAMP1
84	response to stimulus	12509	1.77479e-05	0.000583197	1.77479e-05	0.000583197	47	Tubulin alpha, PRDX5, CREB3, ZFAND2A, AOX1, SGK1, Peroxiredoxin, Bestrophin-1, OKL38, PTPRN, Thioredoxin, GSHR, Metallothionein-III, Mfsd2, Heme oxygenase 1, Gsta1 (rodent), LRRC39, PSMB3, PANX2, GSTM1 (rodent), Galpha(s)-specific class A orphan/other GPCRs, Gasdermin, PRDX1, POLR3G, Galpha(i)-specific class A orphan/other GPCRs, SPRY4, MLLT11, TfR1, FAM148B, Sequestosome 1(p62), ATF/CREB, GCL ca…
85	nuclear fragmentation involved in apoptotic nuclear change	3	1.78177e-05	0.000583197	1.78177e-05	0.000583197	2	Galpha(s)-specific class A orphan/other GPCRs, Galpha(i)-specific class A orphan/other GPCRs
86	cadmium ion homeostasis	3	1.78177e-05	0.000583197	1.78177e-05	0.000583197	2	Metallothionein-III, NRAMP1
87	synaptic vesicle coating	3	1.78177e-05	0.000583197	1.78177e-05	0.000583197	2	Clathrin light chain, Clathrin light chain B
88	response to cytokine	1767	1.79508e-05	0.000583197	1.79508e-05	0.000583197	15	Tubulin alpha, PTPRN, Metallothionein-III, Heme oxygenase 1, PSMB3, Galpha(s)-specific class A orphan/other GPCRs, Galpha(i)-specific class A orphan/other GPCRs, SPRY4, TfR1, Sequestosome 1(p62), ATF/CREB, GCL cat, SOD1, GSTs, NRAMP1
89	regulation of vascular associated smooth muscle cell differentiation	21	1.8235e-05	0.000585775	1.8235e-05	0.000585775	3	Galpha(s)-specific class A orphan/other GPCRs, Galpha(i)-specific class A orphan/other GPCRs, Endoglin
90	apoptotic process	1348	1.94021e-05	0.00061634	1.94021e-05	0.00061634	13	PRDX5, SGK1, Peroxiredoxin, Metallothionein-III, Heme oxygenase 1, Galpha(s)-specific class A orphan/other GPCRs, TIP30, Gasdermin, Galpha(i)-specific class A orphan/other GPCRs, MLLT11, Sequestosome 1(p62), ATF/CREB, BAG-3
91	response to chemical	7025	2.03194e-05	0.000638386	2.03194e-05	0.000638386	33	Tubulin alpha, PRDX5, CREB3, ZFAND2A, AOX1, SGK1, Peroxiredoxin, PTPRN, Thioredoxin, GSHR, Metallothionein-III, Heme oxygenase 1, Gsta1 (rodent), PSMB3, GSTM1 (rodent), Galpha(s)-specific class A orphan/other GPCRs, PRDX1, Galpha(i)-specific class A orphan/other GPCRs, SPRY4, TfR1, Sequestosome 1(p62), ATF/CREB, GCL cat, MIST1, FTL, IDH1, Endoglin, SOD1, GSTs, PEP-19, ERM, NRAMP1, BAG-3
92	positive regulation of smooth muscle cell differentiation	22	2.10773e-05	0.000655	2.10773e-05	0.000655	3	Galpha(s)-specific class A orphan/other GPCRs, Galpha(i)-specific class A orphan/other GPCRs, Endoglin
93	positive regulation of gene expression	3329	2.47245e-05	0.00076008	2.47245e-05	0.00076008	21	CREB3, PTPRN, Metallothionein-III, Mfsd2, Heme oxygenase 1, PANX2, Galpha(s)-specific class A orphan/other GPCRs, TIP30, POLR3G, Galpha(i)-specific class A orphan/other GPCRs, MLLT11, TfR1, Sequestosome 1(p62), ATF/CREB, MIST1, MafF, Endoglin, SOD1, ERM, NRAMP1, LOC100360552
94	response to nutrient levels	988	2.54938e-05	0.000775391	2.54938e-05	0.000775391	11	GSHR, Mfsd2, Heme oxygenase 1, Gsta1 (rodent), TfR1, ATF/CREB, GCL cat, MIST1, SOD1, GSTs, Cathepsin D
95	positive regulation of blood vessel diameter	142	2.63363e-05	0.000792585	2.63363e-05	0.000792585	5	Heme oxygenase 1, Galpha(s)-specific class A orphan/other GPCRs, Galpha(i)-specific class A orphan/other GPCRs, SCPEP1, SOD1
96	sulfur compound metabolic process	493	2.6891e-05	0.000800849	2.6891e-05	0.000800849	8	GSHR, Gsta1 (rodent), GSTM1 (rodent), GCL cat, IDH1, SOD1, GSTs, CHGUT
97	xenobiotic catabolic process	24	2.76047e-05	0.000813626	2.76047e-05	0.000813626	3	Gsta1 (rodent), GSTM1 (rodent), GSTs
98	hydrogen peroxide metabolic process	71	2.84276e-05	0.000829333	2.84276e-05	0.000829333	4	PRDX5, Peroxiredoxin, PRDX1, SOD1
99	positive regulation of biological process	8589	2.90024e-05	0.000837553	2.90024e-05	0.000837553	37	PRDX5, CREB3, ZFAND2A, SGK1, Peroxiredoxin, OKL38, PTPRN, Thioredoxin, Metallothionein-III, Mfsd2, Heme oxygenase 1, PSMB3, PANX2, Galpha(s)-specific class A orphan/other GPCRs, TIP30, POLR3G, Galpha(i)-specific class A orphan/other GPCRs, MLLT11, TfR1, FAM148B, Sequestosome 1(p62), ATF/CREB, GCL cat, MIST1, MafF, C1orf177, GPR3, Endoglin, TMEM39A, SOD1, GSTs, PEP-19, ERM, NRAMP1, LOC100360552, B…
100	cellular response to drug	146	3.00934e-05	0.00086037	3.00934e-05	0.00086037	5	Thioredoxin, Metallothionein-III, GSTM1 (rodent), TfR1, GSTs
101	response to axon injury	147	3.10946e-05	0.000869192	3.10946e-05	0.000869192	5	Thioredoxin, GSTM1 (rodent), Galpha(i)-specific class A orphan/other GPCRs, SOD1, GSTs
102	glutathione derivative metabolic process	25	3.1314e-05	0.000869192	3.1314e-05	0.000869192	3	Gsta1 (rodent), GSTM1 (rodent), GSTs
103	glutathione derivative biosynthetic process	25	3.1314e-05	0.000869192	3.1314e-05	0.000869192	3	Gsta1 (rodent), GSTM1 (rodent), GSTs
104	regulation of metabolic process	9397	3.28581e-05	0.000903281	3.28581e-05	0.000903281	39	PRDX5, CREB3, ZFAND2A, SGK1, Peroxiredoxin, PTPRN, Thioredoxin, Metallothionein-III, Mfsd2, Heme oxygenase 1, PSMB3, PANX2, Galpha(s)-specific class A orphan/other GPCRs, TIP30, PRDX1, POLR3G, Galpha(i)-specific class A orphan/other GPCRs, SPRY4, MLLT11, TfR1, Sequestosome 1(p62), ATF/CREB, GCL cat, MIST1, MafF, Pirin, C1orf177, IDH1, GPR3, Endoglin, TMEM39A, SOD1, GSTs, PEP-19, ERM, NRAMP1, LOC1…
105	positive regulation of biosynthetic process	2864	3.50392e-05	0.000943526	3.50392e-05	0.000943526	19	PRDX5, CREB3, Peroxiredoxin, PTPRN, Metallothionein-III, Mfsd2, Heme oxygenase 1, Galpha(s)-specific class A orphan/other GPCRs, TIP30, Galpha(i)-specific class A orphan/other GPCRs, MLLT11, Sequestosome 1(p62), ATF/CREB, MIST1, MafF, Endoglin, ERM, NRAMP1, LOC100360552
106	negative regulation of cell maturation	26	3.53365e-05	0.000943526	3.53365e-05	0.000943526	3	Galpha(s)-specific class A orphan/other GPCRs, Galpha(i)-specific class A orphan/other GPCRs, GPR3
107	positive regulation of cardiac vascular smooth muscle cell differentiation	4	3.55789e-05	0.000943526	3.55789e-05	0.000943526	2	Galpha(s)-specific class A orphan/other GPCRs, Galpha(i)-specific class A orphan/other GPCRs
108	regulation of transcription, DNA-templated	4576	3.56421e-05	0.000943526	3.56421e-05	0.000943526	25	PRDX5, CREB3, SGK1, Peroxiredoxin, PTPRN, Thioredoxin, Metallothionein-III, Heme oxygenase 1, PSMB3, Galpha(s)-specific class A orphan/other GPCRs, TIP30, POLR3G, Galpha(i)-specific class A orphan/other GPCRs, MLLT11, TfR1, Sequestosome 1(p62), ATF/CREB, GCL cat, MIST1, MafF, Endoglin, ERM, NRAMP1, LOC100360552, BAG-3
109	regulation of phosphorylation	2361	3.69382e-05	0.000968866	3.69382e-05	0.000968866	17	Peroxiredoxin, Thioredoxin, Metallothionein-III, Galpha(s)-specific class A orphan/other GPCRs, PRDX1, Galpha(i)-specific class A orphan/other GPCRs, SPRY4, TfR1, Sequestosome 1(p62), ATF/CREB, C1orf177, Endoglin, SOD1, GSTs, PEP-19, NRAMP1, LOC100360552
110	aging	675	3.80203e-05	0.000988181	3.80203e-05	0.000988181	9	GSHR, Gsta1 (rodent), GSTM1 (rodent), TfR1, ATF/CREB, GCL cat, Endoglin, SOD1, GSTs
111	positive regulation of macromolecule metabolic process	4918	4.0474e-05	0.00104248	4.0474e-05	0.00104248	26	CREB3, ZFAND2A, Peroxiredoxin, PTPRN, Thioredoxin, Metallothionein-III, Mfsd2, Heme oxygenase 1, PANX2, Galpha(s)-specific class A orphan/other GPCRs, TIP30, POLR3G, Galpha(i)-specific class A orphan/other GPCRs, MLLT11, TfR1, Sequestosome 1(p62), ATF/CREB, GCL cat, MIST1, MafF, Endoglin, SOD1, ERM, NRAMP1, LOC100360552, Cathepsin D
112	response to extracellular stimulus	1042	4.14524e-05	0.00105815	4.14524e-05	0.00105815	11	GSHR, Mfsd2, Heme oxygenase 1, Gsta1 (rodent), TfR1, ATF/CREB, GCL cat, MIST1, SOD1, GSTs, Cathepsin D
113	response to organic substance	4930	4.22824e-05	0.00106978	4.22824e-05	0.00106978	26	Tubulin alpha, CREB3, SGK1, Peroxiredoxin, PTPRN, Thioredoxin, GSHR, Metallothionein-III, Heme oxygenase 1, Gsta1 (rodent), PSMB3, GSTM1 (rodent), Galpha(s)-specific class A orphan/other GPCRs, Galpha(i)-specific class A orphan/other GPCRs, SPRY4, TfR1, Sequestosome 1(p62), ATF/CREB, GCL cat, MIST1, IDH1, Endoglin, SOD1, GSTs, NRAMP1, BAG-3
114	regulation of collagen biosynthetic process	81	4.77921e-05	0.00119858	4.77921e-05	0.00119858	4	PRDX5, Peroxiredoxin, ATF/CREB, Endoglin
115	regulation of vascular associated smooth muscle cell proliferation	83	5.25937e-05	0.00130752	5.25937e-05	0.00130752	4	Heme oxygenase 1, Galpha(s)-specific class A orphan/other GPCRs, Galpha(i)-specific class A orphan/other GPCRs, GSTs
116	regulation of RNA metabolic process	4997	5.3808e-05	0.00132432	5.3808e-05	0.00132432	26	PRDX5, CREB3, SGK1, Peroxiredoxin, PTPRN, Thioredoxin, Metallothionein-III, Heme oxygenase 1, PSMB3, Galpha(s)-specific class A orphan/other GPCRs, TIP30, POLR3G, Galpha(i)-specific class A orphan/other GPCRs, MLLT11, TfR1, Sequestosome 1(p62), ATF/CREB, GCL cat, MIST1, MafF, Pirin, Endoglin, ERM, NRAMP1, LOC100360552, BAG-3
117	response to external stimulus	4087	5.47231e-05	0.00132432	5.47231e-05	0.00132432	23	CREB3, Peroxiredoxin, Bestrophin-1, GSHR, Mfsd2, Heme oxygenase 1, Gsta1 (rodent), Galpha(s)-specific class A orphan/other GPCRs, Gasdermin, PRDX1, POLR3G, Galpha(i)-specific class A orphan/other GPCRs, TfR1, ATF/CREB, GCL cat, MIST1, Endoglin, SOD1, GSTs, Csmd1, NRAMP1, BAG-3, Cathepsin D
118	regulation of meiotic cell cycle process involved in oocyte maturation	30	5.4794e-05	0.00132432	5.4794e-05	0.00132432	3	Galpha(s)-specific class A orphan/other GPCRs, Galpha(i)-specific class A orphan/other GPCRs, GPR3
119	negative regulation of smooth muscle cell proliferation	84	5.51222e-05	0.00132432	5.51222e-05	0.00132432	4	Heme oxygenase 1, Galpha(s)-specific class A orphan/other GPCRs, Galpha(i)-specific class A orphan/other GPCRs, GSTs
120	regulation of macromolecule biosynthetic process	5328	5.64885e-05	0.00134584	5.64885e-05	0.00134584	27	PRDX5, CREB3, SGK1, Peroxiredoxin, PTPRN, Thioredoxin, Metallothionein-III, Heme oxygenase 1, PSMB3, Galpha(s)-specific class A orphan/other GPCRs, TIP30, POLR3G, Galpha(i)-specific class A orphan/other GPCRs, MLLT11, TfR1, Sequestosome 1(p62), ATF/CREB, GCL cat, MIST1, MafF, Pirin, Endoglin, GSTs, ERM, NRAMP1, LOC100360552, BAG-3
121	blood circulation	712	5.7431e-05	0.00135699	5.7431e-05	0.00135699	9	SGK1, Heme oxygenase 1, Galpha(s)-specific class A orphan/other GPCRs, Galpha(i)-specific class A orphan/other GPCRs, FAM148B, GCL cat, SCPEP1, Endoglin, SOD1
122	glucose homeostasis	403	5.81417e-05	0.00136252	5.81417e-05	0.00136252	7	PTPRN, Thioredoxin, Galpha(s)-specific class A orphan/other GPCRs, Galpha(i)-specific class A orphan/other GPCRs, GCL cat, MIST1, Csmd1
123	negative regulation of transcription by RNA polymerase III	5	5.92042e-05	0.00137614	5.92042e-05	0.00137614	2	PRDX5, Peroxiredoxin
124	regulation of nucleobase-containing compound metabolic process	5348	6.05023e-05	0.00138216	6.05023e-05	0.00138216	27	PRDX5, CREB3, SGK1, Peroxiredoxin, PTPRN, Thioredoxin, Metallothionein-III, Heme oxygenase 1, PSMB3, Galpha(s)-specific class A orphan/other GPCRs, TIP30, POLR3G, Galpha(i)-specific class A orphan/other GPCRs, MLLT11, TfR1, Sequestosome 1(p62), ATF/CREB, GCL cat, MIST1, MafF, Pirin, Endoglin, GSTs, ERM, NRAMP1, LOC100360552, BAG-3
125	regulation of primary metabolic process	8101	6.05421e-05	0.00138216	6.05421e-05	0.00138216	35	PRDX5, CREB3, ZFAND2A, SGK1, Peroxiredoxin, PTPRN, Thioredoxin, Metallothionein-III, Mfsd2, Heme oxygenase 1, PSMB3, Galpha(s)-specific class A orphan/other GPCRs, TIP30, PRDX1, POLR3G, Galpha(i)-specific class A orphan/other GPCRs, SPRY4, MLLT11, TfR1, Sequestosome 1(p62), ATF/CREB, GCL cat, MIST1, MafF, Pirin, IDH1, Endoglin, SOD1, GSTs, PEP-19, ERM, NRAMP1, LOC100360552, BAG-3, Cathepsin D
126	carbohydrate homeostasis	406	6.09138e-05	0.00138216	6.09138e-05	0.00138216	7	PTPRN, Thioredoxin, Galpha(s)-specific class A orphan/other GPCRs, Galpha(i)-specific class A orphan/other GPCRs, GCL cat, MIST1, Csmd1
127	reactive oxygen species metabolic process	170	6.21821e-05	0.00139983	6.21821e-05	0.00139983	5	PRDX5, Peroxiredoxin, Metallothionein-III, PRDX1, SOD1
128	negative regulation of neuron death	409	6.37934e-05	0.00142489	6.37934e-05	0.00142489	7	Peroxiredoxin, Metallothionein-III, Heme oxygenase 1, ATF/CREB, GCL cat, SOD1, PEP-19
129	programmed cell death	1516	6.56793e-05	0.00145564	6.56793e-05	0.00145564	13	PRDX5, SGK1, Peroxiredoxin, Metallothionein-III, Heme oxygenase 1, Galpha(s)-specific class A orphan/other GPCRs, TIP30, Gasdermin, Galpha(i)-specific class A orphan/other GPCRs, MLLT11, Sequestosome 1(p62), ATF/CREB, BAG-3
130	regulation of oxidoreductase activity	175	7.13311e-05	0.00156874	7.13311e-05	0.00156874	5	PRDX5, Peroxiredoxin, Metallothionein-III, Endoglin, GSTs
131	regulation of neuron apoptotic process	418	7.31087e-05	0.00158716	7.31087e-05	0.00158716	7	Peroxiredoxin, Metallothionein-III, Heme oxygenase 1, ATF/CREB, GCL cat, SOD1, PEP-19
132	regulation of transcription from RNA polymerase II promoter in response to stress	176	7.32792e-05	0.00158716	7.32792e-05	0.00158716	5	Metallothionein-III, Heme oxygenase 1, PSMB3, ATF/CREB, BAG-3
133	transition metal ion transport	179	7.93703e-05	0.00169403	7.93703e-05	0.00169403	5	Metallothionein-III, TfR1, Slc48a1, FTL, NRAMP1
134	regulation of nitrogen compound metabolic process	7831	7.94885e-05	0.00169403	7.94885e-05	0.00169403	34	PRDX5, CREB3, ZFAND2A, SGK1, Peroxiredoxin, PTPRN, Thioredoxin, Metallothionein-III, Mfsd2, Heme oxygenase 1, PSMB3, Galpha(s)-specific class A orphan/other GPCRs, TIP30, PRDX1, POLR3G, Galpha(i)-specific class A orphan/other GPCRs, SPRY4, MLLT11, TfR1, Sequestosome 1(p62), ATF/CREB, GCL cat, MIST1, MafF, Pirin, Endoglin, SOD1, GSTs, PEP-19, ERM, NRAMP1, LOC100360552, BAG-3, Cathepsin D
135	negative regulation of neuron apoptotic process	291	7.99907e-05	0.00169403	7.99907e-05	0.00169403	6	Peroxiredoxin, Metallothionein-III, Heme oxygenase 1, GCL cat, SOD1, PEP-19
136	cellular response to cytokine stimulus	1558	8.6726e-05	0.00182316	8.6726e-05	0.00182316	13	Tubulin alpha, PTPRN, Metallothionein-III, Heme oxygenase 1, PSMB3, Galpha(s)-specific class A orphan/other GPCRs, Galpha(i)-specific class A orphan/other GPCRs, SPRY4, TfR1, Sequestosome 1(p62), ATF/CREB, SOD1, GSTs
137	cellular detoxification of nitrogen compound	6	8.86656e-05	0.0018237	8.86656e-05	0.0018237	2	GSTM1 (rodent), GSTs
138	positive regulation of transcription from RNA polymerase II promoter involved in unfolded protein response	6	8.86656e-05	0.0018237	8.86656e-05	0.0018237	2	CREB3, ATF/CREB
139	regulation of cardiac vascular smooth muscle cell differentiation	6	8.86656e-05	0.0018237	8.86656e-05	0.0018237	2	Galpha(s)-specific class A orphan/other GPCRs, Galpha(i)-specific class A orphan/other GPCRs
140	cellular response to glucose stimulus	184	9.03813e-05	0.00183512	9.03813e-05	0.00183512	5	PTPRN, Thioredoxin, Galpha(s)-specific class A orphan/other GPCRs, Galpha(i)-specific class A orphan/other GPCRs, GCL cat
141	regulation of blood vessel diameter	298	9.11464e-05	0.00183512	9.11464e-05	0.00183512	6	Heme oxygenase 1, Galpha(s)-specific class A orphan/other GPCRs, Galpha(i)-specific class A orphan/other GPCRs, GCL cat, SCPEP1, SOD1
142	regulation of tube diameter	298	9.11464e-05	0.00183512	9.11464e-05	0.00183512	6	Heme oxygenase 1, Galpha(s)-specific class A orphan/other GPCRs, Galpha(i)-specific class A orphan/other GPCRs, GCL cat, SCPEP1, SOD1
143	response to drug	942	9.23981e-05	0.00184732	9.23981e-05	0.00184732	10	Thioredoxin, Metallothionein-III, Heme oxygenase 1, Gsta1 (rodent), GSTM1 (rodent), TfR1, ATF/CREB, Endoglin, SOD1, GSTs
144	regulation of tube size	300	9.45513e-05	0.00187512	9.45513e-05	0.00187512	6	Heme oxygenase 1, Galpha(s)-specific class A orphan/other GPCRs, Galpha(i)-specific class A orphan/other GPCRs, GCL cat, SCPEP1, SOD1
145	cellular response to hexose stimulus	186	9.51004e-05	0.00187512	9.51004e-05	0.00187512	5	PTPRN, Thioredoxin, Galpha(s)-specific class A orphan/other GPCRs, Galpha(i)-specific class A orphan/other GPCRs, GCL cat
146	cell death	1577	9.80343e-05	0.00191973	9.80343e-05	0.00191973	13	PRDX5, SGK1, Peroxiredoxin, Metallothionein-III, Heme oxygenase 1, Galpha(s)-specific class A orphan/other GPCRs, TIP30, Gasdermin, Galpha(i)-specific class A orphan/other GPCRs, MLLT11, Sequestosome 1(p62), ATF/CREB, BAG-3
147	regulation of DNA-templated transcription in response to stress	189	0.000102532	0.00197437	0.000102532	0.00197437	5	Metallothionein-III, Heme oxygenase 1, PSMB3, ATF/CREB, BAG-3
148	negative regulation of meiotic cell cycle	37	0.000103587	0.00197437	0.000103587	0.00197437	3	Galpha(s)-specific class A orphan/other GPCRs, Galpha(i)-specific class A orphan/other GPCRs, GPR3
149	positive regulation of release of cytochrome c from mitochondria	37	0.000103587	0.00197437	0.000103587	0.00197437	3	Galpha(s)-specific class A orphan/other GPCRs, Galpha(i)-specific class A orphan/other GPCRs, MLLT11
150	regulation of transcription by RNA polymerase III	37	0.000103587	0.00197437	0.000103587	0.00197437	3	PRDX5, Peroxiredoxin, POLR3G
151	cellular response to monosaccharide stimulus	190	0.000105106	0.00199005	0.000105106	0.00199005	5	PTPRN, Thioredoxin, Galpha(s)-specific class A orphan/other GPCRs, Galpha(i)-specific class A orphan/other GPCRs, GCL cat
152	regulation of collagen metabolic process	100	0.000108784	0.00204614	0.000108784	0.00204614	4	PRDX5, Peroxiredoxin, ATF/CREB, Endoglin
153	negative regulation of reproductive process	101	0.000113063	0.00211272	0.000113063	0.00211272	4	Peroxiredoxin, Galpha(s)-specific class A orphan/other GPCRs, Galpha(i)-specific class A orphan/other GPCRs, GPR3
154	gonad development	451	0.000117279	0.00216637	0.000117279	0.00216637	7	Peroxiredoxin, PTPRN, Galpha(s)-specific class A orphan/other GPCRs, IDH1, SOD1, GSTs, Csmd1
155	response to abiotic stimulus	2080	0.000117449	0.00216637	0.000117449	0.00216637	15	SGK1, Bestrophin-1, Thioredoxin, GSHR, Metallothionein-III, Heme oxygenase 1, PSMB3, Galpha(i)-specific class A orphan/other GPCRs, TfR1, ATF/CREB, GCL cat, Endoglin, SOD1, PEP-19, BAG-3
156	positive regulation of cell death	1173	0.000119686	0.00218722	0.000119686	0.00218722	11	OKL38, Metallothionein-III, Heme oxygenase 1, Galpha(s)-specific class A orphan/other GPCRs, TIP30, Galpha(i)-specific class A orphan/other GPCRs, MLLT11, Sequestosome 1(p62), ATF/CREB, SOD1, Cathepsin D
157	negative regulation of smooth muscle cell migration	39	0.000121412	0.00218722	0.000121412	0.00218722	3	Galpha(s)-specific class A orphan/other GPCRs, Galpha(i)-specific class A orphan/other GPCRs, GSTs
158	nitrobenzene metabolic process	7	0.000123935	0.00218722	0.000123935	0.00218722	2	GSTM1 (rodent), GSTs
159	latent virus replication	7	0.000123935	0.00218722	0.000123935	0.00218722	2	CREB3, ATF/CREB
160	extracellular matrix constituent secretion	7	0.000123935	0.00218722	0.000123935	0.00218722	2	ATF/CREB, Endoglin
161	release from viral latency	7	0.000123935	0.00218722	0.000123935	0.00218722	2	CREB3, ATF/CREB
162	positive regulation of transcription from RNA polymerase II promoter in response to oxidative stress	7	0.000123935	0.00218722	0.000123935	0.00218722	2	Metallothionein-III, ATF/CREB
163	regulation of oocyte maturation	40	0.000131027	0.0022982	0.000131027	0.0022982	3	Galpha(s)-specific class A orphan/other GPCRs, Galpha(i)-specific class A orphan/other GPCRs, GPR3
164	development of primary sexual characteristics	460	0.000132503	0.00230213	0.000132503	0.00230213	7	Peroxiredoxin, PTPRN, Galpha(s)-specific class A orphan/other GPCRs, IDH1, SOD1, GSTs, Csmd1
165	intracellular signal transduction	2356	0.00013358	0.00230213	0.00013358	0.00230213	16	SGK1, Peroxiredoxin, PTPRN, Metallothionein-III, Heme oxygenase 1, PSMB3, Galpha(s)-specific class A orphan/other GPCRs, Galpha(i)-specific class A orphan/other GPCRs, MLLT11, TfR1, Sequestosome 1(p62), ATF/CREB, MIST1, GPR3, GSTs, NRAMP1
166	response to xenobiotic stimulus	200	0.000133667	0.00230213	0.000133667	0.00230213	5	AOX1, Gsta1 (rodent), GSTM1 (rodent), GCL cat, GSTs
167	transport	5945	0.000145188	0.00247279	0.000145188	0.00247279	28	Tubulin alpha, SGK1, Peroxiredoxin, Bestrophin-1, PTPRN, Metallothionein-III, Mfsd2, PSMB3, Clathrin light chain, PANX2, TIP30, Tubulin alpha-4A, Galpha(i)-specific class A orphan/other GPCRs, TfR1, Sequestosome 1(p62), ATF/CREB, GCL cat, MIST1, Slc48a1, FTL, IDH1, Endoglin, Clathrin light chain B, SOD1, GSTs, NRAMP1, BAG-3, Cathepsin D
168	cellular catabolic process	2373	0.000145306	0.00247279	0.000145306	0.00247279	16	PRDX5, AOX1, Peroxiredoxin, Metallothionein-III, Heme oxygenase 1, Gsta1 (rodent), PSMB3, Clathrin light chain, GSTM1 (rodent), PRDX1, Sequestosome 1(p62), SCPEP1, TMEM39A, GSTs, BAG-3, Cathepsin D
169	regulation of protein phosphorylation	2130	0.000153069	0.0025895	0.000153069	0.0025895	15	Peroxiredoxin, Thioredoxin, Metallothionein-III, Galpha(s)-specific class A orphan/other GPCRs, PRDX1, Galpha(i)-specific class A orphan/other GPCRs, SPRY4, TfR1, Sequestosome 1(p62), ATF/CREB, Endoglin, SOD1, GSTs, PEP-19, NRAMP1
170	regulation of cellular catabolic process	1209	0.000156096	0.00262516	0.000156096	0.00262516	11	ZFAND2A, Metallothionein-III, Mfsd2, Heme oxygenase 1, PSMB3, ATF/CREB, GCL cat, IDH1, TMEM39A, NRAMP1, BAG-3
171	nuclear membrane organization	8	0.000164985	0.0027424	0.000164985	0.0027424	2	Galpha(s)-specific class A orphan/other GPCRs, Galpha(i)-specific class A orphan/other GPCRs
172	detoxification of nitrogen compound	8	0.000164985	0.0027424	0.000164985	0.0027424	2	GSTM1 (rodent), GSTs
173	positive regulation of calcium ion transport	210	0.000167832	0.0027736	0.000167832	0.0027736	5	CREB3, Galpha(s)-specific class A orphan/other GPCRs, Galpha(i)-specific class A orphan/other GPCRs, ATF/CREB, GSTs
174	iron ion transport	114	0.000180435	0.00294778	0.000180435	0.00294778	4	TfR1, Slc48a1, FTL, NRAMP1
175	regulation of mitochondrial membrane potential	114	0.000180435	0.00294778	0.000180435	0.00294778	4	Peroxiredoxin, MLLT11, GCL cat, SOD1
176	regulation of lipid biosynthetic process	339	0.000183871	0.00297953	0.000183871	0.00297953	6	Mfsd2, Galpha(s)-specific class A orphan/other GPCRs, Galpha(i)-specific class A orphan/other GPCRs, ATF/CREB, IDH1, SOD1
177	positive regulation of nitrogen compound metabolic process	4418	0.000186365	0.00297953	0.000186365	0.00297953	23	CREB3, ZFAND2A, Peroxiredoxin, PTPRN, Thioredoxin, Metallothionein-III, Heme oxygenase 1, Galpha(s)-specific class A orphan/other GPCRs, TIP30, Galpha(i)-specific class A orphan/other GPCRs, MLLT11, TfR1, Sequestosome 1(p62), ATF/CREB, GCL cat, MIST1, MafF, Endoglin, SOD1, ERM, NRAMP1, LOC100360552, Cathepsin D
178	regulation of oogenesis	45	0.000186546	0.00297953	0.000186546	0.00297953	3	Galpha(s)-specific class A orphan/other GPCRs, Galpha(i)-specific class A orphan/other GPCRs, GPR3
179	regulation of oocyte development	45	0.000186546	0.00297953	0.000186546	0.00297953	3	Galpha(s)-specific class A orphan/other GPCRs, Galpha(i)-specific class A orphan/other GPCRs, GPR3
180	cellular response to carbohydrate stimulus	217	0.000195459	0.00310454	0.000195459	0.00310454	5	PTPRN, Thioredoxin, Galpha(s)-specific class A orphan/other GPCRs, Galpha(i)-specific class A orphan/other GPCRs, GCL cat
181	sulfur compound biosynthetic process	219	0.000203955	0.00322159	0.000203955	0.00322159	5	Gsta1 (rodent), GSTM1 (rodent), GCL cat, GSTs, CHGUT
182	regulation of cysteine-type endopeptidase activity involved in apoptotic process	346	0.000205303	0.00322506	0.000205303	0.00322506	6	PRDX5, Peroxiredoxin, Metallothionein-III, Galpha(s)-specific class A orphan/other GPCRs, Galpha(i)-specific class A orphan/other GPCRs, Cathepsin D
183	response to monosaccharide	347	0.000208519	0.00325768	0.000208519	0.00325768	6	PTPRN, Thioredoxin, Galpha(s)-specific class A orphan/other GPCRs, Galpha(i)-specific class A orphan/other GPCRs, GCL cat, GSTs
184	cellular glucose homeostasis	221	0.00021273	0.00330445	0.00021273	0.00330445	5	PTPRN, Thioredoxin, Galpha(s)-specific class A orphan/other GPCRs, Galpha(i)-specific class A orphan/other GPCRs, GCL cat
185	response to oxygen-containing compound	2992	0.000213824	0.00330445	0.000213824	0.00330445	18	PRDX5, SGK1, Peroxiredoxin, PTPRN, Thioredoxin, GSHR, Metallothionein-III, Heme oxygenase 1, GSTM1 (rodent), Galpha(s)-specific class A orphan/other GPCRs, PRDX1, Galpha(i)-specific class A orphan/other GPCRs, TfR1, ATF/CREB, GCL cat, SOD1, GSTs, NRAMP1
186	positive regulation of programmed cell death	1055	0.000232477	0.0035734	0.000232477	0.0035734	10	OKL38, Heme oxygenase 1, Galpha(s)-specific class A orphan/other GPCRs, TIP30, Galpha(i)-specific class A orphan/other GPCRs, MLLT11, Sequestosome 1(p62), ATF/CREB, SOD1, Cathepsin D
187	positive regulation of transcription, DNA-templated	2215	0.000235571	0.00360159	0.000235571	0.00360159	15	CREB3, PTPRN, Metallothionein-III, Galpha(s)-specific class A orphan/other GPCRs, TIP30, Galpha(i)-specific class A orphan/other GPCRs, MLLT11, Sequestosome 1(p62), ATF/CREB, MIST1, MafF, Endoglin, ERM, NRAMP1, LOC100360552
188	establishment of localization	6109	0.00023794	0.00361846	0.00023794	0.00361846	28	Tubulin alpha, SGK1, Peroxiredoxin, Bestrophin-1, PTPRN, Metallothionein-III, Mfsd2, PSMB3, Clathrin light chain, PANX2, TIP30, Tubulin alpha-4A, Galpha(i)-specific class A orphan/other GPCRs, TfR1, Sequestosome 1(p62), ATF/CREB, GCL cat, MIST1, Slc48a1, FTL, IDH1, Endoglin, Clathrin light chain B, SOD1, GSTs, NRAMP1, BAG-3, Cathepsin D
189	hydrogen peroxide catabolic process	50	0.000255425	0.00386381	0.000255425	0.00386381	3	PRDX5, Peroxiredoxin, PRDX1
190	response to nicotine	125	0.00025683	0.00386462	0.00025683	0.00386462	4	GSHR, Heme oxygenase 1, ATF/CREB, GSTs
191	NADPH oxidation	10	0.000264315	0.00395642	0.000264315	0.00395642	2	PRDX5, Peroxiredoxin
192	regulation of smooth muscle cell differentiation	51	0.000270915	0.00403409	0.000270915	0.00403409	3	Galpha(s)-specific class A orphan/other GPCRs, Galpha(i)-specific class A orphan/other GPCRs, Endoglin
193	cellular response to metal ion	366	0.000277576	0.00411187	0.000277576	0.00411187	6	Metallothionein-III, Heme oxygenase 1, TfR1, ATF/CREB, SOD1, GSTs
194	regulation of cellular macromolecule biosynthetic process	5171	0.000279467	0.00411853	0.000279467	0.00411853	25	PRDX5, CREB3, SGK1, Peroxiredoxin, PTPRN, Thioredoxin, Metallothionein-III, Heme oxygenase 1, PSMB3, Galpha(s)-specific class A orphan/other GPCRs, TIP30, POLR3G, Galpha(i)-specific class A orphan/other GPCRs, MLLT11, TfR1, Sequestosome 1(p62), ATF/CREB, GCL cat, MIST1, MafF, Endoglin, ERM, NRAMP1, LOC100360552, BAG-3
195	negative regulation of apoptotic signaling pathway	368	0.000285781	0.00418355	0.000285781	0.00418355	6	CREB3, Peroxiredoxin, Heme oxygenase 1, ATF/CREB, GCL cat, GSTs
196	positive regulation of ion transport	522	0.000286805	0.00418355	0.000286805	0.00418355	7	CREB3, SGK1, Galpha(s)-specific class A orphan/other GPCRs, Galpha(i)-specific class A orphan/other GPCRs, ATF/CREB, GSTs, PEP-19
197	second-messenger-mediated signaling	523	0.000290142	0.00421074	0.000290142	0.00421074	7	PTPRN, Galpha(s)-specific class A orphan/other GPCRs, Galpha(i)-specific class A orphan/other GPCRs, ATF/CREB, MIST1, GPR3, GSTs
198	regulation of macromolecule metabolic process	8692	0.000296479	0.00428098	0.000296479	0.00428098	35	PRDX5, CREB3, ZFAND2A, SGK1, Peroxiredoxin, PTPRN, Thioredoxin, Metallothionein-III, Mfsd2, Heme oxygenase 1, PSMB3, PANX2, Galpha(s)-specific class A orphan/other GPCRs, TIP30, PRDX1, POLR3G, Galpha(i)-specific class A orphan/other GPCRs, SPRY4, MLLT11, TfR1, Sequestosome 1(p62), ATF/CREB, GCL cat, MIST1, MafF, Pirin, Endoglin, SOD1, GSTs, PEP-19, ERM, NRAMP1, LOC100360552, BAG-3, Cathepsin D
199	negative regulation of phosphorylation	703	0.000312976	0.00449648	0.000312976	0.00449648	8	Peroxiredoxin, Galpha(s)-specific class A orphan/other GPCRs, Galpha(i)-specific class A orphan/other GPCRs, SPRY4, ATF/CREB, Endoglin, GSTs, PEP-19
200	positive regulation of cellular biosynthetic process	2811	0.000318662	0.00455527	0.000318662	0.00455527	17	CREB3, PTPRN, Metallothionein-III, Mfsd2, Heme oxygenase 1, Galpha(s)-specific class A orphan/other GPCRs, TIP30, Galpha(i)-specific class A orphan/other GPCRs, MLLT11, Sequestosome 1(p62), ATF/CREB, MIST1, MafF, Endoglin, ERM, NRAMP1, LOC100360552

## Sheet: pathway-detail
#	Input IDs	Network Object Name	Entrez Gene IDs	OMIM IDs	RefSeq IDs	Affymetrix IDs	Affymetrix Exon IDs	Agilent IDs	Illumina IDs	CodeLink IDs	UniGene IDs	GenBank IDs	ENSEMBL IDs	GI Numbers	SwissProt IDs	IPI IDs	miRBase IDs	Panther IDs	MetaCore Gene IDs	Gene Symbol	Gene Name	Gene Synonyms	Unit (protein or chem)	Unit Name	Object Type	Description	Therapeutic Drugs	Integrity Biomarker	Integrity Biomarker Role	Integrity Biomarker Type	Integrity Gene Symbol	Signal	p-value
399	ENSRNOG00000015354	AOX1	54349	No ID	AC_000077;NC_005108;NM_019363;NP_062236;XR_594396	1387376_PM_at;1387376_at;rc_AA926200_at	10923393;10923394;10923395;10923396;10923397;10923398;10923399;10923400;10923401;10923402;10923403;10923404;10923406;10923407;10923408;10923409;10923410;10923411;10923412;10923413;10923414;10923415;10923416;10923417;10923418;10923419;10923420;10923421;10923422;10923423;10923424;10923425;10923426;10923427;10923428;10923429;10923430;10923431;17859335;17859336;17859337;17859338;17859341;17859342;178…	A_28_P000482;A_28_P000483;A_28_P000484;A_28_P000485;A_28_P000486;A_28_P000487;A_28_P000488;A_28_P000489;A_28_P000490;A_28_P000491;A_28_P000492;A_28_P000493;A_28_P000494;A_28_P000495;A_28_P000496;A_28_P000497;A_28_P000499;A_28_P000500;A_28_P000501;A_28_P000502;A_28_P000503;A_28_P000504;A_28_P000505;A_28_P000506;A_28_P000507;A_28_P000508;A_28_P000509;A_28_P000510;A_28_P000511;A_28_P000512;A_28_P202…	GI_32996706;ILMN_1370454;ILMN_272302	GE1200304;GE20685;GE20819	Rn.15681	AABR07067808;AABR07067809;AABR07067810;AAD16999;AAD16999.1;AAD17000;AAD17000.1;AAHX01060222;AAHX01060223;AAHX01060224;AAHX01060225;AC_000077;AF110477;AF110478;CH473965;EDL99010;NC_005108;NM_019363;NP_062236;Q9Z0U5;XR_594396	ENSRNOG00000015354;ENSRNOP00000059651;ENSRNOT00000068633;ENSRNOT00000092805;ENSRNOT00000092872	109487260;109658148;149046117;20978407;32996706;32996707;4324709;4324710;4324711;4324712;62655325;62750809;74325732	Q9R240;Q9Z0U5	IPI00208185;IPI00777373;IPI00952034	No ID	PTHR11908;PTHR11908:SF86	-876853412	Aox1	aldehyde oxidase 1	aldehyde oxidase (female form); azaheterocycle hydroxylase 1	AOXA_RAT	Aldehyde oxidase 1	Generic enzyme	Aldehyde oxidase 1						1	0
817	ENSRNOG00000020298	BAG-3	293524	No ID	AC_000069;NC_005100;NM_001011936;NP_001011936	1390026_PM_at;1390026_at;rc_AA859362_at;rc_AI231792_at	10711401;10711403;10711404;10711405;10711406;10711407;10711408;10711409;17621224;17621225;17621226;17621227;17621228;17621229;17621230;5634376;5940560;6061045;6361850;6522097;6672864;6677640;6740555;7037255;7037256;JUC0100011919.rn.1;JUC0100011920.rn.1;JUC0100011921.rn.1;PSR0100021060.rn.1;PSR0100021061.rn.1;PSR0100021062.rn.1;PSR0100021063.rn.1;PSR0100021064.rn.1;TC0100002689.rn.1;TC0100002689.r…	A_28_P035598;A_28_P035599;A_28_P035600;A_42_P772878;A_86_P00484902;A_86_P00484917;A_86_P00484933;A_86_P00484962;A_86_P00484977	GI_58865449;GI_62641367;ILMN_1375617;ILMN_1376646;ILMN_300328;ILMN_59870	GE14780	Rn.46304	AABR07005786;AAH85857;AAHX01008584;ABG23394;AC_000069;BC085857;CH473956;DQ631552;EDM17171;NC_005100;NM_001011936;NP_001011936	ENSRNOG00000020298;ENSRNOP00000027616;ENSRNOT00000027616	108937163;108937164;109463005;109644432;123792837;149067619;55249758;55249759;58865449;58865450;62641472;62750345;74325761;81883510	No ID	IPI00203974	No ID	No ID	-1404721033	Bag3	BAG cochaperone 3	Bcl2-associated athanogene 3	Bag3	Bcl2-associated athanogene 3	Generic binding protein	Bcl2-associated athanogene 3						1	0
1054	ENSRNOG00000010466	CHGUT	296733	No ID	AC_000072;NC_005103;NM_001106574;NP_001100044;XM_008762633;XP_008760855	1379013_PM_at;1379013_at;1389889_PM_at;1389889_at;1395791_PM_at;1395791_at	10859988;10859989;10859990;10859991;10859992;10859993;10859994;10859995;10859996;10859997;10859998;10859999;17788554;17788555;17788556;17788557;17788558;17788559;17788560;17788561;17788562;17788563;17788564;5640928;5882991;5941537;6239896;6266224;6470391;6638267;6742496;7260487;JUC0400008760.rn.1;JUC0400008761.rn.1;JUC0400008762.rn.1;JUC0400008763.rn.1;JUC0400008764.rn.1;JUC0400008765.rn.1;PSR040…	A_28_P095629;A_28_P095630;A_28_P095631;A_28_P095632;A_28_P095634;A_42_P816388;A_43_P19828;A_44_P1046323;A_64_P061464	GI_62646642;ILMN_1362341;ILMN_273123	No ID	Rn.37536	AAHX01027524;AC099360;AC_000072;CH474020;EDL99344;EDL99345;NC_005103;NM_001106574;NP_001100044;XM_008762633;XP_008760855	ENSRNOG00000010466;ENSRNOP00000014082;ENSRNOT00000014082;ENSRNOT00000076495	109471563;109472918;109472919;109472990;109652486;149046519;149046520;157819034;157819035;34854056;62646643;62750804;71679480	No ID	IPI00363997;IPI00391929	No ID	No ID	-1488077821	Chpf2	chondroitin polymerizing factor 2		RGD1306404_predicted	similar to mKIAA1402 protein (predicted)	Generic enzyme	similar to mKIAA1402 protein (predicted)						1	0
1291	ENSRNOG00000020206	Cathepsin D	171293	No ID	AC_000069;NC_005100;NM_134334;NP_599161	1367651_PM_at;1367651_at;X54467_at;rc_AI235585_s_at	10726979;10726980;10726981;10726982;10726983;10726984;10726985;10726986;10726987;10726988;17638603;17638604;17638605;17638606;17638608;17638609;17638610;17638611;17638612;17638613;17638614;5713093;5860619;5886758;5889994;6186299;6219137;6263857;6359620;6363936;6403320;6463711;6609185;7058918;JUC0100030856.rn.1;JUC0100030857.rn.1;JUC0100030858.rn.1;JUC0100030859.rn.1;JUC0100030860.rn.1;JUC01000308…	A_28_P057510;A_28_P057511;A_28_P057512;A_28_P057513;A_28_P057514;A_28_P057515;A_28_P057516;A_28_P057517;A_28_P057518;A_43_P13241;A_86_P00531659;A_86_P00531675;A_86_P00531704	GI_42476044;ILMN_1358267;ILMN_274720	GE1208880;GE21105;GE22200	Rn.11085	AAH62032;AAHX01009092;AAHX01009093;AC132720;AC_000069;BC062032;CAA38349;CAA38349.1;CH473953;EDM12124;EDM12125;EDM12126;FQ213891;FQ228180;FQ232703;NC_005100;NM_134334;NP_599161;P24268;X54467	ENSRNOG00000020206;ENSRNOP00000027407;ENSRNOT00000027407	109463862;109644432;115720;149061701;149061702;149061703;38303992;38303993;42476044;42476045;55881;55882;62642010;62750345;71679547;81911291	P24268	IPI00212731;IPI00389830;IPI00421525	No ID	PTHR13683;PTHR47966;PTHR47966:SF42	-1894274441	Ctsd	cathepsin D		CATD_RAT	Cathepsin D	Generic protease	Cathepsin D						1	0
1494	ENSRNOG00000017506	Clathrin	116561	No ID	AC_000085;NC_005116;NM_053835;NP_446287;XM_006253595;XP_006253657	1367907_PM_a_at;1367907_a_at;M15883_at;M15883_g_at;rc_AI172090_s_at	10794159;10794160;10794161;10794162;10794163;10794164;10794165;10794166;10794167;17714551;17714552;17714553;17714554;17714555;17714556;17714557;17714558;5935719;6075082;6174780;6315585;6458389;6605042;6661728;7155636;JUC1700000842.rn.1;JUC1700000843.rn.1;JUC1700000844.rn.1;JUC1700000845.rn.1;JUC1700000846.rn.1;JUC1700000847.rn.1;PSR1700001569.rn.1;PSR1700001570.rn.1;PSR1700001571.rn.1;PSR17000015…	A_28_P195644;A_28_P195645;A_28_P195646;A_28_P220622;A_28_P220623;A_43_P12951;A_44_P338680;A_64_P050865;A_64_P089155;A_86_P06199934;A_86_P06199947;A_86_P06199963;A_86_P06199972;A_86_P06199977;A_86_P06199993;A_86_P06200003	GI_16758689;ILMN_1355578;ILMN_273463	GE1201700	Rn.3440	AAA40890;AAA40890.1;AAA40891;AAA40891.1;AABR07027008;AAHX01090016;AC_000085;CH474032;EDL94040;EDL94041;EDL94042;EDL94043;EDL94044;FQ213176;FQ213983;FQ229322;L01561;L01562;M15883;M19262;NC_005116;NM_053835;NP_446287;P08082;XM_006253595;XP_006253657	ENSRNOG00000017506;ENSRNOP00000023651;ENSRNOT00000023651	109505484;109649555;116507;149039924;149039925;149039926;149039927;149039928;16758689;16758690;203358;203359;203360;203361;203484;203485;34873863;62750817;71679468	P08082	IPI00207308;IPI00230927	No ID	PTHR10639;PTHR10639:SF28	-1602953690	Cltb	clathrin, light chain B	clathrin, light polypeptide (Lcb); clathrin, light chain (Lcb); lcb	CLCB_RAT	Clathrin light chain B	Generic binding protein							1	0
1497	ENSRNOG00000017506	Clathrin light chain	116561	No ID	AC_000085;NC_005116;NM_053835;NP_446287;XM_006253595;XP_006253657	1367907_PM_a_at;1367907_a_at;M15883_at;M15883_g_at;rc_AI172090_s_at	10794159;10794160;10794161;10794162;10794163;10794164;10794165;10794166;10794167;17714551;17714552;17714553;17714554;17714555;17714556;17714557;17714558;5935719;6075082;6174780;6315585;6458389;6605042;6661728;7155636;JUC1700000842.rn.1;JUC1700000843.rn.1;JUC1700000844.rn.1;JUC1700000845.rn.1;JUC1700000846.rn.1;JUC1700000847.rn.1;PSR1700001569.rn.1;PSR1700001570.rn.1;PSR1700001571.rn.1;PSR17000015…	A_28_P195644;A_28_P195645;A_28_P195646;A_28_P220622;A_28_P220623;A_43_P12951;A_44_P338680;A_64_P050865;A_64_P089155;A_86_P06199934;A_86_P06199947;A_86_P06199963;A_86_P06199972;A_86_P06199977;A_86_P06199993;A_86_P06200003	GI_16758689;ILMN_1355578;ILMN_273463	GE1201700	Rn.3440	AAA40890;AAA40890.1;AAA40891;AAA40891.1;AABR07027008;AAHX01090016;AC_000085;CH474032;EDL94040;EDL94041;EDL94042;EDL94043;EDL94044;FQ213176;FQ213983;FQ229322;L01561;L01562;M15883;M19262;NC_005116;NM_053835;NP_446287;P08082;XM_006253595;XP_006253657	ENSRNOG00000017506;ENSRNOP00000023651;ENSRNOT00000023651	109505484;109649555;116507;149039924;149039925;149039926;149039927;149039928;16758689;16758690;203358;203359;203360;203361;203484;203485;34873863;62750817;71679468	P08082	IPI00207308;IPI00230927	No ID	PTHR10639;PTHR10639:SF28	-1602953690	Cltb	clathrin, light chain B	clathrin, light polypeptide (Lcb); clathrin, light chain (Lcb); lcb	CLCB_RAT	Clathrin light chain B	Generic binding protein							1	0
1850	ENSRNOG00000001785	ERM	303828	No ID	AC_000079;NC_005110;NM_001107082;NP_001100552;XM_017597979;XP_017453468	1382122_PM_at;1382122_at;1383447_PM_at;1383447_at;rc_AI101323_at	10752034;10752035;10752036;10752038;10752039;10752040;10752041;10752042;10752043;10752044;10752045;17666684;17666685;17666686;17666687;17666688;17666689;17666690;17666691;17666692;17666693;17666694;17666695;17666697;17666698;5677521;5755456;5769950;5861905;5866419;5935367;6054391;6084759;6127285;6273383;6285823;6316869;6319989;6373113;6510951;6574116;6591511;6633139;6733412;7089499;JUC1100002698.…	A_28_P109459;A_28_P109461;A_28_P151283;A_28_P151284;A_28_P151285;A_28_P151286;A_28_P151287;A_28_P151288;A_28_P151289;A_28_P151290;A_28_P151292;A_28_P151293;A_28_P216496;A_28_P216497;A_28_P216498;A_42_P789330;A_43_P19480;A_43_P20629;A_44_P263117;A_44_P635089	No ID	GE13873	Rn.18397	AABR07034638;AAHX01070197;AAHX01070198;AAHX01070199;AC_000079;CH473999;EDL78049;NC_005110;NM_001107082;NP_001100552;XM_017597979;XP_017453468	ENSRNOG00000001785;ENSRNOP00000002445;ENSRNOT00000002445	109493466;109493467;109494636;109494637;109494825;109649549;149019901;157819150;157819151;34869631;62750811;74325674	No ID	IPI00362135	No ID	No ID	-1629066276	Etv5	ETS variant transcription factor 5	ets variant gene 5 (ets-related molecule); ets variant 5	Etv5_predicted	ets variant gene 5 (ets-related molecule) (predicted)	Transcription factor	ets variant gene 5 (ets-related molecule) (predicted)						1	0
1885	ENSRNOG00000050190	Endoglin	497010	No ID	AC_000071;NC_005102;NM_001010968;NP_001010968;XM_017591971;XP_017447460	1372579_PM_at;1372579_at;rc_AA997851_at	JUC0300001750.rn.1;JUC0300001751.rn.1;JUC0300001752.rn.1;JUC0300001753.rn.1;JUC0300001754.rn.1;JUC0300001755.rn.1;JUC0300001756.rn.1;JUC0300001757.rn.1;JUC0300001758.rn.1;JUC0300001759.rn.1;JUC0300001760.rn.1;JUC0300001761.rn.1;JUC0300001762.rn.1;JUC0300001763.rn.1;JUC0300001764.rn.1;JUC0300001765.rn.1;JUC0300001766.rn.1;JUC0300001767.rn.1;JUC0300001768.rn.1;JUC0300001769.rn.1;JUC0300001770.rn.1;…	A_43_P21587;A_44_P474559	No ID	No ID	Rn.187025	AABR07051450;AABR07051451;AAHX01020782;AAHX01020783;AAHX01020784;AAI05861;AAS67893;AC_000071;AY562420;BC105860;CH474001;EDL93221;NC_005102;NM_001010968;NP_001010968;XM_017591971;XP_017447460	ENSRNOG00000050190;ENSRNOP00000066355;ENSRNOP00000066838;ENSRNOT00000071801;ENSRNOT00000074562	109469786;109649722;123780612;149039001;45550266;45550267;58219539;74325669;76779811;76779812;77812700;81870732	No ID	IPI00454534;IPI00655279	No ID	No ID	-1372373996	Eng	endoglin		Eng	endoglin	Generic receptor	endoglin	Carotuximab					1	0
2004	ENSRNOG00000020843	FTL	29292	No ID	AC_000069;NC_005100;NM_022500;NP_071945	1367559_PM_at;1367559_at;AA800499_at;rc_AI169883_f_at;rc_AI231807_at;rc_AI231807_g_at	10721827;10721828;10721829;10721830;10721831;10721832;10721833;10872743;17632887;17632888;17632889;17632890;17632891;17632892;17632893;19941951;5696118;5712967;6024318;6072981;6204932;6607151;6714156;7051011;7051014;7051015;7280360;JUC0100024861.rn.1;JUC0100024862.rn.1;JUC0100024863.rn.1;JUC0100024864.rn.1;PSR0100044004.rn.1;PSR0100044005.rn.1;PSR0100044006.rn.1;PSR0100044007.rn.1;PSR0100044012.r…	A_28_P043637;A_28_P050317;A_28_P050414;A_42_P541032;A_42_P541034;A_44_P114869;A_44_P1158929;A_44_P1360427;A_44_P1364376;A_44_P1367125;A_44_P1367828;A_44_P1368040;A_44_P149188;A_44_P149190;A_64_P004348;A_64_P116274	GI_31542824;ILMN_1366981;ILMN_62100	GE1266242	Rn.119282;Rn.1905	AAA41152;AAA41152.1;AAA41154;AAA41154.1;AAA41155;AAA41155.1;AAB19110;AAH61525;AAH61525.1;AAH86583;AAH86583.1;AAH88756;AAH88756.1;AAHX01005022;AC128792;AC_000069;BC061525;BC086583;BC088756;CH473979;EDM07351;FQ209407;FQ209694;FQ209816;FQ218577;FQ219483;FQ219685;FQ219809;FQ219930;FQ220095;FQ220123;FQ220243;FQ220651;FQ220814;FQ220884;FQ221898;FQ222411;FQ223227;FQ224243;FQ226019;FQ226254;FQ226458;FQ22…	ENSRNOG00000020843;ENSRNOP00000028315;ENSRNOT00000028315	109462021;109644432;122065188;149055920;1675360;1675361;204122;204123;204130;204131;204132;204133;38181802;38181803;55778686;55778687;56788989;56788990;62639997;62750345;74325698;81861716;84000578;84000579	P02793;Q6P7T1	IPI00679203;IPI00882489	No ID	PTHR11431	-1883195448	Ftl1	ferritin light chain 1	ferritin L subunit 1; ferritin, light polypeptide	FRIL1_RAT	Ferritin light chain 1	Generic binding protein	Ferritin light chain 1						1	0
2374	ENSRNOG00000020843	Ferritin	29292	No ID	AC_000069;NC_005100;NM_022500;NP_071945	1367559_PM_at;1367559_at;AA800499_at;rc_AI169883_f_at;rc_AI231807_at;rc_AI231807_g_at	10721827;10721828;10721829;10721830;10721831;10721832;10721833;10872743;17632887;17632888;17632889;17632890;17632891;17632892;17632893;19941951;5696118;5712967;6024318;6072981;6204932;6607151;6714156;7051011;7051014;7051015;7280360;JUC0100024861.rn.1;JUC0100024862.rn.1;JUC0100024863.rn.1;JUC0100024864.rn.1;PSR0100044004.rn.1;PSR0100044005.rn.1;PSR0100044006.rn.1;PSR0100044007.rn.1;PSR0100044012.r…	A_28_P043637;A_28_P050317;A_28_P050414;A_42_P541032;A_42_P541034;A_44_P114869;A_44_P1158929;A_44_P1360427;A_44_P1364376;A_44_P1367125;A_44_P1367828;A_44_P1368040;A_44_P149188;A_44_P149190;A_64_P004348;A_64_P116274	GI_31542824;ILMN_1366981;ILMN_62100	GE1266242	Rn.119282;Rn.1905	AAA41152;AAA41152.1;AAA41154;AAA41154.1;AAA41155;AAA41155.1;AAB19110;AAH61525;AAH61525.1;AAH86583;AAH86583.1;AAH88756;AAH88756.1;AAHX01005022;AC128792;AC_000069;BC061525;BC086583;BC088756;CH473979;EDM07351;FQ209407;FQ209694;FQ209816;FQ218577;FQ219483;FQ219685;FQ219809;FQ219930;FQ220095;FQ220123;FQ220243;FQ220651;FQ220814;FQ220884;FQ221898;FQ222411;FQ223227;FQ224243;FQ226019;FQ226254;FQ226458;FQ22…	ENSRNOG00000020843;ENSRNOP00000028315;ENSRNOT00000028315	109462021;109644432;122065188;149055920;1675360;1675361;204122;204123;204130;204131;204132;204133;38181802;38181803;55778686;55778687;56788989;56788990;62639997;62750345;74325698;81861716;84000578;84000579	P02793;Q6P7T1	IPI00679203;IPI00882489	No ID	PTHR11431	-1883195448	Ftl1	ferritin light chain 1	ferritin L subunit 1; ferritin, light polypeptide	FRIL1_RAT	Ferritin light chain 1	Generic binding protein							1	0
2594	ENSRNOG00000006302	GCL cat	25283	No ID	AC_000076;NC_005107;NM_012815;NP_036947	1370688_PM_at;1370688_at;1372523_PM_at;1372523_at;J05181_at;rc_AI232266_at	10911747;10911748;10911749;10911750;10911751;10911752;10911753;10911754;10911755;10911756;10911757;10911758;10911759;10911760;10911761;10911762;10911763;10911764;17846065;17846066;17846067;17846068;17846069;17846070;17846071;17846072;17846073;17846074;17846075;17846076;17846077;17846078;17846079;17846080;17846081;17846082;5720819;5764604;5825289;5839946;5840705;5982204;6051975;6080947;6121141;629…	A_28_P019708;A_28_P019709;A_28_P019710;A_28_P019711;A_28_P019712;A_28_P019713;A_28_P019714;A_28_P019715;A_28_P019716;A_28_P019717;A_28_P019718;A_28_P019719;A_28_P019720;A_28_P019721;A_28_P204569;A_28_P207901;A_44_P228874;A_64_P056846;A_86_P03853892;A_86_P03853905;A_86_P03853915;A_86_P03853942;A_86_P03853966;A_86_P03853999;A_86_P03854032;A_86_P03854054	GI_52138588;ILMN_1359516;ILMN_300404	GE1203046;GE12667;GE21661;GE21704	Rn.8365	AAA41208;AAA41208.1;AABR07070806;AAH81702;AAH81702.1;AAHX01055713;AAHX01055714;AC_000076;BC081702;CH473954;EDL77759;EDL77760;EDL77761;J05181;NC_005107;NM_012815;NP_036947;P19468	ENSRNOG00000006302;ENSRNOP00000035540;ENSRNOT00000033196	109485648;109658147;121662;149019118;149019119;149019120;204281;204282;25742748;51859415;51859416;52138588;62654011;62750808;74325765	P19468	IPI00231862	No ID	PTHR11164;PTHR11164:SF0	-178188108	Gclc	glutamate-cysteine ligase, catalytic subunit	Glutamylcysteine gamma synthetase light chain; GCS heavy chain; gamma-glutamylcysteine synthetase; gamma-ECS	GSH1_RAT	Glutamate--cysteine ligase catalytic subunit	Generic enzyme	Glutamate--cysteine ligase catalytic subunit						1	0
2665	ENSRNOG00000014915	GSHR	116686	No ID	AC_000084;NC_005115;NM_053906;NP_446358	1369061_PM_at;1369061_at;AA851050_at;U73174_at;U73174_g_at;rc_AA893189_at	10792061;10792062;10792063;10792064;10792065;10792066;10792067;10792068;10792069;10792070;10792071;10792072;17712135;17712136;17712137;17712138;17712139;17712140;17712141;17712142;17712143;17712144;17712145;17712146;5628118;5640033;5667265;5733382;5780518;5932824;5934072;6010111;6026505;6057327;6098622;6529021;7152192;7152193;JUC1600007476.rn.1;JUC1600007477.rn.1;JUC1600007478.rn.1;JUC1600007479.…	A_28_P194085;A_28_P194086;A_28_P194087;A_28_P194088;A_28_P194089;A_28_P194090;A_28_P194091;A_28_P194092;A_28_P194093;A_28_P194094;A_28_P194095;A_28_P220466;A_42_P519868;A_86_P06069921;A_86_P06069933;A_86_P06069947;A_86_P06069962;A_86_P06069973;A_86_P06069988;A_86_P06070003;A_86_P06070019;A_86_P06070034	GI_16758749;ILMN_1352580;ILMN_281592	GE15329;GE22037;GE22102	Rn.19721	AAB18132;AAB18132.1;AABR07026063;AAHX01088413;AC_000084;CH473970;CK357934;EDM09143;FM035154;NC_005115;NM_053906;NP_446358;P70619;U73174	ENSRNOG00000014915;ENSRNOP00000020252;ENSRNOP00000068989;ENSRNOT00000020252;ENSRNOT00000090036	109504522;109649554;149057900;1657631;1657632;16758749;16758750;34878798;50402124;62750816;74325716	P70619	IPI00190531;IPI00950089;IPI01016454	No ID	PTHR42737	-562943428	Gsr	glutathione-disulfide reductase	GR; glutathione reductase, mitochondrial; GRase	GSHR_RAT	Glutathione reductase	Generic enzyme	Glutathione reductase	Evofosfamide					1	0
2675	ENSRNOG00000029726	GSTM1 (rodent)	24423	No ID	AC_000070;NC_005101;NM_017014;NP_058710;XM_017590626;XP_017446115	1386985_PM_at;1386985_at;H32189_s_at;J02810mRNA_s_at;X04229cds_s_at	10825925;10825926;10825927;10825928;10825929;10825930;17750450;17750451;17750452;17750453;5680369;5770854;6016537;6086432;6144379;6560837;6571052;6658736;6676036;7212686;7212690;JUC0200017472.rn.1;JUC0200017473.rn.1;JUC0200017474.rn.1;JUC0200017475.rn.1;JUC0200017476.rn.1;JUC0200017477.rn.1;JUC0200017478.rn.1;JUC0200017479.rn.1;JUC0200017480.rn.1;JUC0200017481.rn.1;PSR0200030871.rn.1;PSR020003087…	A_28_P110817;A_28_P116069;A_28_P116070;A_28_P116071;A_28_P116073;A_28_P116074;A_28_P116075;A_28_P116076;A_43_P11776;A_44_P1082359;A_86_P01224773	GI_8393501;ILMN_1365716;ILMN_294231	GE20274;GE20403	Rn.202944	AAA41286;AAA41287;AAA41287.1;AAA41293;AAA41293.1;AAH63172;AAH63172.1;AAHX01019429;AC097845;ACI32118;AC_000070;BC063172;CAA27811;CAA27811.1;FJ179401;FQ210611;FQ211067;FQ212742;FQ212747;FQ213204;FQ213562;FQ213696;FQ214055;FQ217092;FQ218381;FQ218789;FQ218795;FQ229836;FQ229941;J02810;M11719;M28241;NC_005101;NM_017014;NP_058710;P04905;X04229;XM_017590626;XP_017446115	ENSRNOG00000029726;ENSRNOP00000039050;ENSRNOT00000047139	109467803;109649558;121717;204500;204501;204502;204503;204514;204515;208969716;208969717;38648906;38648907;56337;56338;62644378;62750359;81911089;8393501;8393502	P04905	IPI00231639;IPI00557751;IPI00951599	No ID	PTHR11571;PTHR11571:SF126	-1670045170	Gstm1	glutathione S-transferase mu 1	glutathione S-transferase Yb-1 subunit; glutathione-S-transferase, mu type 1 (Yb1); GST Yb1; glutathione S-transferase M1; GST 3-3; GSTM1-1	GSTM1_RAT	Glutathione S-transferase Mu 1	Generic enzyme	Glutathione S-transferase Mu 1						1	0
2692	ENSRNOG00000007943	Gasdermin	360619	No ID	AC_000078;NC_005109;NM_001108297;NP_001101767;XM_006247347;XP_006247409	1385079_PM_at;1385079_at;1385080_PM_s_at;1385080_s_at	10738026;10738027;10738028;10738029;10738030;10738031;10738032;10738033;10738034;10738035;10738036;10738037;17650853;17650854;17650855;17650856;17650857;17650858;17650859;17650861;17650862;17650863;17650864;17650865;5665708;5771529;5853113;6158696;6189067;6223452;6236681;6279509;6295339;6301998;6326892;6356704;6389452;6423320;6468628;6472880;6592787;6739138;7071895;JUC1000007730.rn.1;JUC100000773…	A_28_P075700;A_28_P075701;A_28_P075702;A_28_P075703;A_28_P075704;A_28_P075705;A_28_P075706;A_28_P075708;A_28_P075709;A_28_P209617;A_43_P19423;A_44_P1080560;A_44_P298331	GI_62657014;ILMN_1368720;ILMN_60630	GE1199014;GE1279983	Rn.82083	AAHX01065922;AC119462;AC_000078;BC112385;CH473948;EDM05938;EDM05939;NC_005109;NM_001108297;NP_001101767;XM_006247347;XP_006247409	ENSRNOG00000007943;ENSRNOP00000050054;ENSRNOT00000048349	109488945;109488946;109491820;109491821;109492529;109649548;149054121;149054122;157742849;157819320;157819321;34873867;62750810;71679591	No ID	IPI00372705;IPI00562669;IPI00779438	No ID	No ID	-142886041	Gsdma	gasdermin A	gasdermin A1	LOC360619	similar to gasdermin 1	Protein	similar to gasdermin 1						1	0
2734	ENSRNOG00000013484	Gsta1 (rodent)	108348061	No ID	NC_005108;XM_017596762;XP_017452251	No ID	No ID	A_28_P006906;A_28_P006907;A_28_P006909;A_28_P006910;A_28_P203395;A_42_P624195;A_43_P12568;A_44_P1084181	No ID	No ID	No ID	AAA41294.1;AABR07067042;AAD28714.1;AAH59128.1;AAH88127.1;AAP21064.1;AF111160;BC059128;BC088127;CAA55405.1;K01932;NC_005108;S72505;X78848;XM_017596762;XP_017452251	ENSRNOG00000013484;ENSRNOP00000018325;ENSRNOP00000069606;ENSRNOT00000018325;ENSRNOT00000085195	No ID	P04904;Q6LD92	No ID	No ID	No ID	-779373277	LOC108348061	glutathione S-transferase alpha-3		GSTA3_RAT	Glutathione S-transferase alpha-3	Generic enzyme	Glutathione S-transferase alpha-3						1	0
3525	ENSRNOG00000014117	Heme oxygenase 1	24451	No ID	AC_000087;NC_005118;NM_012580;NP_036712	1370080_PM_at;1370080_at;J02722cds_at;rc_AI179610_at	10806122;10806123;10806124;10806125;10806126;10806127;10806128;17728071;17728072;17728073;17728074;17728075;17728076;17728077;17728078;17728079;19869672;20176095;5985771;6223462;6304130;6598635;6668138;6718858;7178969;JUC1900000637.rn.1;JUC1900000638.rn.1;JUC1900000639.rn.1;JUC1900000640.rn.1;JUC1900000641.rn.1;PSR1900001133.rn.1;PSR1900001134.rn.1;PSR1900001135.rn.1;PSR1900001136.rn.1;PSR1900001…	A_28_P030147;A_28_P030148;A_28_P030149;A_28_P030150;A_42_P652275;A_43_P11472;A_86_P06700650;A_86_P06700672	GI_6981031;ILMN_1650285;ILMN_58538	GE19836;GE19958	Rn.3160	AAA41346;AAA41346.1;AABR07042906;AAH91164;AAH91164.1;AAHX01097310;AC_000087;BC091164;CH474006;EDL87376;FQ228696;J02722;NC_005118;NM_012580;NP_036712;P06762	ENSRNOG00000014117;ENSRNOP00000019192;ENSRNOT00000019192	109508450;109649557;123448;149032485;204647;204648;34851320;60551392;60551393;61098187;62750819;6981032;71679494	P06762;Q5BK87	IPI00206626;IPI00949801	No ID	PTHR10720;PTHR10720:SF1	-1121028804	Hmox1	heme oxygenase 1	heme oxygenase (decycling) 1; heme oxygenase (decyclizing) 1	HMOX1_RAT	Heme oxygenase 1	Generic enzyme	Heme oxygenase 1						1	0
4543	ENSRNOG00000012886	MafF	366960	No ID	AC_000075;NC_005106;NM_001130573;NP_001124045;XM_006242029;XP_006242091	1380229_PM_at;1380229_at	10897643;10897645;10897646;10897647;17830601;17830602;17830603;17830604;17830605;17830606;5941414;6098044;6317472;6362984;7318753;JUC0700006185.rn.1;JUC0700006186.rn.1;JUC0700006187.rn.1;PSR0700010872.rn.1;PSR0700010875.rn.1;PSR0700010877.rn.1;PSR0700010878.rn.1;TC0700001450.rn.1;TC0700001450.rn.2	A_28_P143944;A_28_P143947;A_44_P1083362;A_44_P445911;A_64_P025496	GI_62652727;ILMN_1371285;ILMN_271271	No ID	Rn.31639	AABR07058504;AAHX01051744;AC_000075;CH473950;EDM15807;NC_005106;NM_001130573;NP_001124045;XM_006242029;XP_006242091	ENSRNOG00000012886;ENSRNOP00000017181;ENSRNOT00000017181	109480997;109480998;109482560;109482561;109482693;109658138;149065934;194474011;194474012;34867094;62750807;74325770	No ID	IPI00370160	No ID	No ID	-1886514269	Maff	MAF bZIP transcription factor F	v-maf musculoaponeurotic fibrosarcoma oncogene family, protein F; v-maf avian musculoaponeurotic fibrosarcoma oncogene homolog F; v-maf musculoaponeurotic fibrosarcoma oncogene homolog F	Maff_predicted	v-maf musculoaponeurotic fibrosarcoma oncogene family, protein F (avian) (predicted)	Transcription factor	v-maf musculoaponeurotic fibrosarcoma oncogene family, protein F (avian) (predicted)						1	0
5056	ENSRNOG00000001628	PEP-19	25510	No ID	AC_000079;NC_005110;NM_001270538;NM_013002;NP_001257467;NP_037134	1368145_PM_at;1368145_at;M24852_at	10750505;10750506;10750507;10750508;10750509;10750510;17664979;17664980;17664982;17664983;17664984;20060237;5644489;5764623;6289203;6289674;6612513;6691458;7087157;7087159;7087160;7087161;JUC1100000907.rn.1;JUC1100000908.rn.1;JUC1100000909.rn.1;JUC1100000910.rn.1;JUC1100000911.rn.1;PSR1100001779.rn.1;PSR1100001780.rn.1;PSR1100001783.rn.1;PSR1100001785.rn.1;TC1100000361.rn.1;TC1100000361.rn.2;TC11…	A_28_P153082;A_28_P216648;A_42_P818792;A_44_P346637;A_64_P149562;A_86_P04750907;A_86_P04750938;A_86_P04750953;A_86_P04750966;A_86_P04750979;A_86_P04750992;A_86_P04751007;A_86_P04751025;A_86_P04751044;A_86_P04751055;A_86_P04751077;A_86_P04751104;A_86_P04751135	GI_42476146;ILMN_1357041;ILMN_291362	GE1126416	Rn.9736	AAA41828;AAA41828.1;AABR07033707;AABR07072227;AAH59147;AAH59147.1;AAHX01068498;AAHX01068499;AAHX01068500;AAHX01068501;AAHX01068502;AAHX01068503;AC142238;AC_000079;AJ493658;BC059147;BG665749;BG666168;CAD38515;CB613293;CH473967;EDM10956;EDM10957;EDM10958;FQ097405;FQ211827;FQ212601;M24852;NC_005110;NM_001270538;NM_013002;NP_001257467;NP_037134;P63055	ENSRNOG00000001628;ENSRNOP00000002221;ENSRNOP00000057764;ENSRNOT00000002221;ENSRNOT00000061047	109494568;109649549;149060242;149060243;149060244;206085;206086;23477206;23477207;37589617;37589618;42476146;52001082;62657745;62750811;6981340;71679533;81866434	P07734;P63055;Q63890	IPI00193173;IPI00781825	No ID	PTHR15359;PTHR15359:SF7	-1071202149	Pcp4	Purkinje cell protein 4	Neuron specific protein PEP-19 (Purkinje cell protein 4); brain-specific antigen PCP-4; brain-specific polypeptide PEP-19	PCP4_RAT	Calmodulin regulator protein PCP4	Generic binding protein	Calmodulin regulator protein PCP4						1	0
5270	ENSRNOG00000017194	PRDX1	117254	No ID	AC_000073;NC_005104;NM_057114;NP_476455	1367613_PM_at;1367613_at;rc_AI010083_at;rc_AI177440_at	10871286;10871287;10871288;10871289;10871290;10871291;10871292;17801282;17801283;17801284;17801285;17801286;17801287;17801288;17801289;5939868;6036573;6125794;6155240;6610030;7278730;7278733;JUC0500004966.rn.1;JUC0500004967.rn.1;JUC0500004968.rn.1;JUC0500004969.rn.1;JUC0500004970.rn.1;PSR0500008800.rn.1;PSR0500008801.rn.1;PSR0500008802.rn.1;PSR0500008803.rn.1;PSR0500008804.rn.1;PSR0500008805.rn.1…	A_28_P066152;A_28_P066153;A_28_P066154;A_28_P066155;A_28_P208790;A_42_P608062;A_43_P14194;A_44_P398167;A_86_P02714964;A_86_P02714976;A_86_P02714984;A_86_P02714996;A_86_P02715003	GI_16923957;ILMN_1372596;ILMN_286037	GE19485;GE21631	Rn.2845	AAH58450;AAH58450.1;AAH88118;AAH88118.1;AAHX01039336;AC126292;AC_000073;BAA06275;BAA06275.1;BC058450;BC088118;CH474008;D30035;EDL90264;FQ209399;FQ219216;FQ219859;NC_005104;NM_057114;NP_476455;Q63716	ENSRNOG00000017194;ENSRNOP00000023132;ENSRNOT00000023132	1060976;1060977;109477134;109657628;149035583;16923957;16923958;2499470;34849850;34849851;34870395;56789699;56789700;62750805;74325652	Q63716	IPI00211779	No ID	PTHR10681;PTHR10681:SF111	-771493227	Prdx1	peroxiredoxin 1	thioredoxin-dependent peroxiredoxin 1; thioredoxin-dependent peroxide reductase 2; heme-binding 23 kDa protein; thioredoxin peroxidase 2	PRDX1_RAT	Peroxiredoxin-1	Generic enzyme	Peroxiredoxin-1						1	0
5274	ENSRNOG00000021125	PRDX5	113898	No ID	AC_000069;NC_005100;NM_053610;NP_446062	1367677_PM_at;1367677_at;rc_AI105266_at	10728240;10728241;10728242;10728243;10728244;10728245;10728246;17639971;17639972;17639973;17639974;17639975;17639976;17639977;5717700;6260006;6270897;6283308;6512535;6526371;6719492;7059973;JUC0100037646.rn.1;JUC0100037647.rn.1;JUC0100037648.rn.1;JUC0100037649.rn.1;JUC0100037650.rn.1;JUC0100037651.rn.1;JUC0100037652.rn.1;JUC0100037653.rn.1;PSR0100067227.rn.1;PSR0100067228.rn.1;PSR0100067229.rn.1;…	A_28_P052694;A_28_P052695;A_28_P052696;A_28_P052698;A_28_P207504;A_43_P12869;A_44_P137618;A_86_P00553319	GI_16758403;ILMN_1363325;ILMN_292805	GE13353	Rn.2944	AAF03751;AAF03751.1;AAH78771;AAH78771.1;AAHX01009338;AC098622;AC_000069;AF110732;BC078771;CH473953;EDM12619;EDM12620;EDM12621;EDM12622;FQ210686;FQ217688;FQ223238;NC_005100;NM_053610;NP_446062;Q9R063	ENSRNOG00000021125;ENSRNOP00000028687;ENSRNOT00000028687	109463862;109644432;149062196;149062197;149062198;149062199;16758403;16758404;20138819;51261174;51261175;6103725;6103726;62642010;62750345;71679547	Q68G22;Q9R063	IPI00205745;IPI00561017;IPI00760113	No ID	PTHR10430;PTHR10430:SF16	-295995962	Prdx5	peroxiredoxin 5	thioredoxin-dependent peroxiredoxin 5; peroxisomal antioxidant enzyme; antioxidant enzyme B166; PLP; prx-V; peroxiredoxin V; thioredoxin peroxidase PMP20; thioredoxin reductase	PRDX5_RAT	Peroxiredoxin-5, mitochondrial	Generic enzyme	Peroxiredoxin-5, mitochondrial						1	0
5944	ENSRNOG00000003674	Pirin	363465	No ID	AC_000089;NC_005120;NM_001009474;NP_001009474	1377662_PM_at;1377662_at;rc_AI176041_at	10937734;10937735;10937736;10937737;10937738;10937739;10937740;10937741;10937742;10937743;10937744;17877023;17877024;17877025;17877026;17877027;17877028;17877029;17877030;17877031;17877032;17877033;17877034;5702284;5850557;5875197;5897515;5950437;5952076;5956785;6006844;6263201;6266697;6268266;6421175;6689439;6698495;7381097;7381104;JUC0X00005788.rn.1;JUC0X00005789.rn.1;JUC0X00005790.rn.1;JUC0X00…	A_28_P164300;A_28_P164301;A_28_P164302;A_28_P164303;A_28_P164304;A_28_P164305;A_28_P164306;A_28_P217652;A_43_P17743;A_64_P062462;A_86_P07095631;A_86_P07095648;A_86_P07095661;A_86_P07095681;A_86_P07095695;A_86_P07095709;A_86_P07095716;A_86_P07095722;A_86_P07095747;A_86_P07095761;A_86_P07095789;A_86_P07095815;A_86_P07095822;A_86_P07095833;A_86_P07095851;A_86_P07095862;A_86_P07095883;A_86_P07095890;…	GI_57164094;ILMN_1369072;ILMN_286228	GE1134236	Rn.103685	AABR07037820;AABR07037821;AABR07037822;AABR07037823;AABR07037824;AAH88290;AAH88290.1;AAHX01109887;AAHX01109888;AAHX01109889;AAHX01109890;AAHX01109891;AAHX01109892;AAHX01109893;AAHX01109894;AAHX01109895;AC_000089;BC088290;NC_005120;NM_001009474;NP_001009474;Q5M827	ENSRNOG00000003674;ENSRNOP00000004884;ENSRNOT00000004884	109511763;109658149;34880115;56789204;56789205;57164094;57164095;62750821;81883077	Q5M827	IPI00367451	No ID	PTHR13903;PTHR13903:SF8	-307147668	Pir	pirin	pirin (iron-binding nuclear protein); probable quercetin 2,3-dioxygenase PIR; probable quercetinase	PIR_RAT	Pirin	Generic binding protein	Pirin						1	0
6023	ENSRNOG00000052730	Proteasome (20S core)	29676	No ID	AC_000078;NC_005109;NM_017285;NP_058981	1398853_PM_at;1398853_at;D21800_at;D21800_g_at;rc_AI235296_at	10737897;10737898;10737899;10737900;10737901;10737903;10737904;10737905;17650720;17650721;17650727;20046133;5645623;5848285;5870765;5926385;6475869;6635240;6651717;6739045;7071754;7071756;JUC1000007584.rn.1;JUC1000007585.rn.1;JUC1000007586.rn.1;JUC1000007587.rn.1;JUC1000007588.rn.1;JUC1000007589.rn.1;JUC1000007590.rn.1;JUC1000007591.rn.1;JUC1000007592.rn.1;PSR1000013761.rn.1;PSR1000013763.rn.1;PS…	A_28_P081718;A_28_P081719;A_28_P081722;A_28_P081723;A_28_P210152;A_42_P468287;A_44_P1025310;A_64_P099164;A_86_P04572612;A_86_P04572627	GI_8394081;ILMN_1357336;ILMN_271747	GE19546;GE20475;GE20615;GE21582	Rn.94551	AAH84723;AAH84723.1;AAHX01065866;AC134024;AC_000078;BAA04824;BAA04824.1;BC084723;CH473948;D21800;EDM05874;FQ211229;FQ232780;NC_005109;NM_017285;NP_058981;P40112	ENSRNOG00000052730;ENSRNOP00000073805;ENSRNOT00000086608	109492529;109649548;149054057;34873543;458730;458731;54261674;54261675;62750810;71679591;730380;8394081;8394082	P40112	IPI00214889	No ID	PTHR11599;PTHR11599:SF62	-133662969	Psmb3	proteasome 20S subunit beta 3	proteasome subunit beta 3; proteasome (prosome, macropain) subunit, beta type 3; proteasome chain 13; proteasome beta 3 subunit; proteasome component C10-II; proteasome theta chain	PSB3_RAT	Proteasome subunit beta type-3	Generic protease		Bortezomib					1	0
6024	ENSRNOG00000052730	Proteasome (20S core)	29676	No ID	AC_000078;NC_005109;NM_017285;NP_058981	1398853_PM_at;1398853_at;D21800_at;D21800_g_at;rc_AI235296_at	10737897;10737898;10737899;10737900;10737901;10737903;10737904;10737905;17650720;17650721;17650727;20046133;5645623;5848285;5870765;5926385;6475869;6635240;6651717;6739045;7071754;7071756;JUC1000007584.rn.1;JUC1000007585.rn.1;JUC1000007586.rn.1;JUC1000007587.rn.1;JUC1000007588.rn.1;JUC1000007589.rn.1;JUC1000007590.rn.1;JUC1000007591.rn.1;JUC1000007592.rn.1;PSR1000013761.rn.1;PSR1000013763.rn.1;PS…	A_28_P081718;A_28_P081719;A_28_P081722;A_28_P081723;A_28_P210152;A_42_P468287;A_44_P1025310;A_64_P099164;A_86_P04572612;A_86_P04572627	GI_8394081;ILMN_1357336;ILMN_271747	GE19546;GE20475;GE20615;GE21582	Rn.94551	AAH84723;AAH84723.1;AAHX01065866;AC134024;AC_000078;BAA04824;BAA04824.1;BC084723;CH473948;D21800;EDM05874;FQ211229;FQ232780;NC_005109;NM_017285;NP_058981;P40112	ENSRNOG00000052730;ENSRNOP00000073805;ENSRNOT00000086608	109492529;109649548;149054057;34873543;458730;458731;54261674;54261675;62750810;71679591;730380;8394081;8394082	P40112	IPI00214889	No ID	PTHR11599;PTHR11599:SF62	-133662969	Psmb3	proteasome 20S subunit beta 3	proteasome subunit beta 3; proteasome (prosome, macropain) subunit, beta type 3; proteasome chain 13; proteasome beta 3 subunit; proteasome component C10-II; proteasome theta chain	PSB3_RAT	Proteasome subunit beta type-3	Generic protease		Marizomib					1	0
6025	ENSRNOG00000052730	Proteasome (20S core)	29676	No ID	AC_000078;NC_005109;NM_017285;NP_058981	1398853_PM_at;1398853_at;D21800_at;D21800_g_at;rc_AI235296_at	10737897;10737898;10737899;10737900;10737901;10737903;10737904;10737905;17650720;17650721;17650727;20046133;5645623;5848285;5870765;5926385;6475869;6635240;6651717;6739045;7071754;7071756;JUC1000007584.rn.1;JUC1000007585.rn.1;JUC1000007586.rn.1;JUC1000007587.rn.1;JUC1000007588.rn.1;JUC1000007589.rn.1;JUC1000007590.rn.1;JUC1000007591.rn.1;JUC1000007592.rn.1;PSR1000013761.rn.1;PSR1000013763.rn.1;PS…	A_28_P081718;A_28_P081719;A_28_P081722;A_28_P081723;A_28_P210152;A_42_P468287;A_44_P1025310;A_64_P099164;A_86_P04572612;A_86_P04572627	GI_8394081;ILMN_1357336;ILMN_271747	GE19546;GE20475;GE20615;GE21582	Rn.94551	AAH84723;AAH84723.1;AAHX01065866;AC134024;AC_000078;BAA04824;BAA04824.1;BC084723;CH473948;D21800;EDM05874;FQ211229;FQ232780;NC_005109;NM_017285;NP_058981;P40112	ENSRNOG00000052730;ENSRNOP00000073805;ENSRNOT00000086608	109492529;109649548;149054057;34873543;458730;458731;54261674;54261675;62750810;71679591;730380;8394081;8394082	P40112	IPI00214889	No ID	PTHR11599;PTHR11599:SF62	-133662969	Psmb3	proteasome 20S subunit beta 3	proteasome subunit beta 3; proteasome (prosome, macropain) subunit, beta type 3; proteasome chain 13; proteasome beta 3 subunit; proteasome component C10-II; proteasome theta chain	PSB3_RAT	Proteasome subunit beta type-3	Generic protease		Delanzomib					1	0
6297	ENSRNOG00000016260	RNA polymerase III	685465	No ID	AC_000070;NC_005101;NM_001109468;NP_001102938;XM_006231729;XP_006231791	1382604_PM_at;1382604_at	10820206;10820207;10820208;10820209;10820210;10820211;17743995;17743996;17743998;17744002;17744004;17744005;5672430;5711771;5819420;5966815;6071235;6135750;6316872;6318693;6571818;6632321;7201720;JUC0200010074.rn.1;JUC0200010075.rn.1;JUC0200010076.rn.1;JUC0200010077.rn.1;JUC0200010078.rn.1;JUC0200010079.rn.1;JUC0200010080.rn.1;JUC0200010081.rn.1;JUC0200010082.rn.1;PSR0200017741.rn.1;PSR0200017742…	A_28_P113309;A_28_P113310;A_28_P113312;A_28_P113313;A_28_P113315;A_28_P113316;A_28_P213070;A_64_P089816;A_64_P089822;A_64_P123931	No ID	No ID	Rn.147190	AAHX01011645;AC099304;AC_000070;CH473955;EDM09948;FQ209718;FQ210837;NC_005101;NM_001109468;NP_001102938;XM_006231729;XP_006231791	ENSRNOG00000016260;ENSRNOP00000021804;ENSRNOT00000021804	109464226;109464227;109465814;109465815;109466082;109649558;149058941;157822870;157822871;31455629;62642766;62750359;71679545	No ID	IPI00762979	No ID	No ID	-1550185185	Polr3g	RNA polymerase III subunit G	polymerase (RNA) III (DNA directed) polypeptide G; polymerase (RNA) III subunit G	LOC685465	similar to DNA-directed RNA polymerase III 32 kDa polypeptide (RNA polymerase III C32 subunit)	Generic enzyme							1	0
6476	ENSRNOG00000011815	SGK1	29517	No ID	AC_000069;NC_005100;NM_001193568;NM_001193569;NM_019232;NP_001180497;NP_001180498;NP_062105;XM_006227723;XP_006227785	1367802_PM_at;1367802_at;L01624_at	10717331;10717332;10717333;10717334;10717335;10717336;10717337;10717338;10717339;10717340;10717341;10717342;10717343;10717344;10717345;10717346;17627802;17627803;17627804;17627805;17627806;17627807;17627808;17627809;17627810;17627811;17627812;17627813;17627814;17627815;17627816;17627818;17627819;17627820;19815268;20124730;5657200;5659853;5689565;5701373;5735708;5748540;5841707;5847903;5986887;599…	A_28_P057921;A_28_P057922;A_28_P057923;A_28_P057924;A_28_P057925;A_28_P057926;A_28_P057927;A_28_P057928;A_28_P057929;A_28_P057930;A_28_P057931;A_43_P15282;A_44_P313542;A_86_P00064362;A_86_P00064383	GI_9507092;ILMN_1349269;ILMN_291069	GE1305161	Rn.4636	AAA42137;AAA42137.1;AABR07000719;AABR07000720;AAH78843;AAHX01002117;AAO22055;AC_000069;AY180105;BC078843;CB814192;CH474002;EDL87730;FM042519;FM068981;FM123924;L01624;NC_005100;NM_001193568;NM_001193569;NM_019232;NP_001180497;NP_001180498;NP_062105;Q06226;XM_006227723;XP_006227785	ENSRNOG00000011815;ENSRNOP00000016121;ENSRNOP00000046277;ENSRNOP00000057871;ENSRNOP00000069545;ENSRNOT00000016121;ENSRNOT00000040736;ENSRNOT00000061157;ENSRNOT00000083452	109460684;109644432;149032875;162287344;162287345;27803865;27803866;294636;294637;34853425;51262137;51262138;62750345;730740;74325668;81866148;81910773	Q06226	IPI00231985;IPI00562399;IPI00779040;IPI00991260	No ID	PTHR24356;PTHR24356:SF300	-1044315624	Sgk1	serum/glucocorticoid regulated kinase 1	serine/threonine protein kinase SGK	SGK1_RAT	Serine/threonine-protein kinase Sgk1	Protein kinase	Serine/threonine-protein kinase Sgk1						1	0
6554	ENSRNOG00000002115	SOD1	24786	No ID	AC_000079;NC_005110;NM_017050;NP_058746	1367641_PM_at;1367641_at;M21060_s_at;M25157mRNA_i_at;Y00404_s_at	10753005;10753006;10753007;10753008;10753009;10753012;10753013;10753014;17667792;17667793;17667794;17667795;17667796;17667797;17667798;17667799;19763916;19995089;5710865;5933955;5948301;5962754;5963104;6265814;6302503;6354467;7091445;7091455;JUC1100000381.rn.1;JUC1100000382.rn.1;JUC1100000383.rn.1;JUC1100000384.rn.1;JUC1100000385.rn.1;PSR1100000796.rn.1;PSR1100000798.rn.1;PSR1100000799.rn.1;PSR11…	A_28_P155204;A_28_P155205;A_28_P155206;A_28_P216826;A_28_P216827;A_42_P764584;A_43_P14620;A_44_P461197;A_64_P047367;A_86_P04728585;A_86_P04728600	GI_8394327;ILMN_1353544;ILMN_281304	GE19730;GE20304;GE20439;GE21779	Rn.6059	AAA40996;AAA42160;AAA42160.1;AABR07033613;AAH58148;AAH82800;AAH82800.1;AAHX01068230;AC_000079;BC058148;BC082800;CAA29121;CAA29121.1;CAA68465;CAA68465.1;CAA79925.1;CH473989;EDM10681;EDM10682;FQ209495;FQ209941;FQ210282;FQ220715;M21060;M25157;NC_005110;NM_017050;NP_058746;P07632;X05634;X54986;X55395;Y00404;Z21917;Z21918;Z21919;Z21920	ENSRNOG00000002115;ENSRNOP00000002885;ENSRNOT00000002885	109494041;109649549;134625;149059798;149059799;203657;203658;207011;207012;416185;416549;52350648;52350649;57274;57275;57276;62657745;62750811;71679511;818029;81891976;8394327;8394328	P07632	IPI00231643	No ID	PTHR10003;PTHR10003:SF66	-1648523130	Sod1	superoxide dismutase 1	superoxide dismutase 1, soluble	SODC_RAT	Superoxide dismutase [Cu-Zn]	Generic enzyme	Superoxide dismutase [Cu-Zn]						1	0
6577	ENSRNOG00000013851	SPRY4	291610	No ID	AC_000086;NC_005117;NM_001106150;NP_001099620;XM_017600894;XP_017456383	1392529_PM_at;1392529_at;rc_AI227596_at	10804125;10804126;17725883;17725884;17725885;17725886;17725887;5673380;5901355;5978155;6327121;6614069;6709229;6722962;6733163;6742247;7174775;7174776;7174777;7174778;7174779;7174780;7174781;7174782;7174784;JUC1800001648.rn.1;JUC1800001649.rn.1;PSR1800002938.rn.1;PSR1800002940.rn.1;TC1800000387.rn.1;TC1800000387.rn.2	A_28_P171037;A_28_P216390;A_28_P218302;A_28_P219968;A_43_P10102;A_44_P550828;A_64_P063383	GI_62664313;ILMN_1350886;ILMN_60840	No ID	Rn.146922	AABR07031756;AAHX01094633;AC_000086;CH473974;EDL76453;NC_005117;NM_001106150;NP_001099620;XM_017600894;XP_017456383	ENSRNOG00000013851;ENSRNOP00000018511;ENSRNOT00000018511	109506525;109507235;109507236;109507261;109649556;149017402;157817802;157817803;27682243;62664370;62750818;71679526	No ID	IPI00197314	No ID	No ID	-958464919	Spry4	sprouty RTK signaling antagonist 4	sprouty homolog 4	Spry4_predicted	sprouty homolog 4 (Drosophila) (predicted)	Generic binding protein	sprouty homolog 4 (Drosophila) (predicted)						1	0
6616	ENSRNOG00000003147	Sequestosome 1(p62)	113894	No ID	AC_000078;NC_005109;NM_175843;NM_181550;NP_787037;NP_853528;XM_006246213;XM_006246214;XM_006246215;XP_006246275;XP_006246276;XP_006246277	1371220_PM_at;1371220_at;1371221_PM_at;1371221_at;1371353_PM_at;1371353_at;1389381_PM_at;1389381_at;AF053095_at;Y08355cds#2_at;rc_AI180281_at	10742388;10742389;10742390;10742391;10742392;10742393;10742395;10742396;10742397;10742399;10742400;10742401;17655823;17655824;17655825;17655829;17655831;17655833;17655835;17655836;5688996;5703646;5771715;5812280;5887002;5892734;5985891;6208154;6293429;6364872;6370461;7077001;JUC1000013277.rn.1;JUC1000013278.rn.1;JUC1000013279.rn.1;JUC1000013280.rn.1;JUC1000013281.rn.1;JUC1000013282.rn.1;JUC100001…	A_28_P079049;A_28_P079050;A_28_P079052;A_28_P079054;A_28_P079055;A_43_P15240;A_44_P107199;A_44_P1083737;A_44_P367550;A_44_P367551;A_44_P367556;A_44_P550423;A_64_P149735;A_86_P04418557;A_86_P04418567;A_86_P04418576;A_86_P04418584	GI_31581535;GI_33413432;ILMN_1375496;ILMN_1376089;ILMN_1376894;ILMN_291126;ILMN_60676	GE1167050;GE18642;GE18739	Rn.107103	AABR07029584;AAC28626;AAH61575;AAH61575.1;AAHX01063766;AAO15463;AAO15463.1;AC_000078;AF053095;AF439403;BC061575;CAA69642;CAA69642.1;CH473948;EDM04255;EDM04256;EDM04257;EDM04258;FQ225585;FQ235251;NC_005109;NM_175843;NM_181550;NP_787037;NP_853528;O08623;XM_006246213;XM_006246214;XM_006246215;XP_006246275;XP_006246276;XP_006246277;Y08355	ENSRNOG00000003147;ENSRNOP00000004308;ENSRNOP00000056021;ENSRNOT00000004308;ENSRNOT00000059255	109492529;109649548;149052438;149052439;149052440;149052441;1938243;1938245;27462492;27462493;31581536;33413432;33413433;3366796;3366797;38494397;38494398;62656472;62750810;71679591;77416574;78185889;81861004;81861484	O08623;Q8CH59	IPI00194561;IPI00231072;IPI00331855;IPI00654459;IPI00817053;IPI00949819	No ID	PTHR15090;PTHR15090:SF0	-1510680179	Sqstm1	sequestosome 1	oxidative stress induced; PKC-zeta-interacting protein; ubiquitin-binding protein p62; protein kinase C-zeta-interacting protein	SQSTM_RAT	Sequestosome-1	Generic binding protein	Sequestosome-1						1	0
7263	ENSRNOG00000022189	TIP30	292935	No ID	AC_000069;NC_005100;NM_001106263;NP_001099733;XM_006229249;XM_006229250;XM_006229251;XP_006229311;XP_006229312;XP_006229313	1390208_PM_at;1390208_at;rc_AI059290_at	10707230;10707231;10707232;10707233;10707234;10707235;10707236;17616771;17616772;17616773;17616774;17616775;17616776;17616777;17616778;17616779;5692185;5767357;5812202;6080597;6161885;6174663;6199179;6444115;6543321;7031820;7031821;7031822;7031823;7031826;7031827;7031828;7031829;7031830;JUC0100007037.rn.1;JUC0100007038.rn.1;JUC0100007039.rn.1;JUC0100007040.rn.1;PSR0100012565.rn.1;PSR0100012566.rn…	A_28_P041314;A_28_P041316;A_28_P041317;A_28_P041318;A_42_P799494;A_44_P1057585	GI_34856129;ILMN_1375028;ILMN_283393	GE1183034	Rn.138436	AABR07003311;AAHX01005186;AAI58804;AC_000069;AIZ76541;BC158803;CH473979;EDM07221;EDM07222;FQ229069;KJ160370;NC_005100;NM_001106263;NP_001099733;XM_006229249;XM_006229250;XM_006229251;XP_006229311;XP_006229312;XP_006229313	ENSRNOG00000022189;ENSRNOP00000030758;ENSRNOT00000036258	109462014;109462015;109462021;109644432;149055790;149055791;157820187;165971002;165971003;166158326;34856129;34856130;62639997;62750345;74325698	No ID	IPI00364324;IPI00781295	No ID	No ID	-1961917768	Htatip2	HIV-1 Tat interactive protein 2	HIV-1 tat interactive protein 2, homolog	Htatip2_predicted	HIV-1 tat interactive protein 2, homolog (human) (predicted)	Protein kinase	HIV-1 tat interactive protein 2, homolog (human) (predicted)						1	0
7276	ENSRNOG00000003075	TMEM39A	288092	No ID	AC_000079;NC_005110;NM_001013865;NP_001013887	1374484_PM_at;1374484_at;rc_AI009928_at	10754164;10754165;10754166;10754167;10754168;10754169;10754170;10754171;10754172;10754173;10754174;10754175;17669086;17669087;17669088;17669089;17669090;17669091;17669092;17669093;17669094;17669095;17669096;17669097;5825655;5857498;5920512;5948289;6154871;6165149;6247414;6251283;6260728;6284726;6432201;6470168;6525784;6665666;7093550;7093551;7093565;JUC1100005467.rn.1;JUC1100005468.rn.1;JUC110000…	A_28_P153832;A_28_P153833;A_28_P153834;A_28_P153835;A_28_P153836;A_28_P153839;A_42_P525262;A_43_P18674;A_44_P258336;A_86_P04825906;A_86_P04825918;A_86_P04825931;A_86_P04825945;A_86_P04825970;A_86_P04825998;A_86_P04826007	GI_62078464;ILMN_1371027;ILMN_294580	GE1272850;GE13668	Rn.13663	AABR07034322;AABR07034323;AAH85845;AAH85845.1;AAHX01069590;AC_000079;BC085845;CH473967;EDM11211;EDM11212;NC_005110;NM_001013865;NP_001013887;Q5U2V9	ENSRNOG00000003075;ENSRNOP00000049087;ENSRNOT00000048738	109494568;109649549;149060497;149060498;34869631;55249750;55249751;62078464;62078465;62750811;71679533;81883515	Q5U2V9	IPI00370692;IPI00569109	No ID	PTHR12995;PTHR12995:SF3	-1517586635	Tmem39a	transmembrane protein 39a		TM39A_RAT	Transmembrane protein 39A	Protein	Transmembrane protein 39A						1	0
7362	ENSRNOG00000001766	TfR1	64678	No ID	AC_000079;NC_005110;NM_022712;NP_073203;XM_006248462;XM_006248463;XP_006248524;XP_006248525	1371113_PM_a_at;1371113_a_at;1388750_PM_at;1388750_at;M58040_at;rc_AI237645_at	10754785;10754786;10754787;10754788;10754789;10754790;10754791;10754792;10754793;10754794;10754795;10754796;10754797;10754798;10754799;10754800;10754801;10754802;17669755;17669756;17669757;17669758;17669759;17669760;17669761;17669762;17669763;17669764;17669765;17669766;17669767;17669768;17669769;17669770;17669771;17669772;17669773;17669774;17669775;5649068;5709075;5750427;5787004;5826456;6067776;…	A_28_P153770;A_28_P153771;A_28_P153772;A_28_P153773;A_28_P153774;A_28_P153775;A_28_P153776;A_28_P153819;A_28_P153841;A_28_P153842;A_28_P153843;A_28_P153844;A_28_P153845;A_28_P153846;A_28_P153848;A_28_P153849;A_28_P153850;A_28_P216709;A_28_P216719;A_43_P15662;A_44_P214811;A_44_P313767;A_86_P04845116;A_86_P04845147	GI_62657999;ILMN_1360908;ILMN_279163	GE16781;GE16866	Rn.98672	AAA42273;AAA42273.1;AAHX01069834;AAHX01069835;AC136847;AC_000079;AI029320;BP500872;CA509549;CB700894;CB762571;CB809947;CH473967;CO398424;CV111368;CV117299;CV117527;EDM11405;EDM11405.1;EDM11406;EDM11407;EDM11408;FM033330;FM123390;M58040;NC_005110;NM_022712;NP_073203;Q99376;XM_006248462;XM_006248463;XP_006248524;XP_006248525	ENSRNOG00000001766;ENSRNOP00000002407;ENSRNOT00000002407	109493399;109493400;109494512;109494513;109494568;109649549;149060691;149060692;149060693;149060694;20140355;207463;207464;207887945;207912578;25000503;281306745;281306746;29758042;29850962;29931355;34869631;4297755;49580340;51625094;51636985;51637441;62750811;71679533;85985464	G3V679;Q99376	IPI00363550	No ID	PTHR10404;PTHR10404:SF26	-2081901630	Tfrc	transferrin receptor	TR; tfR1; tfR	TFR1_RAT	Transferrin receptor protein 1	Generic receptor	Transferrin receptor protein 1						1	0
7365	ENSRNOG00000012081	Thioredoxin	116484	No ID	AC_000073;NC_005104;NM_053800;NP_446252	1398839_PM_at;1398839_at;rc_AA944316_at	10877005;10877008;10877009;10877010;10877011;17807531;17807533;17807534;17807535;17807536;5645724;5838471;6368889;6578047;7286798;JUC0500011737.rn.1;JUC0500011738.rn.1;JUC0500011739.rn.1;PSR0500020863.rn.1;PSR0500020864.rn.1;PSR0500020865.rn.1;PSR0500020866.rn.1;TC0500002825.rn.1;TC0500002825.rn.2	A_28_P068156;A_28_P068157;A_28_P068158;A_28_P068159;A_28_P068160;A_28_P068161;A_42_P689013;A_86_P02555088;A_86_P02555104	GI_16758643;GI_42476285;ILMN_1371958;ILMN_2038783;ILMN_2038784;ILMN_284667	GE13574	Rn.29777	AAG49923;AAG49923.1;AAH58454;AAH58454.1;AAHX01037021;AC134204;AC_000073;AF311055;BC058454;CAA33019.1;CH474039;EDL91664;FQ209943;FQ210839;FQ211744;FQ216849;FQ217822;FQ221646;NC_005104;NM_053800;NP_446252;P11232;X14878	ENSRNOG00000012081;ENSRNOP00000016447;ENSRNOT00000016447	109476564;109657628;12247527;12247528;135776;148747462;149037133;16758644;34849733;34849734;57385;57386;62649101;62750805;74325618	P11232	IPI00231368	No ID	PTHR10438;PTHR10438:SF18	-1752913034	Txn1	thioredoxin 1	trx	THIO_RAT	Thioredoxin	Generic binding protein	Thioredoxin	PX12					1	0
7507	ENSRNOG00000003597	Tubulin (in microtubules)	316531	No ID	AC_000077;NC_005108;NM_001007004;NP_001007005;XM_006245227;XP_006245289	1371542_PM_at;1371542_at;rc_AA800948_at	10929122;10929123;10929124;10929125;10929126;10929127;17865685;17865686;17865687;17865688;17865689;17865690;5667673;5740155;5967493;6129405;6170583;6197216;6383495;7363923;7363924;7363926;7363927;7363928;JUC0900011269.rn.1;JUC0900011270.rn.1;JUC0900011271.rn.1;PSR0900018550.rn.1;PSR0900018551.rn.1;PSR0900018552.rn.1;PSR0900018553.rn.1;PSR0900018555.rn.1;TC0900002265.rn.1;TC0900002265.rn.2	A_28_P005425;A_28_P005426;A_28_P203252;A_42_P490278;A_43_P10746;A_64_P122238;A_86_P04196211	GI_55741523;ILMN_1364250;ILMN_294082	GE1206539;GE16097	Rn.92961	AABR07068084;AAH83726;AAH83726.1;AAHX01060886;AC_000077;BC083726;CH474004;EDL75407;EDL75408;FQ212913;FQ212965;FQ213109;FQ213658;FQ213871;FQ214970;FQ215031;FQ215251;FQ215445;FQ215549;FQ216508;FQ218669;FQ225165;FQ225180;FQ225303;FQ225881;FQ225974;FQ226026;FQ227300;FQ227345;FQ227902;FQ230256;FQ230321;FQ231419;FQ231447;FQ231607;FQ232744;FQ232854;FQ234032;FQ234185;FQ234507;FQ235001;NC_005108;NM_001007…	ENSRNOG00000003597;ENSRNOP00000004797;ENSRNOT00000004797	109487464;109658148;149016161;149016162;54035477;54035478;55741523;55741524;62655325;62750809;71679496;81889864	Q5XIF6	IPI00362927	No ID	PTHR11588;PTHR11588:SF53	-803327700	Tuba4a	tubulin, alpha 4A	tubulin, alpha 4; tubulin alpha-4 chain; alpha-tubulin 4	TBA4A_RAT	Tubulin alpha-4A chain	Generic binding protein		Estramustine					1	0
7508	ENSRNOG00000003597	Tubulin (in microtubules)	316531	No ID	AC_000077;NC_005108;NM_001007004;NP_001007005;XM_006245227;XP_006245289	1371542_PM_at;1371542_at;rc_AA800948_at	10929122;10929123;10929124;10929125;10929126;10929127;17865685;17865686;17865687;17865688;17865689;17865690;5667673;5740155;5967493;6129405;6170583;6197216;6383495;7363923;7363924;7363926;7363927;7363928;JUC0900011269.rn.1;JUC0900011270.rn.1;JUC0900011271.rn.1;PSR0900018550.rn.1;PSR0900018551.rn.1;PSR0900018552.rn.1;PSR0900018553.rn.1;PSR0900018555.rn.1;TC0900002265.rn.1;TC0900002265.rn.2	A_28_P005425;A_28_P005426;A_28_P203252;A_42_P490278;A_43_P10746;A_64_P122238;A_86_P04196211	GI_55741523;ILMN_1364250;ILMN_294082	GE1206539;GE16097	Rn.92961	AABR07068084;AAH83726;AAH83726.1;AAHX01060886;AC_000077;BC083726;CH474004;EDL75407;EDL75408;FQ212913;FQ212965;FQ213109;FQ213658;FQ213871;FQ214970;FQ215031;FQ215251;FQ215445;FQ215549;FQ216508;FQ218669;FQ225165;FQ225180;FQ225303;FQ225881;FQ225974;FQ226026;FQ227300;FQ227345;FQ227902;FQ230256;FQ230321;FQ231419;FQ231447;FQ231607;FQ232744;FQ232854;FQ234032;FQ234185;FQ234507;FQ235001;NC_005108;NM_001007…	ENSRNOG00000003597;ENSRNOP00000004797;ENSRNOT00000004797	109487464;109658148;149016161;149016162;54035477;54035478;55741523;55741524;62655325;62750809;71679496;81889864	Q5XIF6	IPI00362927	No ID	PTHR11588;PTHR11588:SF53	-803327700	Tuba4a	tubulin, alpha 4A	tubulin, alpha 4; tubulin alpha-4 chain; alpha-tubulin 4	TBA4A_RAT	Tubulin alpha-4A chain	Generic binding protein		Noscapine					1	0
7509	ENSRNOG00000003597	Tubulin (in microtubules)	316531	No ID	AC_000077;NC_005108;NM_001007004;NP_001007005;XM_006245227;XP_006245289	1371542_PM_at;1371542_at;rc_AA800948_at	10929122;10929123;10929124;10929125;10929126;10929127;17865685;17865686;17865687;17865688;17865689;17865690;5667673;5740155;5967493;6129405;6170583;6197216;6383495;7363923;7363924;7363926;7363927;7363928;JUC0900011269.rn.1;JUC0900011270.rn.1;JUC0900011271.rn.1;PSR0900018550.rn.1;PSR0900018551.rn.1;PSR0900018552.rn.1;PSR0900018553.rn.1;PSR0900018555.rn.1;TC0900002265.rn.1;TC0900002265.rn.2	A_28_P005425;A_28_P005426;A_28_P203252;A_42_P490278;A_43_P10746;A_64_P122238;A_86_P04196211	GI_55741523;ILMN_1364250;ILMN_294082	GE1206539;GE16097	Rn.92961	AABR07068084;AAH83726;AAH83726.1;AAHX01060886;AC_000077;BC083726;CH474004;EDL75407;EDL75408;FQ212913;FQ212965;FQ213109;FQ213658;FQ213871;FQ214970;FQ215031;FQ215251;FQ215445;FQ215549;FQ216508;FQ218669;FQ225165;FQ225180;FQ225303;FQ225881;FQ225974;FQ226026;FQ227300;FQ227345;FQ227902;FQ230256;FQ230321;FQ231419;FQ231447;FQ231607;FQ232744;FQ232854;FQ234032;FQ234185;FQ234507;FQ235001;NC_005108;NM_001007…	ENSRNOG00000003597;ENSRNOP00000004797;ENSRNOT00000004797	109487464;109658148;149016161;149016162;54035477;54035478;55741523;55741524;62655325;62750809;71679496;81889864	Q5XIF6	IPI00362927	No ID	PTHR11588;PTHR11588:SF53	-803327700	Tuba4a	tubulin, alpha 4A	tubulin, alpha 4; tubulin alpha-4 chain; alpha-tubulin 4	TBA4A_RAT	Tubulin alpha-4A chain	Generic binding protein		Indibulin					1	0
7510	ENSRNOG00000003597	Tubulin (in microtubules)	316531	No ID	AC_000077;NC_005108;NM_001007004;NP_001007005;XM_006245227;XP_006245289	1371542_PM_at;1371542_at;rc_AA800948_at	10929122;10929123;10929124;10929125;10929126;10929127;17865685;17865686;17865687;17865688;17865689;17865690;5667673;5740155;5967493;6129405;6170583;6197216;6383495;7363923;7363924;7363926;7363927;7363928;JUC0900011269.rn.1;JUC0900011270.rn.1;JUC0900011271.rn.1;PSR0900018550.rn.1;PSR0900018551.rn.1;PSR0900018552.rn.1;PSR0900018553.rn.1;PSR0900018555.rn.1;TC0900002265.rn.1;TC0900002265.rn.2	A_28_P005425;A_28_P005426;A_28_P203252;A_42_P490278;A_43_P10746;A_64_P122238;A_86_P04196211	GI_55741523;ILMN_1364250;ILMN_294082	GE1206539;GE16097	Rn.92961	AABR07068084;AAH83726;AAH83726.1;AAHX01060886;AC_000077;BC083726;CH474004;EDL75407;EDL75408;FQ212913;FQ212965;FQ213109;FQ213658;FQ213871;FQ214970;FQ215031;FQ215251;FQ215445;FQ215549;FQ216508;FQ218669;FQ225165;FQ225180;FQ225303;FQ225881;FQ225974;FQ226026;FQ227300;FQ227345;FQ227902;FQ230256;FQ230321;FQ231419;FQ231447;FQ231607;FQ232744;FQ232854;FQ234032;FQ234185;FQ234507;FQ235001;NC_005108;NM_001007…	ENSRNOG00000003597;ENSRNOP00000004797;ENSRNOT00000004797	109487464;109658148;149016161;149016162;54035477;54035478;55741523;55741524;62655325;62750809;71679496;81889864	Q5XIF6	IPI00362927	No ID	PTHR11588;PTHR11588:SF53	-803327700	Tuba4a	tubulin, alpha 4A	tubulin, alpha 4; tubulin alpha-4 chain; alpha-tubulin 4	TBA4A_RAT	Tubulin alpha-4A chain	Generic binding protein		Ortataxel					1	0
7511	ENSRNOG00000003597	Tubulin (in microtubules)	316531	No ID	AC_000077;NC_005108;NM_001007004;NP_001007005;XM_006245227;XP_006245289	1371542_PM_at;1371542_at;rc_AA800948_at	10929122;10929123;10929124;10929125;10929126;10929127;17865685;17865686;17865687;17865688;17865689;17865690;5667673;5740155;5967493;6129405;6170583;6197216;6383495;7363923;7363924;7363926;7363927;7363928;JUC0900011269.rn.1;JUC0900011270.rn.1;JUC0900011271.rn.1;PSR0900018550.rn.1;PSR0900018551.rn.1;PSR0900018552.rn.1;PSR0900018553.rn.1;PSR0900018555.rn.1;TC0900002265.rn.1;TC0900002265.rn.2	A_28_P005425;A_28_P005426;A_28_P203252;A_42_P490278;A_43_P10746;A_64_P122238;A_86_P04196211	GI_55741523;ILMN_1364250;ILMN_294082	GE1206539;GE16097	Rn.92961	AABR07068084;AAH83726;AAH83726.1;AAHX01060886;AC_000077;BC083726;CH474004;EDL75407;EDL75408;FQ212913;FQ212965;FQ213109;FQ213658;FQ213871;FQ214970;FQ215031;FQ215251;FQ215445;FQ215549;FQ216508;FQ218669;FQ225165;FQ225180;FQ225303;FQ225881;FQ225974;FQ226026;FQ227300;FQ227345;FQ227902;FQ230256;FQ230321;FQ231419;FQ231447;FQ231607;FQ232744;FQ232854;FQ234032;FQ234185;FQ234507;FQ235001;NC_005108;NM_001007…	ENSRNOG00000003597;ENSRNOP00000004797;ENSRNOT00000004797	109487464;109658148;149016161;149016162;54035477;54035478;55741523;55741524;62655325;62750809;71679496;81889864	Q5XIF6	IPI00362927	No ID	PTHR11588;PTHR11588:SF53	-803327700	Tuba4a	tubulin, alpha 4A	tubulin, alpha 4; tubulin alpha-4 chain; alpha-tubulin 4	TBA4A_RAT	Tubulin alpha-4A chain	Generic binding protein		Ixabepilone					1	0
7512	ENSRNOG00000003597	Tubulin (in microtubules)	316531	No ID	AC_000077;NC_005108;NM_001007004;NP_001007005;XM_006245227;XP_006245289	1371542_PM_at;1371542_at;rc_AA800948_at	10929122;10929123;10929124;10929125;10929126;10929127;17865685;17865686;17865687;17865688;17865689;17865690;5667673;5740155;5967493;6129405;6170583;6197216;6383495;7363923;7363924;7363926;7363927;7363928;JUC0900011269.rn.1;JUC0900011270.rn.1;JUC0900011271.rn.1;PSR0900018550.rn.1;PSR0900018551.rn.1;PSR0900018552.rn.1;PSR0900018553.rn.1;PSR0900018555.rn.1;TC0900002265.rn.1;TC0900002265.rn.2	A_28_P005425;A_28_P005426;A_28_P203252;A_42_P490278;A_43_P10746;A_64_P122238;A_86_P04196211	GI_55741523;ILMN_1364250;ILMN_294082	GE1206539;GE16097	Rn.92961	AABR07068084;AAH83726;AAH83726.1;AAHX01060886;AC_000077;BC083726;CH474004;EDL75407;EDL75408;FQ212913;FQ212965;FQ213109;FQ213658;FQ213871;FQ214970;FQ215031;FQ215251;FQ215445;FQ215549;FQ216508;FQ218669;FQ225165;FQ225180;FQ225303;FQ225881;FQ225974;FQ226026;FQ227300;FQ227345;FQ227902;FQ230256;FQ230321;FQ231419;FQ231447;FQ231607;FQ232744;FQ232854;FQ234032;FQ234185;FQ234507;FQ235001;NC_005108;NM_001007…	ENSRNOG00000003597;ENSRNOP00000004797;ENSRNOT00000004797	109487464;109658148;149016161;149016162;54035477;54035478;55741523;55741524;62655325;62750809;71679496;81889864	Q5XIF6	IPI00362927	No ID	PTHR11588;PTHR11588:SF53	-803327700	Tuba4a	tubulin, alpha 4A	tubulin, alpha 4; tubulin alpha-4 chain; alpha-tubulin 4	TBA4A_RAT	Tubulin alpha-4A chain	Generic binding protein		Vinorelbine					1	0
7513	ENSRNOG00000003597	Tubulin (in microtubules)	316531	No ID	AC_000077;NC_005108;NM_001007004;NP_001007005;XM_006245227;XP_006245289	1371542_PM_at;1371542_at;rc_AA800948_at	10929122;10929123;10929124;10929125;10929126;10929127;17865685;17865686;17865687;17865688;17865689;17865690;5667673;5740155;5967493;6129405;6170583;6197216;6383495;7363923;7363924;7363926;7363927;7363928;JUC0900011269.rn.1;JUC0900011270.rn.1;JUC0900011271.rn.1;PSR0900018550.rn.1;PSR0900018551.rn.1;PSR0900018552.rn.1;PSR0900018553.rn.1;PSR0900018555.rn.1;TC0900002265.rn.1;TC0900002265.rn.2	A_28_P005425;A_28_P005426;A_28_P203252;A_42_P490278;A_43_P10746;A_64_P122238;A_86_P04196211	GI_55741523;ILMN_1364250;ILMN_294082	GE1206539;GE16097	Rn.92961	AABR07068084;AAH83726;AAH83726.1;AAHX01060886;AC_000077;BC083726;CH474004;EDL75407;EDL75408;FQ212913;FQ212965;FQ213109;FQ213658;FQ213871;FQ214970;FQ215031;FQ215251;FQ215445;FQ215549;FQ216508;FQ218669;FQ225165;FQ225180;FQ225303;FQ225881;FQ225974;FQ226026;FQ227300;FQ227345;FQ227902;FQ230256;FQ230321;FQ231419;FQ231447;FQ231607;FQ232744;FQ232854;FQ234032;FQ234185;FQ234507;FQ235001;NC_005108;NM_001007…	ENSRNOG00000003597;ENSRNOP00000004797;ENSRNOT00000004797	109487464;109658148;149016161;149016162;54035477;54035478;55741523;55741524;62655325;62750809;71679496;81889864	Q5XIF6	IPI00362927	No ID	PTHR11588;PTHR11588:SF53	-803327700	Tuba4a	tubulin, alpha 4A	tubulin, alpha 4; tubulin alpha-4 chain; alpha-tubulin 4	TBA4A_RAT	Tubulin alpha-4A chain	Generic binding protein		Fosbretabulin					1	0
7514	ENSRNOG00000003597	Tubulin (in microtubules)	316531	No ID	AC_000077;NC_005108;NM_001007004;NP_001007005;XM_006245227;XP_006245289	1371542_PM_at;1371542_at;rc_AA800948_at	10929122;10929123;10929124;10929125;10929126;10929127;17865685;17865686;17865687;17865688;17865689;17865690;5667673;5740155;5967493;6129405;6170583;6197216;6383495;7363923;7363924;7363926;7363927;7363928;JUC0900011269.rn.1;JUC0900011270.rn.1;JUC0900011271.rn.1;PSR0900018550.rn.1;PSR0900018551.rn.1;PSR0900018552.rn.1;PSR0900018553.rn.1;PSR0900018555.rn.1;TC0900002265.rn.1;TC0900002265.rn.2	A_28_P005425;A_28_P005426;A_28_P203252;A_42_P490278;A_43_P10746;A_64_P122238;A_86_P04196211	GI_55741523;ILMN_1364250;ILMN_294082	GE1206539;GE16097	Rn.92961	AABR07068084;AAH83726;AAH83726.1;AAHX01060886;AC_000077;BC083726;CH474004;EDL75407;EDL75408;FQ212913;FQ212965;FQ213109;FQ213658;FQ213871;FQ214970;FQ215031;FQ215251;FQ215445;FQ215549;FQ216508;FQ218669;FQ225165;FQ225180;FQ225303;FQ225881;FQ225974;FQ226026;FQ227300;FQ227345;FQ227902;FQ230256;FQ230321;FQ231419;FQ231447;FQ231607;FQ232744;FQ232854;FQ234032;FQ234185;FQ234507;FQ235001;NC_005108;NM_001007…	ENSRNOG00000003597;ENSRNOP00000004797;ENSRNOT00000004797	109487464;109658148;149016161;149016162;54035477;54035478;55741523;55741524;62655325;62750809;71679496;81889864	Q5XIF6	IPI00362927	No ID	PTHR11588;PTHR11588:SF53	-803327700	Tuba4a	tubulin, alpha 4A	tubulin, alpha 4; tubulin alpha-4 chain; alpha-tubulin 4	TBA4A_RAT	Tubulin alpha-4A chain	Generic binding protein		Dolastatin 10					1	0
7515	ENSRNOG00000003597	Tubulin (in microtubules)	316531	No ID	AC_000077;NC_005108;NM_001007004;NP_001007005;XM_006245227;XP_006245289	1371542_PM_at;1371542_at;rc_AA800948_at	10929122;10929123;10929124;10929125;10929126;10929127;17865685;17865686;17865687;17865688;17865689;17865690;5667673;5740155;5967493;6129405;6170583;6197216;6383495;7363923;7363924;7363926;7363927;7363928;JUC0900011269.rn.1;JUC0900011270.rn.1;JUC0900011271.rn.1;PSR0900018550.rn.1;PSR0900018551.rn.1;PSR0900018552.rn.1;PSR0900018553.rn.1;PSR0900018555.rn.1;TC0900002265.rn.1;TC0900002265.rn.2	A_28_P005425;A_28_P005426;A_28_P203252;A_42_P490278;A_43_P10746;A_64_P122238;A_86_P04196211	GI_55741523;ILMN_1364250;ILMN_294082	GE1206539;GE16097	Rn.92961	AABR07068084;AAH83726;AAH83726.1;AAHX01060886;AC_000077;BC083726;CH474004;EDL75407;EDL75408;FQ212913;FQ212965;FQ213109;FQ213658;FQ213871;FQ214970;FQ215031;FQ215251;FQ215445;FQ215549;FQ216508;FQ218669;FQ225165;FQ225180;FQ225303;FQ225881;FQ225974;FQ226026;FQ227300;FQ227345;FQ227902;FQ230256;FQ230321;FQ231419;FQ231447;FQ231607;FQ232744;FQ232854;FQ234032;FQ234185;FQ234507;FQ235001;NC_005108;NM_001007…	ENSRNOG00000003597;ENSRNOP00000004797;ENSRNOT00000004797	109487464;109658148;149016161;149016162;54035477;54035478;55741523;55741524;62655325;62750809;71679496;81889864	Q5XIF6	IPI00362927	No ID	PTHR11588;PTHR11588:SF53	-803327700	Tuba4a	tubulin, alpha 4A	tubulin, alpha 4; tubulin alpha-4 chain; alpha-tubulin 4	TBA4A_RAT	Tubulin alpha-4A chain	Generic binding protein		Sagopilone					1	0
7516	ENSRNOG00000003597	Tubulin (in microtubules)	316531	No ID	AC_000077;NC_005108;NM_001007004;NP_001007005;XM_006245227;XP_006245289	1371542_PM_at;1371542_at;rc_AA800948_at	10929122;10929123;10929124;10929125;10929126;10929127;17865685;17865686;17865687;17865688;17865689;17865690;5667673;5740155;5967493;6129405;6170583;6197216;6383495;7363923;7363924;7363926;7363927;7363928;JUC0900011269.rn.1;JUC0900011270.rn.1;JUC0900011271.rn.1;PSR0900018550.rn.1;PSR0900018551.rn.1;PSR0900018552.rn.1;PSR0900018553.rn.1;PSR0900018555.rn.1;TC0900002265.rn.1;TC0900002265.rn.2	A_28_P005425;A_28_P005426;A_28_P203252;A_42_P490278;A_43_P10746;A_64_P122238;A_86_P04196211	GI_55741523;ILMN_1364250;ILMN_294082	GE1206539;GE16097	Rn.92961	AABR07068084;AAH83726;AAH83726.1;AAHX01060886;AC_000077;BC083726;CH474004;EDL75407;EDL75408;FQ212913;FQ212965;FQ213109;FQ213658;FQ213871;FQ214970;FQ215031;FQ215251;FQ215445;FQ215549;FQ216508;FQ218669;FQ225165;FQ225180;FQ225303;FQ225881;FQ225974;FQ226026;FQ227300;FQ227345;FQ227902;FQ230256;FQ230321;FQ231419;FQ231447;FQ231607;FQ232744;FQ232854;FQ234032;FQ234185;FQ234507;FQ235001;NC_005108;NM_001007…	ENSRNOG00000003597;ENSRNOP00000004797;ENSRNOT00000004797	109487464;109658148;149016161;149016162;54035477;54035478;55741523;55741524;62655325;62750809;71679496;81889864	Q5XIF6	IPI00362927	No ID	PTHR11588;PTHR11588:SF53	-803327700	Tuba4a	tubulin, alpha 4A	tubulin, alpha 4; tubulin alpha-4 chain; alpha-tubulin 4	TBA4A_RAT	Tubulin alpha-4A chain	Generic binding protein		ZD6126					1	0
7517	ENSRNOG00000003597	Tubulin (in microtubules)	316531	No ID	AC_000077;NC_005108;NM_001007004;NP_001007005;XM_006245227;XP_006245289	1371542_PM_at;1371542_at;rc_AA800948_at	10929122;10929123;10929124;10929125;10929126;10929127;17865685;17865686;17865687;17865688;17865689;17865690;5667673;5740155;5967493;6129405;6170583;6197216;6383495;7363923;7363924;7363926;7363927;7363928;JUC0900011269.rn.1;JUC0900011270.rn.1;JUC0900011271.rn.1;PSR0900018550.rn.1;PSR0900018551.rn.1;PSR0900018552.rn.1;PSR0900018553.rn.1;PSR0900018555.rn.1;TC0900002265.rn.1;TC0900002265.rn.2	A_28_P005425;A_28_P005426;A_28_P203252;A_42_P490278;A_43_P10746;A_64_P122238;A_86_P04196211	GI_55741523;ILMN_1364250;ILMN_294082	GE1206539;GE16097	Rn.92961	AABR07068084;AAH83726;AAH83726.1;AAHX01060886;AC_000077;BC083726;CH474004;EDL75407;EDL75408;FQ212913;FQ212965;FQ213109;FQ213658;FQ213871;FQ214970;FQ215031;FQ215251;FQ215445;FQ215549;FQ216508;FQ218669;FQ225165;FQ225180;FQ225303;FQ225881;FQ225974;FQ226026;FQ227300;FQ227345;FQ227902;FQ230256;FQ230321;FQ231419;FQ231447;FQ231607;FQ232744;FQ232854;FQ234032;FQ234185;FQ234507;FQ235001;NC_005108;NM_001007…	ENSRNOG00000003597;ENSRNOP00000004797;ENSRNOT00000004797	109487464;109658148;149016161;149016162;54035477;54035478;55741523;55741524;62655325;62750809;71679496;81889864	Q5XIF6	IPI00362927	No ID	PTHR11588;PTHR11588:SF53	-803327700	Tuba4a	tubulin, alpha 4A	tubulin, alpha 4; tubulin alpha-4 chain; alpha-tubulin 4	TBA4A_RAT	Tubulin alpha-4A chain	Generic binding protein		Larotaxel					1	0
7518	ENSRNOG00000003597	Tubulin (in microtubules)	316531	No ID	AC_000077;NC_005108;NM_001007004;NP_001007005;XM_006245227;XP_006245289	1371542_PM_at;1371542_at;rc_AA800948_at	10929122;10929123;10929124;10929125;10929126;10929127;17865685;17865686;17865687;17865688;17865689;17865690;5667673;5740155;5967493;6129405;6170583;6197216;6383495;7363923;7363924;7363926;7363927;7363928;JUC0900011269.rn.1;JUC0900011270.rn.1;JUC0900011271.rn.1;PSR0900018550.rn.1;PSR0900018551.rn.1;PSR0900018552.rn.1;PSR0900018553.rn.1;PSR0900018555.rn.1;TC0900002265.rn.1;TC0900002265.rn.2	A_28_P005425;A_28_P005426;A_28_P203252;A_42_P490278;A_43_P10746;A_64_P122238;A_86_P04196211	GI_55741523;ILMN_1364250;ILMN_294082	GE1206539;GE16097	Rn.92961	AABR07068084;AAH83726;AAH83726.1;AAHX01060886;AC_000077;BC083726;CH474004;EDL75407;EDL75408;FQ212913;FQ212965;FQ213109;FQ213658;FQ213871;FQ214970;FQ215031;FQ215251;FQ215445;FQ215549;FQ216508;FQ218669;FQ225165;FQ225180;FQ225303;FQ225881;FQ225974;FQ226026;FQ227300;FQ227345;FQ227902;FQ230256;FQ230321;FQ231419;FQ231447;FQ231607;FQ232744;FQ232854;FQ234032;FQ234185;FQ234507;FQ235001;NC_005108;NM_001007…	ENSRNOG00000003597;ENSRNOP00000004797;ENSRNOT00000004797	109487464;109658148;149016161;149016162;54035477;54035478;55741523;55741524;62655325;62750809;71679496;81889864	Q5XIF6	IPI00362927	No ID	PTHR11588;PTHR11588:SF53	-803327700	Tuba4a	tubulin, alpha 4A	tubulin, alpha 4; tubulin alpha-4 chain; alpha-tubulin 4	TBA4A_RAT	Tubulin alpha-4A chain	Generic binding protein		Plinabulin					1	0
7519	ENSRNOG00000003597	Tubulin (in microtubules)	316531	No ID	AC_000077;NC_005108;NM_001007004;NP_001007005;XM_006245227;XP_006245289	1371542_PM_at;1371542_at;rc_AA800948_at	10929122;10929123;10929124;10929125;10929126;10929127;17865685;17865686;17865687;17865688;17865689;17865690;5667673;5740155;5967493;6129405;6170583;6197216;6383495;7363923;7363924;7363926;7363927;7363928;JUC0900011269.rn.1;JUC0900011270.rn.1;JUC0900011271.rn.1;PSR0900018550.rn.1;PSR0900018551.rn.1;PSR0900018552.rn.1;PSR0900018553.rn.1;PSR0900018555.rn.1;TC0900002265.rn.1;TC0900002265.rn.2	A_28_P005425;A_28_P005426;A_28_P203252;A_42_P490278;A_43_P10746;A_64_P122238;A_86_P04196211	GI_55741523;ILMN_1364250;ILMN_294082	GE1206539;GE16097	Rn.92961	AABR07068084;AAH83726;AAH83726.1;AAHX01060886;AC_000077;BC083726;CH474004;EDL75407;EDL75408;FQ212913;FQ212965;FQ213109;FQ213658;FQ213871;FQ214970;FQ215031;FQ215251;FQ215445;FQ215549;FQ216508;FQ218669;FQ225165;FQ225180;FQ225303;FQ225881;FQ225974;FQ226026;FQ227300;FQ227345;FQ227902;FQ230256;FQ230321;FQ231419;FQ231447;FQ231607;FQ232744;FQ232854;FQ234032;FQ234185;FQ234507;FQ235001;NC_005108;NM_001007…	ENSRNOG00000003597;ENSRNOP00000004797;ENSRNOT00000004797	109487464;109658148;149016161;149016162;54035477;54035478;55741523;55741524;62655325;62750809;71679496;81889864	Q5XIF6	IPI00362927	No ID	PTHR11588;PTHR11588:SF53	-803327700	Tuba4a	tubulin, alpha 4A	tubulin, alpha 4; tubulin alpha-4 chain; alpha-tubulin 4	TBA4A_RAT	Tubulin alpha-4A chain	Generic binding protein		MLN2704					1	0
7520	ENSRNOG00000003597	Tubulin (in microtubules)	316531	No ID	AC_000077;NC_005108;NM_001007004;NP_001007005;XM_006245227;XP_006245289	1371542_PM_at;1371542_at;rc_AA800948_at	10929122;10929123;10929124;10929125;10929126;10929127;17865685;17865686;17865687;17865688;17865689;17865690;5667673;5740155;5967493;6129405;6170583;6197216;6383495;7363923;7363924;7363926;7363927;7363928;JUC0900011269.rn.1;JUC0900011270.rn.1;JUC0900011271.rn.1;PSR0900018550.rn.1;PSR0900018551.rn.1;PSR0900018552.rn.1;PSR0900018553.rn.1;PSR0900018555.rn.1;TC0900002265.rn.1;TC0900002265.rn.2	A_28_P005425;A_28_P005426;A_28_P203252;A_42_P490278;A_43_P10746;A_64_P122238;A_86_P04196211	GI_55741523;ILMN_1364250;ILMN_294082	GE1206539;GE16097	Rn.92961	AABR07068084;AAH83726;AAH83726.1;AAHX01060886;AC_000077;BC083726;CH474004;EDL75407;EDL75408;FQ212913;FQ212965;FQ213109;FQ213658;FQ213871;FQ214970;FQ215031;FQ215251;FQ215445;FQ215549;FQ216508;FQ218669;FQ225165;FQ225180;FQ225303;FQ225881;FQ225974;FQ226026;FQ227300;FQ227345;FQ227902;FQ230256;FQ230321;FQ231419;FQ231447;FQ231607;FQ232744;FQ232854;FQ234032;FQ234185;FQ234507;FQ235001;NC_005108;NM_001007…	ENSRNOG00000003597;ENSRNOP00000004797;ENSRNOT00000004797	109487464;109658148;149016161;149016162;54035477;54035478;55741523;55741524;62655325;62750809;71679496;81889864	Q5XIF6	IPI00362927	No ID	PTHR11588;PTHR11588:SF53	-803327700	Tuba4a	tubulin, alpha 4A	tubulin, alpha 4; tubulin alpha-4 chain; alpha-tubulin 4	TBA4A_RAT	Tubulin alpha-4A chain	Generic binding protein		Tasidotin					1	0
7521	ENSRNOG00000003597	Tubulin (in microtubules)	316531	No ID	AC_000077;NC_005108;NM_001007004;NP_001007005;XM_006245227;XP_006245289	1371542_PM_at;1371542_at;rc_AA800948_at	10929122;10929123;10929124;10929125;10929126;10929127;17865685;17865686;17865687;17865688;17865689;17865690;5667673;5740155;5967493;6129405;6170583;6197216;6383495;7363923;7363924;7363926;7363927;7363928;JUC0900011269.rn.1;JUC0900011270.rn.1;JUC0900011271.rn.1;PSR0900018550.rn.1;PSR0900018551.rn.1;PSR0900018552.rn.1;PSR0900018553.rn.1;PSR0900018555.rn.1;TC0900002265.rn.1;TC0900002265.rn.2	A_28_P005425;A_28_P005426;A_28_P203252;A_42_P490278;A_43_P10746;A_64_P122238;A_86_P04196211	GI_55741523;ILMN_1364250;ILMN_294082	GE1206539;GE16097	Rn.92961	AABR07068084;AAH83726;AAH83726.1;AAHX01060886;AC_000077;BC083726;CH474004;EDL75407;EDL75408;FQ212913;FQ212965;FQ213109;FQ213658;FQ213871;FQ214970;FQ215031;FQ215251;FQ215445;FQ215549;FQ216508;FQ218669;FQ225165;FQ225180;FQ225303;FQ225881;FQ225974;FQ226026;FQ227300;FQ227345;FQ227902;FQ230256;FQ230321;FQ231419;FQ231447;FQ231607;FQ232744;FQ232854;FQ234032;FQ234185;FQ234507;FQ235001;NC_005108;NM_001007…	ENSRNOG00000003597;ENSRNOP00000004797;ENSRNOT00000004797	109487464;109658148;149016161;149016162;54035477;54035478;55741523;55741524;62655325;62750809;71679496;81889864	Q5XIF6	IPI00362927	No ID	PTHR11588;PTHR11588:SF53	-803327700	Tuba4a	tubulin, alpha 4A	tubulin, alpha 4; tubulin alpha-4 chain; alpha-tubulin 4	TBA4A_RAT	Tubulin alpha-4A chain	Generic binding protein		Eribulin					1	0
7522	ENSRNOG00000003597	Tubulin (in microtubules)	316531	No ID	AC_000077;NC_005108;NM_001007004;NP_001007005;XM_006245227;XP_006245289	1371542_PM_at;1371542_at;rc_AA800948_at	10929122;10929123;10929124;10929125;10929126;10929127;17865685;17865686;17865687;17865688;17865689;17865690;5667673;5740155;5967493;6129405;6170583;6197216;6383495;7363923;7363924;7363926;7363927;7363928;JUC0900011269.rn.1;JUC0900011270.rn.1;JUC0900011271.rn.1;PSR0900018550.rn.1;PSR0900018551.rn.1;PSR0900018552.rn.1;PSR0900018553.rn.1;PSR0900018555.rn.1;TC0900002265.rn.1;TC0900002265.rn.2	A_28_P005425;A_28_P005426;A_28_P203252;A_42_P490278;A_43_P10746;A_64_P122238;A_86_P04196211	GI_55741523;ILMN_1364250;ILMN_294082	GE1206539;GE16097	Rn.92961	AABR07068084;AAH83726;AAH83726.1;AAHX01060886;AC_000077;BC083726;CH474004;EDL75407;EDL75408;FQ212913;FQ212965;FQ213109;FQ213658;FQ213871;FQ214970;FQ215031;FQ215251;FQ215445;FQ215549;FQ216508;FQ218669;FQ225165;FQ225180;FQ225303;FQ225881;FQ225974;FQ226026;FQ227300;FQ227345;FQ227902;FQ230256;FQ230321;FQ231419;FQ231447;FQ231607;FQ232744;FQ232854;FQ234032;FQ234185;FQ234507;FQ235001;NC_005108;NM_001007…	ENSRNOG00000003597;ENSRNOP00000004797;ENSRNOT00000004797	109487464;109658148;149016161;149016162;54035477;54035478;55741523;55741524;62655325;62750809;71679496;81889864	Q5XIF6	IPI00362927	No ID	PTHR11588;PTHR11588:SF53	-803327700	Tuba4a	tubulin, alpha 4A	tubulin, alpha 4; tubulin alpha-4 chain; alpha-tubulin 4	TBA4A_RAT	Tubulin alpha-4A chain	Generic binding protein		TPI287					1	0
7523	ENSRNOG00000003597	Tubulin (in microtubules)	316531	No ID	AC_000077;NC_005108;NM_001007004;NP_001007005;XM_006245227;XP_006245289	1371542_PM_at;1371542_at;rc_AA800948_at	10929122;10929123;10929124;10929125;10929126;10929127;17865685;17865686;17865687;17865688;17865689;17865690;5667673;5740155;5967493;6129405;6170583;6197216;6383495;7363923;7363924;7363926;7363927;7363928;JUC0900011269.rn.1;JUC0900011270.rn.1;JUC0900011271.rn.1;PSR0900018550.rn.1;PSR0900018551.rn.1;PSR0900018552.rn.1;PSR0900018553.rn.1;PSR0900018555.rn.1;TC0900002265.rn.1;TC0900002265.rn.2	A_28_P005425;A_28_P005426;A_28_P203252;A_42_P490278;A_43_P10746;A_64_P122238;A_86_P04196211	GI_55741523;ILMN_1364250;ILMN_294082	GE1206539;GE16097	Rn.92961	AABR07068084;AAH83726;AAH83726.1;AAHX01060886;AC_000077;BC083726;CH474004;EDL75407;EDL75408;FQ212913;FQ212965;FQ213109;FQ213658;FQ213871;FQ214970;FQ215031;FQ215251;FQ215445;FQ215549;FQ216508;FQ218669;FQ225165;FQ225180;FQ225303;FQ225881;FQ225974;FQ226026;FQ227300;FQ227345;FQ227902;FQ230256;FQ230321;FQ231419;FQ231447;FQ231607;FQ232744;FQ232854;FQ234032;FQ234185;FQ234507;FQ235001;NC_005108;NM_001007…	ENSRNOG00000003597;ENSRNOP00000004797;ENSRNOT00000004797	109487464;109658148;149016161;149016162;54035477;54035478;55741523;55741524;62655325;62750809;71679496;81889864	Q5XIF6	IPI00362927	No ID	PTHR11588;PTHR11588:SF53	-803327700	Tuba4a	tubulin, alpha 4A	tubulin, alpha 4; tubulin alpha-4 chain; alpha-tubulin 4	TBA4A_RAT	Tubulin alpha-4A chain	Generic binding protein		Vindesine					1	0
7524	ENSRNOG00000003597	Tubulin (in microtubules)	316531	No ID	AC_000077;NC_005108;NM_001007004;NP_001007005;XM_006245227;XP_006245289	1371542_PM_at;1371542_at;rc_AA800948_at	10929122;10929123;10929124;10929125;10929126;10929127;17865685;17865686;17865687;17865688;17865689;17865690;5667673;5740155;5967493;6129405;6170583;6197216;6383495;7363923;7363924;7363926;7363927;7363928;JUC0900011269.rn.1;JUC0900011270.rn.1;JUC0900011271.rn.1;PSR0900018550.rn.1;PSR0900018551.rn.1;PSR0900018552.rn.1;PSR0900018553.rn.1;PSR0900018555.rn.1;TC0900002265.rn.1;TC0900002265.rn.2	A_28_P005425;A_28_P005426;A_28_P203252;A_42_P490278;A_43_P10746;A_64_P122238;A_86_P04196211	GI_55741523;ILMN_1364250;ILMN_294082	GE1206539;GE16097	Rn.92961	AABR07068084;AAH83726;AAH83726.1;AAHX01060886;AC_000077;BC083726;CH474004;EDL75407;EDL75408;FQ212913;FQ212965;FQ213109;FQ213658;FQ213871;FQ214970;FQ215031;FQ215251;FQ215445;FQ215549;FQ216508;FQ218669;FQ225165;FQ225180;FQ225303;FQ225881;FQ225974;FQ226026;FQ227300;FQ227345;FQ227902;FQ230256;FQ230321;FQ231419;FQ231447;FQ231607;FQ232744;FQ232854;FQ234032;FQ234185;FQ234507;FQ235001;NC_005108;NM_001007…	ENSRNOG00000003597;ENSRNOP00000004797;ENSRNOT00000004797	109487464;109658148;149016161;149016162;54035477;54035478;55741523;55741524;62655325;62750809;71679496;81889864	Q5XIF6	IPI00362927	No ID	PTHR11588;PTHR11588:SF53	-803327700	Tuba4a	tubulin, alpha 4A	tubulin, alpha 4; tubulin alpha-4 chain; alpha-tubulin 4	TBA4A_RAT	Tubulin alpha-4A chain	Generic binding protein		Paclitaxel					1	0
7525	ENSRNOG00000003597	Tubulin (in microtubules)	316531	No ID	AC_000077;NC_005108;NM_001007004;NP_001007005;XM_006245227;XP_006245289	1371542_PM_at;1371542_at;rc_AA800948_at	10929122;10929123;10929124;10929125;10929126;10929127;17865685;17865686;17865687;17865688;17865689;17865690;5667673;5740155;5967493;6129405;6170583;6197216;6383495;7363923;7363924;7363926;7363927;7363928;JUC0900011269.rn.1;JUC0900011270.rn.1;JUC0900011271.rn.1;PSR0900018550.rn.1;PSR0900018551.rn.1;PSR0900018552.rn.1;PSR0900018553.rn.1;PSR0900018555.rn.1;TC0900002265.rn.1;TC0900002265.rn.2	A_28_P005425;A_28_P005426;A_28_P203252;A_42_P490278;A_43_P10746;A_64_P122238;A_86_P04196211	GI_55741523;ILMN_1364250;ILMN_294082	GE1206539;GE16097	Rn.92961	AABR07068084;AAH83726;AAH83726.1;AAHX01060886;AC_000077;BC083726;CH474004;EDL75407;EDL75408;FQ212913;FQ212965;FQ213109;FQ213658;FQ213871;FQ214970;FQ215031;FQ215251;FQ215445;FQ215549;FQ216508;FQ218669;FQ225165;FQ225180;FQ225303;FQ225881;FQ225974;FQ226026;FQ227300;FQ227345;FQ227902;FQ230256;FQ230321;FQ231419;FQ231447;FQ231607;FQ232744;FQ232854;FQ234032;FQ234185;FQ234507;FQ235001;NC_005108;NM_001007…	ENSRNOG00000003597;ENSRNOP00000004797;ENSRNOT00000004797	109487464;109658148;149016161;149016162;54035477;54035478;55741523;55741524;62655325;62750809;71679496;81889864	Q5XIF6	IPI00362927	No ID	PTHR11588;PTHR11588:SF53	-803327700	Tuba4a	tubulin, alpha 4A	tubulin, alpha 4; tubulin alpha-4 chain; alpha-tubulin 4	TBA4A_RAT	Tubulin alpha-4A chain	Generic binding protein		OSI461					1	0
7526	ENSRNOG00000003597	Tubulin (in microtubules)	316531	No ID	AC_000077;NC_005108;NM_001007004;NP_001007005;XM_006245227;XP_006245289	1371542_PM_at;1371542_at;rc_AA800948_at	10929122;10929123;10929124;10929125;10929126;10929127;17865685;17865686;17865687;17865688;17865689;17865690;5667673;5740155;5967493;6129405;6170583;6197216;6383495;7363923;7363924;7363926;7363927;7363928;JUC0900011269.rn.1;JUC0900011270.rn.1;JUC0900011271.rn.1;PSR0900018550.rn.1;PSR0900018551.rn.1;PSR0900018552.rn.1;PSR0900018553.rn.1;PSR0900018555.rn.1;TC0900002265.rn.1;TC0900002265.rn.2	A_28_P005425;A_28_P005426;A_28_P203252;A_42_P490278;A_43_P10746;A_64_P122238;A_86_P04196211	GI_55741523;ILMN_1364250;ILMN_294082	GE1206539;GE16097	Rn.92961	AABR07068084;AAH83726;AAH83726.1;AAHX01060886;AC_000077;BC083726;CH474004;EDL75407;EDL75408;FQ212913;FQ212965;FQ213109;FQ213658;FQ213871;FQ214970;FQ215031;FQ215251;FQ215445;FQ215549;FQ216508;FQ218669;FQ225165;FQ225180;FQ225303;FQ225881;FQ225974;FQ226026;FQ227300;FQ227345;FQ227902;FQ230256;FQ230321;FQ231419;FQ231447;FQ231607;FQ232744;FQ232854;FQ234032;FQ234185;FQ234507;FQ235001;NC_005108;NM_001007…	ENSRNOG00000003597;ENSRNOP00000004797;ENSRNOT00000004797	109487464;109658148;149016161;149016162;54035477;54035478;55741523;55741524;62655325;62750809;71679496;81889864	Q5XIF6	IPI00362927	No ID	PTHR11588;PTHR11588:SF53	-803327700	Tuba4a	tubulin, alpha 4A	tubulin, alpha 4; tubulin alpha-4 chain; alpha-tubulin 4	TBA4A_RAT	Tubulin alpha-4A chain	Generic binding protein		Tesetaxel					1	0
7527	ENSRNOG00000003597	Tubulin (in microtubules)	316531	No ID	AC_000077;NC_005108;NM_001007004;NP_001007005;XM_006245227;XP_006245289	1371542_PM_at;1371542_at;rc_AA800948_at	10929122;10929123;10929124;10929125;10929126;10929127;17865685;17865686;17865687;17865688;17865689;17865690;5667673;5740155;5967493;6129405;6170583;6197216;6383495;7363923;7363924;7363926;7363927;7363928;JUC0900011269.rn.1;JUC0900011270.rn.1;JUC0900011271.rn.1;PSR0900018550.rn.1;PSR0900018551.rn.1;PSR0900018552.rn.1;PSR0900018553.rn.1;PSR0900018555.rn.1;TC0900002265.rn.1;TC0900002265.rn.2	A_28_P005425;A_28_P005426;A_28_P203252;A_42_P490278;A_43_P10746;A_64_P122238;A_86_P04196211	GI_55741523;ILMN_1364250;ILMN_294082	GE1206539;GE16097	Rn.92961	AABR07068084;AAH83726;AAH83726.1;AAHX01060886;AC_000077;BC083726;CH474004;EDL75407;EDL75408;FQ212913;FQ212965;FQ213109;FQ213658;FQ213871;FQ214970;FQ215031;FQ215251;FQ215445;FQ215549;FQ216508;FQ218669;FQ225165;FQ225180;FQ225303;FQ225881;FQ225974;FQ226026;FQ227300;FQ227345;FQ227902;FQ230256;FQ230321;FQ231419;FQ231447;FQ231607;FQ232744;FQ232854;FQ234032;FQ234185;FQ234507;FQ235001;NC_005108;NM_001007…	ENSRNOG00000003597;ENSRNOP00000004797;ENSRNOT00000004797	109487464;109658148;149016161;149016162;54035477;54035478;55741523;55741524;62655325;62750809;71679496;81889864	Q5XIF6	IPI00362927	No ID	PTHR11588;PTHR11588:SF53	-803327700	Tuba4a	tubulin, alpha 4A	tubulin, alpha 4; tubulin alpha-4 chain; alpha-tubulin 4	TBA4A_RAT	Tubulin alpha-4A chain	Generic binding protein		Verubulin					1	0
7528	ENSRNOG00000003597	Tubulin (in microtubules)	316531	No ID	AC_000077;NC_005108;NM_001007004;NP_001007005;XM_006245227;XP_006245289	1371542_PM_at;1371542_at;rc_AA800948_at	10929122;10929123;10929124;10929125;10929126;10929127;17865685;17865686;17865687;17865688;17865689;17865690;5667673;5740155;5967493;6129405;6170583;6197216;6383495;7363923;7363924;7363926;7363927;7363928;JUC0900011269.rn.1;JUC0900011270.rn.1;JUC0900011271.rn.1;PSR0900018550.rn.1;PSR0900018551.rn.1;PSR0900018552.rn.1;PSR0900018553.rn.1;PSR0900018555.rn.1;TC0900002265.rn.1;TC0900002265.rn.2	A_28_P005425;A_28_P005426;A_28_P203252;A_42_P490278;A_43_P10746;A_64_P122238;A_86_P04196211	GI_55741523;ILMN_1364250;ILMN_294082	GE1206539;GE16097	Rn.92961	AABR07068084;AAH83726;AAH83726.1;AAHX01060886;AC_000077;BC083726;CH474004;EDL75407;EDL75408;FQ212913;FQ212965;FQ213109;FQ213658;FQ213871;FQ214970;FQ215031;FQ215251;FQ215445;FQ215549;FQ216508;FQ218669;FQ225165;FQ225180;FQ225303;FQ225881;FQ225974;FQ226026;FQ227300;FQ227345;FQ227902;FQ230256;FQ230321;FQ231419;FQ231447;FQ231607;FQ232744;FQ232854;FQ234032;FQ234185;FQ234507;FQ235001;NC_005108;NM_001007…	ENSRNOG00000003597;ENSRNOP00000004797;ENSRNOT00000004797	109487464;109658148;149016161;149016162;54035477;54035478;55741523;55741524;62655325;62750809;71679496;81889864	Q5XIF6	IPI00362927	No ID	PTHR11588;PTHR11588:SF53	-803327700	Tuba4a	tubulin, alpha 4A	tubulin, alpha 4; tubulin alpha-4 chain; alpha-tubulin 4	TBA4A_RAT	Tubulin alpha-4A chain	Generic binding protein		T607					1	0
7529	ENSRNOG00000003597	Tubulin (in microtubules)	316531	No ID	AC_000077;NC_005108;NM_001007004;NP_001007005;XM_006245227;XP_006245289	1371542_PM_at;1371542_at;rc_AA800948_at	10929122;10929123;10929124;10929125;10929126;10929127;17865685;17865686;17865687;17865688;17865689;17865690;5667673;5740155;5967493;6129405;6170583;6197216;6383495;7363923;7363924;7363926;7363927;7363928;JUC0900011269.rn.1;JUC0900011270.rn.1;JUC0900011271.rn.1;PSR0900018550.rn.1;PSR0900018551.rn.1;PSR0900018552.rn.1;PSR0900018553.rn.1;PSR0900018555.rn.1;TC0900002265.rn.1;TC0900002265.rn.2	A_28_P005425;A_28_P005426;A_28_P203252;A_42_P490278;A_43_P10746;A_64_P122238;A_86_P04196211	GI_55741523;ILMN_1364250;ILMN_294082	GE1206539;GE16097	Rn.92961	AABR07068084;AAH83726;AAH83726.1;AAHX01060886;AC_000077;BC083726;CH474004;EDL75407;EDL75408;FQ212913;FQ212965;FQ213109;FQ213658;FQ213871;FQ214970;FQ215031;FQ215251;FQ215445;FQ215549;FQ216508;FQ218669;FQ225165;FQ225180;FQ225303;FQ225881;FQ225974;FQ226026;FQ227300;FQ227345;FQ227902;FQ230256;FQ230321;FQ231419;FQ231447;FQ231607;FQ232744;FQ232854;FQ234032;FQ234185;FQ234507;FQ235001;NC_005108;NM_001007…	ENSRNOG00000003597;ENSRNOP00000004797;ENSRNOT00000004797	109487464;109658148;149016161;149016162;54035477;54035478;55741523;55741524;62655325;62750809;71679496;81889864	Q5XIF6	IPI00362927	No ID	PTHR11588;PTHR11588:SF53	-803327700	Tuba4a	tubulin, alpha 4A	tubulin, alpha 4; tubulin alpha-4 chain; alpha-tubulin 4	TBA4A_RAT	Tubulin alpha-4A chain	Generic binding protein		Cabazitaxel					1	0
7530	ENSRNOG00000003597	Tubulin (in microtubules)	316531	No ID	AC_000077;NC_005108;NM_001007004;NP_001007005;XM_006245227;XP_006245289	1371542_PM_at;1371542_at;rc_AA800948_at	10929122;10929123;10929124;10929125;10929126;10929127;17865685;17865686;17865687;17865688;17865689;17865690;5667673;5740155;5967493;6129405;6170583;6197216;6383495;7363923;7363924;7363926;7363927;7363928;JUC0900011269.rn.1;JUC0900011270.rn.1;JUC0900011271.rn.1;PSR0900018550.rn.1;PSR0900018551.rn.1;PSR0900018552.rn.1;PSR0900018553.rn.1;PSR0900018555.rn.1;TC0900002265.rn.1;TC0900002265.rn.2	A_28_P005425;A_28_P005426;A_28_P203252;A_42_P490278;A_43_P10746;A_64_P122238;A_86_P04196211	GI_55741523;ILMN_1364250;ILMN_294082	GE1206539;GE16097	Rn.92961	AABR07068084;AAH83726;AAH83726.1;AAHX01060886;AC_000077;BC083726;CH474004;EDL75407;EDL75408;FQ212913;FQ212965;FQ213109;FQ213658;FQ213871;FQ214970;FQ215031;FQ215251;FQ215445;FQ215549;FQ216508;FQ218669;FQ225165;FQ225180;FQ225303;FQ225881;FQ225974;FQ226026;FQ227300;FQ227345;FQ227902;FQ230256;FQ230321;FQ231419;FQ231447;FQ231607;FQ232744;FQ232854;FQ234032;FQ234185;FQ234507;FQ235001;NC_005108;NM_001007…	ENSRNOG00000003597;ENSRNOP00000004797;ENSRNOT00000004797	109487464;109658148;149016161;149016162;54035477;54035478;55741523;55741524;62655325;62750809;71679496;81889864	Q5XIF6	IPI00362927	No ID	PTHR11588;PTHR11588:SF53	-803327700	Tuba4a	tubulin, alpha 4A	tubulin, alpha 4; tubulin alpha-4 chain; alpha-tubulin 4	TBA4A_RAT	Tubulin alpha-4A chain	Generic binding protein		Lexibulin					1	0
7728	ENSRNOG00000003597	Tubulin alpha	316531	No ID	AC_000077;NC_005108;NM_001007004;NP_001007005;XM_006245227;XP_006245289	1371542_PM_at;1371542_at;rc_AA800948_at	10929122;10929123;10929124;10929125;10929126;10929127;17865685;17865686;17865687;17865688;17865689;17865690;5667673;5740155;5967493;6129405;6170583;6197216;6383495;7363923;7363924;7363926;7363927;7363928;JUC0900011269.rn.1;JUC0900011270.rn.1;JUC0900011271.rn.1;PSR0900018550.rn.1;PSR0900018551.rn.1;PSR0900018552.rn.1;PSR0900018553.rn.1;PSR0900018555.rn.1;TC0900002265.rn.1;TC0900002265.rn.2	A_28_P005425;A_28_P005426;A_28_P203252;A_42_P490278;A_43_P10746;A_64_P122238;A_86_P04196211	GI_55741523;ILMN_1364250;ILMN_294082	GE1206539;GE16097	Rn.92961	AABR07068084;AAH83726;AAH83726.1;AAHX01060886;AC_000077;BC083726;CH474004;EDL75407;EDL75408;FQ212913;FQ212965;FQ213109;FQ213658;FQ213871;FQ214970;FQ215031;FQ215251;FQ215445;FQ215549;FQ216508;FQ218669;FQ225165;FQ225180;FQ225303;FQ225881;FQ225974;FQ226026;FQ227300;FQ227345;FQ227902;FQ230256;FQ230321;FQ231419;FQ231447;FQ231607;FQ232744;FQ232854;FQ234032;FQ234185;FQ234507;FQ235001;NC_005108;NM_001007…	ENSRNOG00000003597;ENSRNOP00000004797;ENSRNOT00000004797	109487464;109658148;149016161;149016162;54035477;54035478;55741523;55741524;62655325;62750809;71679496;81889864	Q5XIF6	IPI00362927	No ID	PTHR11588;PTHR11588:SF53	-803327700	Tuba4a	tubulin, alpha 4A	tubulin, alpha 4; tubulin alpha-4 chain; alpha-tubulin 4	TBA4A_RAT	Tubulin alpha-4A chain	Generic binding protein							1	0

## Sheet: GO-detail
#	Input IDs	Network Object Name	Entrez Gene IDs	OMIM IDs	RefSeq IDs	Affymetrix IDs	Affymetrix Exon IDs	Agilent IDs	Illumina IDs	CodeLink IDs	UniGene IDs	GenBank IDs	ENSEMBL IDs	GI Numbers	SwissProt IDs	IPI IDs	miRBase IDs	Panther IDs	MetaCore Gene IDs	Gene Symbol	Gene Name	Gene Synonyms	Unit (protein or chem)	Unit Name	Object Type	Description	Therapeutic Drugs	Integrity Biomarker	Integrity Biomarker Role	Integrity Biomarker Type	Integrity Gene Symbol	Signal	p-value
1	ENSRNOG00000015354	AOX1	54349	No ID	AC_000077;NC_005108;NM_019363;NP_062236;XR_594396	1387376_PM_at;1387376_at;rc_AA926200_at	10923393;10923394;10923395;10923396;10923397;10923398;10923399;10923400;10923401;10923402;10923403;10923404;10923406;10923407;10923408;10923409;10923410;10923411;10923412;10923413;10923414;10923415;10923416;10923417;10923418;10923419;10923420;10923421;10923422;10923423;10923424;10923425;10923426;10923427;10923428;10923429;10923430;10923431;17859335;17859336;17859337;17859338;17859341;17859342;178…	A_28_P000482;A_28_P000483;A_28_P000484;A_28_P000485;A_28_P000486;A_28_P000487;A_28_P000488;A_28_P000489;A_28_P000490;A_28_P000491;A_28_P000492;A_28_P000493;A_28_P000494;A_28_P000495;A_28_P000496;A_28_P000497;A_28_P000499;A_28_P000500;A_28_P000501;A_28_P000502;A_28_P000503;A_28_P000504;A_28_P000505;A_28_P000506;A_28_P000507;A_28_P000508;A_28_P000509;A_28_P000510;A_28_P000511;A_28_P000512;A_28_P202…	GI_32996706;ILMN_1370454;ILMN_272302	GE1200304;GE20685;GE20819	Rn.15681	AABR07067808;AABR07067809;AABR07067810;AAD16999;AAD16999.1;AAD17000;AAD17000.1;AAHX01060222;AAHX01060223;AAHX01060224;AAHX01060225;AC_000077;AF110477;AF110478;CH473965;EDL99010;NC_005108;NM_019363;NP_062236;Q9Z0U5;XR_594396	ENSRNOG00000015354;ENSRNOP00000059651;ENSRNOT00000068633;ENSRNOT00000092805;ENSRNOT00000092872	109487260;109658148;149046117;20978407;32996706;32996707;4324709;4324710;4324711;4324712;62655325;62750809;74325732	Q9R240;Q9Z0U5	IPI00208185;IPI00777373;IPI00952034	No ID	PTHR11908;PTHR11908:SF86	-876853412	Aox1	aldehyde oxidase 1	aldehyde oxidase (female form); azaheterocycle hydroxylase 1	AOXA_RAT	Aldehyde oxidase 1	Generic enzyme	Aldehyde oxidase 1						1	0
2	ENSRNOG00000016452	ATF/CREB	298400	No ID	AC_000073;NC_005104;NM_001013092;NP_001013110;XM_006238050;XM_008763672;XP_006238112;XP_008761894	1372990_PM_at;1372990_at;rc_AI179264_at	10868529;10868530;10868531;10868533;10868534;10868535;10868536;10868537;10868538;10868539;10868540;17798288;17798289;17798290;17798291;17798292;17798293;17798294;17798295;17798297;17798298;17798299;17798300;5752284;5800203;5827437;5991086;6011367;6205072;6285548;6591423;6638002;6685843;6727284;6735069;6739797;7274523;7274524;7274526;7274527;7274528;7274529;7274530;7274531;JUC0500001808.rn.1;JUC05…	A_28_P060353;A_28_P060354;A_28_P060355;A_28_P060356;A_28_P060357;A_28_P060358;A_28_P060359;A_28_P208294;A_28_P208295;A_44_P119435;A_44_P119442;A_86_P02510888;A_86_P02510909	GI_61556929;ILMN_1353224;ILMN_279113	GE1101341;GE1228845	Rn.234546	AAH62241;AAHX01036398;AC121204;AC_000073;AIE90091;BC062241;CH473962;EDL98755;EDL98756;FQ219084;KJ817427;NC_005104;NM_001013092;NP_001013110;XM_006238050;XM_008763672;XP_006238112;XP_008761894	ENSRNOG00000016452;ENSRNOP00000061486;ENSRNOP00000072482;ENSRNOT00000065909;ENSRNOT00000085311	109476445;109657628;149045755;149045756;34935184;38328253;38328254;61556929;61556930;62750805;71679538;81885240	No ID	IPI00365094;IPI00951375	No ID	No ID	-1732205398	Creb3	cAMP responsive element binding protein 3		Creb3	cAMP responsive element binding protein 3	Transcription factor							1	0
3	ENSRNOG00000020298	BAG-3	293524	No ID	AC_000069;NC_005100;NM_001011936;NP_001011936	1390026_PM_at;1390026_at;rc_AA859362_at;rc_AI231792_at	10711401;10711403;10711404;10711405;10711406;10711407;10711408;10711409;17621224;17621225;17621226;17621227;17621228;17621229;17621230;5634376;5940560;6061045;6361850;6522097;6672864;6677640;6740555;7037255;7037256;JUC0100011919.rn.1;JUC0100011920.rn.1;JUC0100011921.rn.1;PSR0100021060.rn.1;PSR0100021061.rn.1;PSR0100021062.rn.1;PSR0100021063.rn.1;PSR0100021064.rn.1;TC0100002689.rn.1;TC0100002689.r…	A_28_P035598;A_28_P035599;A_28_P035600;A_42_P772878;A_86_P00484902;A_86_P00484917;A_86_P00484933;A_86_P00484962;A_86_P00484977	GI_58865449;GI_62641367;ILMN_1375617;ILMN_1376646;ILMN_300328;ILMN_59870	GE14780	Rn.46304	AABR07005786;AAH85857;AAHX01008584;ABG23394;AC_000069;BC085857;CH473956;DQ631552;EDM17171;NC_005100;NM_001011936;NP_001011936	ENSRNOG00000020298;ENSRNOP00000027616;ENSRNOT00000027616	108937163;108937164;109463005;109644432;123792837;149067619;55249758;55249759;58865449;58865450;62641472;62750345;74325761;81883510	No ID	IPI00203974	No ID	No ID	-1404721033	Bag3	BAG cochaperone 3	Bcl2-associated athanogene 3	Bag3	Bcl2-associated athanogene 3	Generic binding protein	Bcl2-associated athanogene 3						1	0
4	ENSRNOG00000016452	CREB3	298400	No ID	AC_000073;NC_005104;NM_001013092;NP_001013110;XM_006238050;XM_008763672;XP_006238112;XP_008761894	1372990_PM_at;1372990_at;rc_AI179264_at	10868529;10868530;10868531;10868533;10868534;10868535;10868536;10868537;10868538;10868539;10868540;17798288;17798289;17798290;17798291;17798292;17798293;17798294;17798295;17798297;17798298;17798299;17798300;5752284;5800203;5827437;5991086;6011367;6205072;6285548;6591423;6638002;6685843;6727284;6735069;6739797;7274523;7274524;7274526;7274527;7274528;7274529;7274530;7274531;JUC0500001808.rn.1;JUC05…	A_28_P060353;A_28_P060354;A_28_P060355;A_28_P060356;A_28_P060357;A_28_P060358;A_28_P060359;A_28_P208294;A_28_P208295;A_44_P119435;A_44_P119442;A_86_P02510888;A_86_P02510909	GI_61556929;ILMN_1353224;ILMN_279113	GE1101341;GE1228845	Rn.234546	AAH62241;AAHX01036398;AC121204;AC_000073;AIE90091;BC062241;CH473962;EDL98755;EDL98756;FQ219084;KJ817427;NC_005104;NM_001013092;NP_001013110;XM_006238050;XM_008763672;XP_006238112;XP_008761894	ENSRNOG00000016452;ENSRNOP00000061486;ENSRNOP00000072482;ENSRNOT00000065909;ENSRNOT00000085311	109476445;109657628;149045755;149045756;34935184;38328253;38328254;61556929;61556930;62750805;71679538;81885240	No ID	IPI00365094;IPI00951375	No ID	No ID	-1732205398	Creb3	cAMP responsive element binding protein 3		Creb3	cAMP responsive element binding protein 3	Transcription factor	cAMP responsive element binding protein 3						1	0
5	ENSRNOG00000020206	Cathepsin D	171293	No ID	AC_000069;NC_005100;NM_134334;NP_599161	1367651_PM_at;1367651_at;X54467_at;rc_AI235585_s_at	10726979;10726980;10726981;10726982;10726983;10726984;10726985;10726986;10726987;10726988;17638603;17638604;17638605;17638606;17638608;17638609;17638610;17638611;17638612;17638613;17638614;5713093;5860619;5886758;5889994;6186299;6219137;6263857;6359620;6363936;6403320;6463711;6609185;7058918;JUC0100030856.rn.1;JUC0100030857.rn.1;JUC0100030858.rn.1;JUC0100030859.rn.1;JUC0100030860.rn.1;JUC01000308…	A_28_P057510;A_28_P057511;A_28_P057512;A_28_P057513;A_28_P057514;A_28_P057515;A_28_P057516;A_28_P057517;A_28_P057518;A_43_P13241;A_86_P00531659;A_86_P00531675;A_86_P00531704	GI_42476044;ILMN_1358267;ILMN_274720	GE1208880;GE21105;GE22200	Rn.11085	AAH62032;AAHX01009092;AAHX01009093;AC132720;AC_000069;BC062032;CAA38349;CAA38349.1;CH473953;EDM12124;EDM12125;EDM12126;FQ213891;FQ228180;FQ232703;NC_005100;NM_134334;NP_599161;P24268;X54467	ENSRNOG00000020206;ENSRNOP00000027407;ENSRNOT00000027407	109463862;109644432;115720;149061701;149061702;149061703;38303992;38303993;42476044;42476045;55881;55882;62642010;62750345;71679547;81911291	P24268	IPI00212731;IPI00389830;IPI00421525	No ID	PTHR13683;PTHR47966;PTHR47966:SF42	-1894274441	Ctsd	cathepsin D		CATD_RAT	Cathepsin D	Generic protease	Cathepsin D						1	0
6	ENSRNOG00000017506	Clathrin	116561	No ID	AC_000085;NC_005116;NM_053835;NP_446287;XM_006253595;XP_006253657	1367907_PM_a_at;1367907_a_at;M15883_at;M15883_g_at;rc_AI172090_s_at	10794159;10794160;10794161;10794162;10794163;10794164;10794165;10794166;10794167;17714551;17714552;17714553;17714554;17714555;17714556;17714557;17714558;5935719;6075082;6174780;6315585;6458389;6605042;6661728;7155636;JUC1700000842.rn.1;JUC1700000843.rn.1;JUC1700000844.rn.1;JUC1700000845.rn.1;JUC1700000846.rn.1;JUC1700000847.rn.1;PSR1700001569.rn.1;PSR1700001570.rn.1;PSR1700001571.rn.1;PSR17000015…	A_28_P195644;A_28_P195645;A_28_P195646;A_28_P220622;A_28_P220623;A_43_P12951;A_44_P338680;A_64_P050865;A_64_P089155;A_86_P06199934;A_86_P06199947;A_86_P06199963;A_86_P06199972;A_86_P06199977;A_86_P06199993;A_86_P06200003	GI_16758689;ILMN_1355578;ILMN_273463	GE1201700	Rn.3440	AAA40890;AAA40890.1;AAA40891;AAA40891.1;AABR07027008;AAHX01090016;AC_000085;CH474032;EDL94040;EDL94041;EDL94042;EDL94043;EDL94044;FQ213176;FQ213983;FQ229322;L01561;L01562;M15883;M19262;NC_005116;NM_053835;NP_446287;P08082;XM_006253595;XP_006253657	ENSRNOG00000017506;ENSRNOP00000023651;ENSRNOT00000023651	109505484;109649555;116507;149039924;149039925;149039926;149039927;149039928;16758689;16758690;203358;203359;203360;203361;203484;203485;34873863;62750817;71679468	P08082	IPI00207308;IPI00230927	No ID	PTHR10639;PTHR10639:SF28	-1602953690	Cltb	clathrin, light chain B	clathrin, light polypeptide (Lcb); clathrin, light chain (Lcb); lcb	CLCB_RAT	Clathrin light chain B	Generic binding protein							1	0
7	ENSRNOG00000017506	Clathrin light chain	116561	No ID	AC_000085;NC_005116;NM_053835;NP_446287;XM_006253595;XP_006253657	1367907_PM_a_at;1367907_a_at;M15883_at;M15883_g_at;rc_AI172090_s_at	10794159;10794160;10794161;10794162;10794163;10794164;10794165;10794166;10794167;17714551;17714552;17714553;17714554;17714555;17714556;17714557;17714558;5935719;6075082;6174780;6315585;6458389;6605042;6661728;7155636;JUC1700000842.rn.1;JUC1700000843.rn.1;JUC1700000844.rn.1;JUC1700000845.rn.1;JUC1700000846.rn.1;JUC1700000847.rn.1;PSR1700001569.rn.1;PSR1700001570.rn.1;PSR1700001571.rn.1;PSR17000015…	A_28_P195644;A_28_P195645;A_28_P195646;A_28_P220622;A_28_P220623;A_43_P12951;A_44_P338680;A_64_P050865;A_64_P089155;A_86_P06199934;A_86_P06199947;A_86_P06199963;A_86_P06199972;A_86_P06199977;A_86_P06199993;A_86_P06200003	GI_16758689;ILMN_1355578;ILMN_273463	GE1201700	Rn.3440	AAA40890;AAA40890.1;AAA40891;AAA40891.1;AABR07027008;AAHX01090016;AC_000085;CH474032;EDL94040;EDL94041;EDL94042;EDL94043;EDL94044;FQ213176;FQ213983;FQ229322;L01561;L01562;M15883;M19262;NC_005116;NM_053835;NP_446287;P08082;XM_006253595;XP_006253657	ENSRNOG00000017506;ENSRNOP00000023651;ENSRNOT00000023651	109505484;109649555;116507;149039924;149039925;149039926;149039927;149039928;16758689;16758690;203358;203359;203360;203361;203484;203485;34873863;62750817;71679468	P08082	IPI00207308;IPI00230927	No ID	PTHR10639;PTHR10639:SF28	-1602953690	Cltb	clathrin, light chain B	clathrin, light polypeptide (Lcb); clathrin, light chain (Lcb); lcb	CLCB_RAT	Clathrin light chain B	Generic binding protein							1	0
8	ENSRNOG00000017506	Clathrin light chain B	116561	No ID	AC_000085;NC_005116;NM_053835;NP_446287;XM_006253595;XP_006253657	1367907_PM_a_at;1367907_a_at;M15883_at;M15883_g_at;rc_AI172090_s_at	10794159;10794160;10794161;10794162;10794163;10794164;10794165;10794166;10794167;17714551;17714552;17714553;17714554;17714555;17714556;17714557;17714558;5935719;6075082;6174780;6315585;6458389;6605042;6661728;7155636;JUC1700000842.rn.1;JUC1700000843.rn.1;JUC1700000844.rn.1;JUC1700000845.rn.1;JUC1700000846.rn.1;JUC1700000847.rn.1;PSR1700001569.rn.1;PSR1700001570.rn.1;PSR1700001571.rn.1;PSR17000015…	A_28_P195644;A_28_P195645;A_28_P195646;A_28_P220622;A_28_P220623;A_43_P12951;A_44_P338680;A_64_P050865;A_64_P089155;A_86_P06199934;A_86_P06199947;A_86_P06199963;A_86_P06199972;A_86_P06199977;A_86_P06199993;A_86_P06200003	GI_16758689;ILMN_1355578;ILMN_273463	GE1201700	Rn.3440	AAA40890;AAA40890.1;AAA40891;AAA40891.1;AABR07027008;AAHX01090016;AC_000085;CH474032;EDL94040;EDL94041;EDL94042;EDL94043;EDL94044;FQ213176;FQ213983;FQ229322;L01561;L01562;M15883;M19262;NC_005116;NM_053835;NP_446287;P08082;XM_006253595;XP_006253657	ENSRNOG00000017506;ENSRNOP00000023651;ENSRNOT00000023651	109505484;109649555;116507;149039924;149039925;149039926;149039927;149039928;16758689;16758690;203358;203359;203360;203361;203484;203485;34873863;62750817;71679468	P08082	IPI00207308;IPI00230927	No ID	PTHR10639;PTHR10639:SF28	-1602953690	Cltb	clathrin, light chain B	clathrin, light polypeptide (Lcb); clathrin, light chain (Lcb); lcb	CLCB_RAT	Clathrin light chain B	Generic binding protein	Clathrin light chain B						1	0
9	ENSRNOG00000001785	ERM	303828	No ID	AC_000079;NC_005110;NM_001107082;NP_001100552;XM_017597979;XP_017453468	1382122_PM_at;1382122_at;1383447_PM_at;1383447_at;rc_AI101323_at	10752034;10752035;10752036;10752038;10752039;10752040;10752041;10752042;10752043;10752044;10752045;17666684;17666685;17666686;17666687;17666688;17666689;17666690;17666691;17666692;17666693;17666694;17666695;17666697;17666698;5677521;5755456;5769950;5861905;5866419;5935367;6054391;6084759;6127285;6273383;6285823;6316869;6319989;6373113;6510951;6574116;6591511;6633139;6733412;7089499;JUC1100002698.…	A_28_P109459;A_28_P109461;A_28_P151283;A_28_P151284;A_28_P151285;A_28_P151286;A_28_P151287;A_28_P151288;A_28_P151289;A_28_P151290;A_28_P151292;A_28_P151293;A_28_P216496;A_28_P216497;A_28_P216498;A_42_P789330;A_43_P19480;A_43_P20629;A_44_P263117;A_44_P635089	No ID	GE13873	Rn.18397	AABR07034638;AAHX01070197;AAHX01070198;AAHX01070199;AC_000079;CH473999;EDL78049;NC_005110;NM_001107082;NP_001100552;XM_017597979;XP_017453468	ENSRNOG00000001785;ENSRNOP00000002445;ENSRNOT00000002445	109493466;109493467;109494636;109494637;109494825;109649549;149019901;157819150;157819151;34869631;62750811;74325674	No ID	IPI00362135	No ID	No ID	-1629066276	Etv5	ETS variant transcription factor 5	ets variant gene 5 (ets-related molecule); ets variant 5	Etv5_predicted	ets variant gene 5 (ets-related molecule) (predicted)	Transcription factor	ets variant gene 5 (ets-related molecule) (predicted)						1	0
10	ENSRNOG00000050190	Endoglin	497010	No ID	AC_000071;NC_005102;NM_001010968;NP_001010968;XM_017591971;XP_017447460	1372579_PM_at;1372579_at;rc_AA997851_at	JUC0300001750.rn.1;JUC0300001751.rn.1;JUC0300001752.rn.1;JUC0300001753.rn.1;JUC0300001754.rn.1;JUC0300001755.rn.1;JUC0300001756.rn.1;JUC0300001757.rn.1;JUC0300001758.rn.1;JUC0300001759.rn.1;JUC0300001760.rn.1;JUC0300001761.rn.1;JUC0300001762.rn.1;JUC0300001763.rn.1;JUC0300001764.rn.1;JUC0300001765.rn.1;JUC0300001766.rn.1;JUC0300001767.rn.1;JUC0300001768.rn.1;JUC0300001769.rn.1;JUC0300001770.rn.1;…	A_43_P21587;A_44_P474559	No ID	No ID	Rn.187025	AABR07051450;AABR07051451;AAHX01020782;AAHX01020783;AAHX01020784;AAI05861;AAS67893;AC_000071;AY562420;BC105860;CH474001;EDL93221;NC_005102;NM_001010968;NP_001010968;XM_017591971;XP_017447460	ENSRNOG00000050190;ENSRNOP00000066355;ENSRNOP00000066838;ENSRNOT00000071801;ENSRNOT00000074562	109469786;109649722;123780612;149039001;45550266;45550267;58219539;74325669;76779811;76779812;77812700;81870732	No ID	IPI00454534;IPI00655279	No ID	No ID	-1372373996	Eng	endoglin		Eng	endoglin	Generic receptor	endoglin	Carotuximab					1	0
11	ENSRNOG00000020843	FTL	29292	No ID	AC_000069;NC_005100;NM_022500;NP_071945	1367559_PM_at;1367559_at;AA800499_at;rc_AI169883_f_at;rc_AI231807_at;rc_AI231807_g_at	10721827;10721828;10721829;10721830;10721831;10721832;10721833;10872743;17632887;17632888;17632889;17632890;17632891;17632892;17632893;19941951;5696118;5712967;6024318;6072981;6204932;6607151;6714156;7051011;7051014;7051015;7280360;JUC0100024861.rn.1;JUC0100024862.rn.1;JUC0100024863.rn.1;JUC0100024864.rn.1;PSR0100044004.rn.1;PSR0100044005.rn.1;PSR0100044006.rn.1;PSR0100044007.rn.1;PSR0100044012.r…	A_28_P043637;A_28_P050317;A_28_P050414;A_42_P541032;A_42_P541034;A_44_P114869;A_44_P1158929;A_44_P1360427;A_44_P1364376;A_44_P1367125;A_44_P1367828;A_44_P1368040;A_44_P149188;A_44_P149190;A_64_P004348;A_64_P116274	GI_31542824;ILMN_1366981;ILMN_62100	GE1266242	Rn.119282;Rn.1905	AAA41152;AAA41152.1;AAA41154;AAA41154.1;AAA41155;AAA41155.1;AAB19110;AAH61525;AAH61525.1;AAH86583;AAH86583.1;AAH88756;AAH88756.1;AAHX01005022;AC128792;AC_000069;BC061525;BC086583;BC088756;CH473979;EDM07351;FQ209407;FQ209694;FQ209816;FQ218577;FQ219483;FQ219685;FQ219809;FQ219930;FQ220095;FQ220123;FQ220243;FQ220651;FQ220814;FQ220884;FQ221898;FQ222411;FQ223227;FQ224243;FQ226019;FQ226254;FQ226458;FQ22…	ENSRNOG00000020843;ENSRNOP00000028315;ENSRNOT00000028315	109462021;109644432;122065188;149055920;1675360;1675361;204122;204123;204130;204131;204132;204133;38181802;38181803;55778686;55778687;56788989;56788990;62639997;62750345;74325698;81861716;84000578;84000579	P02793;Q6P7T1	IPI00679203;IPI00882489	No ID	PTHR11431	-1883195448	Ftl1	ferritin light chain 1	ferritin L subunit 1; ferritin, light polypeptide	FRIL1_RAT	Ferritin light chain 1	Generic binding protein	Ferritin light chain 1						1	0
12	ENSRNOG00000020843	Ferritin	29292	No ID	AC_000069;NC_005100;NM_022500;NP_071945	1367559_PM_at;1367559_at;AA800499_at;rc_AI169883_f_at;rc_AI231807_at;rc_AI231807_g_at	10721827;10721828;10721829;10721830;10721831;10721832;10721833;10872743;17632887;17632888;17632889;17632890;17632891;17632892;17632893;19941951;5696118;5712967;6024318;6072981;6204932;6607151;6714156;7051011;7051014;7051015;7280360;JUC0100024861.rn.1;JUC0100024862.rn.1;JUC0100024863.rn.1;JUC0100024864.rn.1;PSR0100044004.rn.1;PSR0100044005.rn.1;PSR0100044006.rn.1;PSR0100044007.rn.1;PSR0100044012.r…	A_28_P043637;A_28_P050317;A_28_P050414;A_42_P541032;A_42_P541034;A_44_P114869;A_44_P1158929;A_44_P1360427;A_44_P1364376;A_44_P1367125;A_44_P1367828;A_44_P1368040;A_44_P149188;A_44_P149190;A_64_P004348;A_64_P116274	GI_31542824;ILMN_1366981;ILMN_62100	GE1266242	Rn.119282;Rn.1905	AAA41152;AAA41152.1;AAA41154;AAA41154.1;AAA41155;AAA41155.1;AAB19110;AAH61525;AAH61525.1;AAH86583;AAH86583.1;AAH88756;AAH88756.1;AAHX01005022;AC128792;AC_000069;BC061525;BC086583;BC088756;CH473979;EDM07351;FQ209407;FQ209694;FQ209816;FQ218577;FQ219483;FQ219685;FQ219809;FQ219930;FQ220095;FQ220123;FQ220243;FQ220651;FQ220814;FQ220884;FQ221898;FQ222411;FQ223227;FQ224243;FQ226019;FQ226254;FQ226458;FQ22…	ENSRNOG00000020843;ENSRNOP00000028315;ENSRNOT00000028315	109462021;109644432;122065188;149055920;1675360;1675361;204122;204123;204130;204131;204132;204133;38181802;38181803;55778686;55778687;56788989;56788990;62639997;62750345;74325698;81861716;84000578;84000579	P02793;Q6P7T1	IPI00679203;IPI00882489	No ID	PTHR11431	-1883195448	Ftl1	ferritin light chain 1	ferritin L subunit 1; ferritin, light polypeptide	FRIL1_RAT	Ferritin light chain 1	Generic binding protein							1	0
13	ENSRNOG00000006302	GCL cat	25283	No ID	AC_000076;NC_005107;NM_012815;NP_036947	1370688_PM_at;1370688_at;1372523_PM_at;1372523_at;J05181_at;rc_AI232266_at	10911747;10911748;10911749;10911750;10911751;10911752;10911753;10911754;10911755;10911756;10911757;10911758;10911759;10911760;10911761;10911762;10911763;10911764;17846065;17846066;17846067;17846068;17846069;17846070;17846071;17846072;17846073;17846074;17846075;17846076;17846077;17846078;17846079;17846080;17846081;17846082;5720819;5764604;5825289;5839946;5840705;5982204;6051975;6080947;6121141;629…	A_28_P019708;A_28_P019709;A_28_P019710;A_28_P019711;A_28_P019712;A_28_P019713;A_28_P019714;A_28_P019715;A_28_P019716;A_28_P019717;A_28_P019718;A_28_P019719;A_28_P019720;A_28_P019721;A_28_P204569;A_28_P207901;A_44_P228874;A_64_P056846;A_86_P03853892;A_86_P03853905;A_86_P03853915;A_86_P03853942;A_86_P03853966;A_86_P03853999;A_86_P03854032;A_86_P03854054	GI_52138588;ILMN_1359516;ILMN_300404	GE1203046;GE12667;GE21661;GE21704	Rn.8365	AAA41208;AAA41208.1;AABR07070806;AAH81702;AAH81702.1;AAHX01055713;AAHX01055714;AC_000076;BC081702;CH473954;EDL77759;EDL77760;EDL77761;J05181;NC_005107;NM_012815;NP_036947;P19468	ENSRNOG00000006302;ENSRNOP00000035540;ENSRNOT00000033196	109485648;109658147;121662;149019118;149019119;149019120;204281;204282;25742748;51859415;51859416;52138588;62654011;62750808;74325765	P19468	IPI00231862	No ID	PTHR11164;PTHR11164:SF0	-178188108	Gclc	glutamate-cysteine ligase, catalytic subunit	Glutamylcysteine gamma synthetase light chain; GCS heavy chain; gamma-glutamylcysteine synthetase; gamma-ECS	GSH1_RAT	Glutamate--cysteine ligase catalytic subunit	Generic enzyme	Glutamate--cysteine ligase catalytic subunit						1	0
14	ENSRNOG00000009540	GPR3	266769	No ID	AC_000073;NC_005104;NM_153727;NP_714949;XM_006239006;XP_006239068	No ID	10872626;10872627;17802767;17802768;5783063;6085794;6665524;7280238;7280239;PSR0500028165.rn.1;TC0500003769.rn.1;TC0500003769.rn.2	A_28_P061895;A_28_P061896;A_28_P208451;A_44_P1106112;A_44_P278407;A_44_P463691;A_64_P036656;A_86_P02759531	GI_24415395;ILMN_1365954;ILMN_297928	GE1177530	Rn.83629	AAA73559;AAA73559.1;AABR07050109;AAHX01040107;AC_000073;AJ427482;CAD20634;CAD20634.1;CH473968;EDL80660;EDL80660.1;L32829;NC_005104;NM_153727;NP_714949;Q8K1Q3;XM_006239006;XP_006239068	ENSRNOG00000009540;ENSRNOP00000068107;ENSRNOP00000068417;ENSRNOT00000012710;ENSRNOT00000076866	109477824;109657628;149024163;21322701;21322702;24415395;24415396;254799671;34871981;602323;602324;62750805;71679532	Q63230;Q8K1Q3	IPI00200414	No ID	PTHR22750;PTHR22750:SF39	-499120743	Gpr3	G protein-coupled receptor 3	G protein-coupled receptor R4	GPR3_RAT	G-protein coupled receptor 3	GPCR	G-protein coupled receptor 3						1	0
15	ENSRNOG00000014915	GSHR	116686	No ID	AC_000084;NC_005115;NM_053906;NP_446358	1369061_PM_at;1369061_at;AA851050_at;U73174_at;U73174_g_at;rc_AA893189_at	10792061;10792062;10792063;10792064;10792065;10792066;10792067;10792068;10792069;10792070;10792071;10792072;17712135;17712136;17712137;17712138;17712139;17712140;17712141;17712142;17712143;17712144;17712145;17712146;5628118;5640033;5667265;5733382;5780518;5932824;5934072;6010111;6026505;6057327;6098622;6529021;7152192;7152193;JUC1600007476.rn.1;JUC1600007477.rn.1;JUC1600007478.rn.1;JUC1600007479.…	A_28_P194085;A_28_P194086;A_28_P194087;A_28_P194088;A_28_P194089;A_28_P194090;A_28_P194091;A_28_P194092;A_28_P194093;A_28_P194094;A_28_P194095;A_28_P220466;A_42_P519868;A_86_P06069921;A_86_P06069933;A_86_P06069947;A_86_P06069962;A_86_P06069973;A_86_P06069988;A_86_P06070003;A_86_P06070019;A_86_P06070034	GI_16758749;ILMN_1352580;ILMN_281592	GE15329;GE22037;GE22102	Rn.19721	AAB18132;AAB18132.1;AABR07026063;AAHX01088413;AC_000084;CH473970;CK357934;EDM09143;FM035154;NC_005115;NM_053906;NP_446358;P70619;U73174	ENSRNOG00000014915;ENSRNOP00000020252;ENSRNOP00000068989;ENSRNOT00000020252;ENSRNOT00000090036	109504522;109649554;149057900;1657631;1657632;16758749;16758750;34878798;50402124;62750816;74325716	P70619	IPI00190531;IPI00950089;IPI01016454	No ID	PTHR42737	-562943428	Gsr	glutathione-disulfide reductase	GR; glutathione reductase, mitochondrial; GRase	GSHR_RAT	Glutathione reductase	Generic enzyme	Glutathione reductase	Evofosfamide					1	0
16	ENSRNOG00000029726	GSTM1 (rodent)	24423	No ID	AC_000070;NC_005101;NM_017014;NP_058710;XM_017590626;XP_017446115	1386985_PM_at;1386985_at;H32189_s_at;J02810mRNA_s_at;X04229cds_s_at	10825925;10825926;10825927;10825928;10825929;10825930;17750450;17750451;17750452;17750453;5680369;5770854;6016537;6086432;6144379;6560837;6571052;6658736;6676036;7212686;7212690;JUC0200017472.rn.1;JUC0200017473.rn.1;JUC0200017474.rn.1;JUC0200017475.rn.1;JUC0200017476.rn.1;JUC0200017477.rn.1;JUC0200017478.rn.1;JUC0200017479.rn.1;JUC0200017480.rn.1;JUC0200017481.rn.1;PSR0200030871.rn.1;PSR020003087…	A_28_P110817;A_28_P116069;A_28_P116070;A_28_P116071;A_28_P116073;A_28_P116074;A_28_P116075;A_28_P116076;A_43_P11776;A_44_P1082359;A_86_P01224773	GI_8393501;ILMN_1365716;ILMN_294231	GE20274;GE20403	Rn.202944	AAA41286;AAA41287;AAA41287.1;AAA41293;AAA41293.1;AAH63172;AAH63172.1;AAHX01019429;AC097845;ACI32118;AC_000070;BC063172;CAA27811;CAA27811.1;FJ179401;FQ210611;FQ211067;FQ212742;FQ212747;FQ213204;FQ213562;FQ213696;FQ214055;FQ217092;FQ218381;FQ218789;FQ218795;FQ229836;FQ229941;J02810;M11719;M28241;NC_005101;NM_017014;NP_058710;P04905;X04229;XM_017590626;XP_017446115	ENSRNOG00000029726;ENSRNOP00000039050;ENSRNOT00000047139	109467803;109649558;121717;204500;204501;204502;204503;204514;204515;208969716;208969717;38648906;38648907;56337;56338;62644378;62750359;81911089;8393501;8393502	P04905	IPI00231639;IPI00557751;IPI00951599	No ID	PTHR11571;PTHR11571:SF126	-1670045170	Gstm1	glutathione S-transferase mu 1	glutathione S-transferase Yb-1 subunit; glutathione-S-transferase, mu type 1 (Yb1); GST Yb1; glutathione S-transferase M1; GST 3-3; GSTM1-1	GSTM1_RAT	Glutathione S-transferase Mu 1	Generic enzyme	Glutathione S-transferase Mu 1						1	0
17	ENSRNOG00000013484	GSTs	108348061	No ID	NC_005108;XM_017596762;XP_017452251	No ID	No ID	A_28_P006906;A_28_P006907;A_28_P006909;A_28_P006910;A_28_P203395;A_42_P624195;A_43_P12568;A_44_P1084181	No ID	No ID	No ID	AAA41294.1;AABR07067042;AAD28714.1;AAH59128.1;AAH88127.1;AAP21064.1;AF111160;BC059128;BC088127;CAA55405.1;K01932;NC_005108;S72505;X78848;XM_017596762;XP_017452251	ENSRNOG00000013484;ENSRNOP00000018325;ENSRNOP00000069606;ENSRNOT00000018325;ENSRNOT00000085195	No ID	P04904;Q6LD92	No ID	No ID	No ID	-779373277	LOC108348061	glutathione S-transferase alpha-3		GSTA3_RAT	Glutathione S-transferase alpha-3	Generic enzyme							1	0
18	ENSRNOG00000029726	GSTs	24423	No ID	AC_000070;NC_005101;NM_017014;NP_058710;XM_017590626;XP_017446115	1386985_PM_at;1386985_at;H32189_s_at;J02810mRNA_s_at;X04229cds_s_at	10825925;10825926;10825927;10825928;10825929;10825930;17750450;17750451;17750452;17750453;5680369;5770854;6016537;6086432;6144379;6560837;6571052;6658736;6676036;7212686;7212690;JUC0200017472.rn.1;JUC0200017473.rn.1;JUC0200017474.rn.1;JUC0200017475.rn.1;JUC0200017476.rn.1;JUC0200017477.rn.1;JUC0200017478.rn.1;JUC0200017479.rn.1;JUC0200017480.rn.1;JUC0200017481.rn.1;PSR0200030871.rn.1;PSR020003087…	A_28_P110817;A_28_P116069;A_28_P116070;A_28_P116071;A_28_P116073;A_28_P116074;A_28_P116075;A_28_P116076;A_43_P11776;A_44_P1082359;A_86_P01224773	GI_8393501;ILMN_1365716;ILMN_294231	GE20274;GE20403	Rn.202944	AAA41286;AAA41287;AAA41287.1;AAA41293;AAA41293.1;AAH63172;AAH63172.1;AAHX01019429;AC097845;ACI32118;AC_000070;BC063172;CAA27811;CAA27811.1;FJ179401;FQ210611;FQ211067;FQ212742;FQ212747;FQ213204;FQ213562;FQ213696;FQ214055;FQ217092;FQ218381;FQ218789;FQ218795;FQ229836;FQ229941;J02810;M11719;M28241;NC_005101;NM_017014;NP_058710;P04905;X04229;XM_017590626;XP_017446115	ENSRNOG00000029726;ENSRNOP00000039050;ENSRNOT00000047139	109467803;109649558;121717;204500;204501;204502;204503;204514;204515;208969716;208969717;38648906;38648907;56337;56338;62644378;62750359;81911089;8393501;8393502	P04905	IPI00231639;IPI00557751;IPI00951599	No ID	PTHR11571;PTHR11571:SF126	-1670045170	Gstm1	glutathione S-transferase mu 1	glutathione S-transferase Yb-1 subunit; glutathione-S-transferase, mu type 1 (Yb1); GST Yb1; glutathione S-transferase M1; GST 3-3; GSTM1-1	GSTM1_RAT	Glutathione S-transferase Mu 1	Generic enzyme							1	0
19	ENSRNOG00000009540	Galpha(i)-specific class A orphan/other GPCRs	266769	No ID	AC_000073;NC_005104;NM_153727;NP_714949;XM_006239006;XP_006239068	No ID	10872626;10872627;17802767;17802768;5783063;6085794;6665524;7280238;7280239;PSR0500028165.rn.1;TC0500003769.rn.1;TC0500003769.rn.2	A_28_P061895;A_28_P061896;A_28_P208451;A_44_P1106112;A_44_P278407;A_44_P463691;A_64_P036656;A_86_P02759531	GI_24415395;ILMN_1365954;ILMN_297928	GE1177530	Rn.83629	AAA73559;AAA73559.1;AABR07050109;AAHX01040107;AC_000073;AJ427482;CAD20634;CAD20634.1;CH473968;EDL80660;EDL80660.1;L32829;NC_005104;NM_153727;NP_714949;Q8K1Q3;XM_006239006;XP_006239068	ENSRNOG00000009540;ENSRNOP00000068107;ENSRNOP00000068417;ENSRNOT00000012710;ENSRNOT00000076866	109477824;109657628;149024163;21322701;21322702;24415395;24415396;254799671;34871981;602323;602324;62750805;71679532	Q63230;Q8K1Q3	IPI00200414	No ID	PTHR22750;PTHR22750:SF39	-499120743	Gpr3	G protein-coupled receptor 3	G protein-coupled receptor R4	GPR3_RAT	G-protein coupled receptor 3	GPCR							1	0
20	ENSRNOG00000009540	Galpha(s)-specific class A orphan/other GPCRs	266769	No ID	AC_000073;NC_005104;NM_153727;NP_714949;XM_006239006;XP_006239068	No ID	10872626;10872627;17802767;17802768;5783063;6085794;6665524;7280238;7280239;PSR0500028165.rn.1;TC0500003769.rn.1;TC0500003769.rn.2	A_28_P061895;A_28_P061896;A_28_P208451;A_44_P1106112;A_44_P278407;A_44_P463691;A_64_P036656;A_86_P02759531	GI_24415395;ILMN_1365954;ILMN_297928	GE1177530	Rn.83629	AAA73559;AAA73559.1;AABR07050109;AAHX01040107;AC_000073;AJ427482;CAD20634;CAD20634.1;CH473968;EDL80660;EDL80660.1;L32829;NC_005104;NM_153727;NP_714949;Q8K1Q3;XM_006239006;XP_006239068	ENSRNOG00000009540;ENSRNOP00000068107;ENSRNOP00000068417;ENSRNOT00000012710;ENSRNOT00000076866	109477824;109657628;149024163;21322701;21322702;24415395;24415396;254799671;34871981;602323;602324;62750805;71679532	Q63230;Q8K1Q3	IPI00200414	No ID	PTHR22750;PTHR22750:SF39	-499120743	Gpr3	G protein-coupled receptor 3	G protein-coupled receptor R4	GPR3_RAT	G-protein coupled receptor 3	Generic receptor							1	0
21	ENSRNOG00000013484	Gsta1 (rodent)	108348061	No ID	NC_005108;XM_017596762;XP_017452251	No ID	No ID	A_28_P006906;A_28_P006907;A_28_P006909;A_28_P006910;A_28_P203395;A_42_P624195;A_43_P12568;A_44_P1084181	No ID	No ID	No ID	AAA41294.1;AABR07067042;AAD28714.1;AAH59128.1;AAH88127.1;AAP21064.1;AF111160;BC059128;BC088127;CAA55405.1;K01932;NC_005108;S72505;X78848;XM_017596762;XP_017452251	ENSRNOG00000013484;ENSRNOP00000018325;ENSRNOP00000069606;ENSRNOT00000018325;ENSRNOT00000085195	No ID	P04904;Q6LD92	No ID	No ID	No ID	-779373277	LOC108348061	glutathione S-transferase alpha-3		GSTA3_RAT	Glutathione S-transferase alpha-3	Generic enzyme	Glutathione S-transferase alpha-3						1	0
22	ENSRNOG00000014117	Heme oxygenase 1	24451	No ID	AC_000087;NC_005118;NM_012580;NP_036712	1370080_PM_at;1370080_at;J02722cds_at;rc_AI179610_at	10806122;10806123;10806124;10806125;10806126;10806127;10806128;17728071;17728072;17728073;17728074;17728075;17728076;17728077;17728078;17728079;19869672;20176095;5985771;6223462;6304130;6598635;6668138;6718858;7178969;JUC1900000637.rn.1;JUC1900000638.rn.1;JUC1900000639.rn.1;JUC1900000640.rn.1;JUC1900000641.rn.1;PSR1900001133.rn.1;PSR1900001134.rn.1;PSR1900001135.rn.1;PSR1900001136.rn.1;PSR1900001…	A_28_P030147;A_28_P030148;A_28_P030149;A_28_P030150;A_42_P652275;A_43_P11472;A_86_P06700650;A_86_P06700672	GI_6981031;ILMN_1650285;ILMN_58538	GE19836;GE19958	Rn.3160	AAA41346;AAA41346.1;AABR07042906;AAH91164;AAH91164.1;AAHX01097310;AC_000087;BC091164;CH474006;EDL87376;FQ228696;J02722;NC_005118;NM_012580;NP_036712;P06762	ENSRNOG00000014117;ENSRNOP00000019192;ENSRNOT00000019192	109508450;109649557;123448;149032485;204647;204648;34851320;60551392;60551393;61098187;62750819;6981032;71679494	P06762;Q5BK87	IPI00206626;IPI00949801	No ID	PTHR10720;PTHR10720:SF1	-1121028804	Hmox1	heme oxygenase 1	heme oxygenase (decycling) 1; heme oxygenase (decyclizing) 1	HMOX1_RAT	Heme oxygenase 1	Generic enzyme	Heme oxygenase 1						1	0
23	ENSRNOG00000015020	IDH1	24479	No ID	AC_000077;NC_005108;NM_031510;NP_113698;XM_006245049;XM_008767076;XP_006245111;XP_008765298	1369954_PM_at;1369954_at;1394886_PM_at;1394886_at;rc_AA892314_at;rc_AA944025_at	10928563;10928564;10928565;10928566;10928567;10928568;10928569;10928570;10928571;17865107;17865108;17865109;17865110;17865111;17865112;17865113;17865114;17865115;17865116;5692056;5980944;5990354;5994060;6102689;6465101;6498624;6610078;6712794;6742850;7363173;7363174;7363182;7363183;JUC0900010649.rn.1;JUC0900010650.rn.1;JUC0900010651.rn.1;JUC0900010652.rn.1;JUC0900010653.rn.1;JUC0900010654.rn.1;JU…	A_28_P000692;A_28_P000693;A_28_P000694;A_28_P000695;A_28_P000696;A_28_P000697;A_28_P000698;A_43_P12569;A_64_P055450;A_86_P04164444;A_86_P04164459;A_86_P04164491;A_86_P04164513	GI_13928689;ILMN_1353960;ILMN_268026	No ID	Rn.3561	AAA59356;AAA59356.1;AABR07067897;AAHX01060477;ABD77209;AC_000077;AIZ76548;CBN62189;CBN63618;CH473965;DQ403076;EDL98861;EDL98862;EDL98863;EDL98864;EDL98865;FQ210018;FQ214242;HC895503;HC898426;KJ160377;L35317;NC_005108;NM_031510;NP_113698;P41562;XM_006245049;XM_008767076;XP_006245111;XP_008765298	ENSRNOG00000015020;ENSRNOP00000020322;ENSRNOT00000020322	109487260;109658148;1170478;123786006;13928689;13928690;149045968;149045969;149045970;149045971;149045972;537940;537941;62655325;62750809;74325732;89573966;89573967	P41562;P80300	IPI00194045;IPI00558791	No ID	PTHR11822;PTHR11822:SF21	-1316226123	Idh1	isocitrate dehydrogenase (NADP(+)) 1	isocitrate dehydrogenase 1 (NADP+), soluble; Isocitrate dehydrogenase 1, soluble; oxalosuccinate decarboxylase; cytosolic NADP-isocitrate dehydrogenase; NADP(+)-specific ICDH; IDH; IDP; isocitrate dehydrogenase (NADP(+)) 1, cytosolic	IDHC_RAT	Isocitrate dehydrogenase [NADP] cytoplasmic	Generic enzyme	Isocitrate dehydrogenase [NADP] cytoplasmic						1	0
24	ENSRNOG00000016119	LOC100360552	100360552	No ID	AC_000077;NC_005108;NM_001271185;NP_001258114	No ID	10923635;10923643;17859595;17859596;5748257;6622323;6643259;6653094;7354961;JUC0900003603.rn.1;PSR0900005893.rn.1;PSR0900005894.rn.1;PSR0900005895.rn.1;PSR0900005896.rn.1;PSR0900005897.rn.1;PSR0900005899.rn.1;TC0900000728.rn.2	A_44_P1088448;A_44_P171337	No ID	No ID	Rn.214809	AABR07067824;AAHX01060267;AC_000077;NC_005108;NM_001271185;NP_001258114	ENSRNOG00000016119;ENSRNOP00000021569;ENSRNOT00000021569	No ID	No ID	IPI00763903	No ID	No ID	-792649995	Fzd7	frizzled class receptor 7	frizzled family receptor 7; rCG22430-like	LOC100360552	rCG22430-like	Protein	rCG22430-like						1	0
25	ENSRNOG00000025164	MIST1	25334	No ID	AC_000080;NC_005111;NM_012863;NP_036995;XM_008768941;XP_008767163	1387212_PM_at;1387212_at;U58279_at	10760304;10760305;10760306;17675928;17675929;17675930;17675931;17675932;19735164;20008057;5761088;5765236;5898508;5912282;5957184;6122272;6139008;6223121;6385311;6549087;6686977;7100306;JUC1200005471.rn.1;PSR1200009416.rn.1;PSR1200009418.rn.1;TC1200001104.rn.1;TC1200001104.rn.2	A_28_P101268;A_28_P101269;A_28_P101270;A_28_P101289;A_28_P101290;A_28_P101291;A_28_P101292;A_28_P101293;A_28_P101294;A_28_P101295;A_28_P101296;A_28_P101297;A_28_P101298;A_28_P101299;A_28_P211986;A_28_P211987;A_43_P11589;A_64_P092026;A_86_P04920726	GI_62658420;ILMN_1376408;ILMN_49370	GE16043;GE18706;GE18803;GE20016;GE20146	Rn.9897	AABR07035386;AAC53111;AAC53111.1;AAF17707;AAF17707.1;AAH61868;AAH61868.1;AAHX01071225;AC_000080;AF049874;BC061868;CH474012;EDL89638;NC_005111;NM_012863;NP_036995;P70562;U58279;XM_008768941;XP_008767163	ENSRNOG00000025164;ENSRNOP00000035219;ENSRNOT00000037251	109496726;109649550;149034918;1575131;1575132;34870462;38197383;38197384;50400710;62750812;6578127;6578128;6981205;6981206;71679488	P70562	IPI00189717	No ID	PTHR19290;PTHR19290:SF97	-718217208	Bhlha15	basic helix-loop-helix family, member a15	basic helix-loop-helix domain containing, class B, 8; Basic helix-loop-helix transcription factor (bHlH); muscle, intestine and stomach expression 1; class B basic helix-loop-helix protein 8; MIST-1	BHA15_RAT	Class A basic helix-loop-helix protein 15	Transcription factor	Class A basic helix-loop-helix protein 15						1	0
26	ENSRNOG00000021110	MLLT11	295264	No ID	AC_000070;NC_005101;NM_001013912;NP_001013934	1371692_PM_at;1371692_at;rc_AI009661_at;rc_AI071949_at	10824965;10824966;10824967;10824968;17749411;17749412;17749413;17749414;6197076;6369997;6634131;7211447;7211449;JUC0200016254.rn.1;PSR0200028705.rn.1;PSR0200028706.rn.1;PSR0200028707.rn.1;PSR0200028710.rn.1;PSR0200028711.rn.1;TC0200004202.rn.1;TC0200004202.rn.2	A_44_P203793;A_64_P014717;A_86_P01187557;A_86_P01187572;A_86_P01187625;A_86_P01187639;A_86_P01187657;A_86_P01187664;A_86_P01187680;A_86_P01187693;A_86_P01187706;A_86_P01187736;A_86_P01187744;A_86_P01187753;A_86_P01187763;A_86_P01187776;A_86_P01187788;A_86_P01187792;A_86_P01187799	GI_62643886;ILMN_1650165;ILMN_278993	GE1220094;GE1300407	Rn.144837	AAH87583;AAH87583.1;AAH94215;AAH94215.1;AAHX01018879;AAHX01018880;AC094497;AC_000070;BC087583;BC094215;CH474015;EDL85728;EDL85729;NC_005101;NM_001013912;NP_001013934;Q5M971	ENSRNOG00000021110;ENSRNOP00000028664;ENSRNOT00000028664	109467367;109649558;149030691;149030692;56541035;56541036;61211286;62078554;62078555;62644039;62750359;62825987;62825988;74325638	Q52KR8;Q5M971	IPI00208077	No ID	PTHR15404;PTHR15404:SF2	-1280115086	Mllt11	MLLT11, transcription factor 7 cofactor	AF1Q protein; translocated to, 11; myeloid/lymphoid or mixed-lineage leukemia; translocated to, 11; myeloid/lymphoid or mixed-lineage leukemia (trithorax homolog, Drosophila); translocated to, 11; myeloid/lymphoid or mixed-lineage leukemia (trithorax homolog, Drosophila)	AF1Q_RAT	Protein AF1q	Protein	Protein AF1q						1	0
27	ENSRNOG00000018958	Metallothionein-III	117038	No ID	AC_000087;NC_005118;NM_053968;NP_446420	1370124_PM_at;1370124_at;rc_AA924772_at	10809402;10809403;10809404;10809405;17731755;17731756;17731757;17731758;17731759;5781740;6193285;6282548;6293792;6743306;7182932;7182933;JUC1900004646.rn.1;JUC1900004647.rn.1;PSR1900008219.rn.1;PSR1900008220.rn.1;PSR1900008221.rn.1;PSR1900008222.rn.1;TC1900001018.rn.1;TC1900001018.rn.2	A_28_P028804;A_43_P13002;A_44_P1008888;A_64_P134053	GI_40254740;ILMN_1374039;ILMN_268830	GE1091;GE22200	Rn.11325	AAB28366;AAB28366.1;AAH58453;AAH58453.1;AAHX01097191;AC128848;AC_000087;BC058453;CAA61762;CAA61762.1;CAA69404.1;CH474006;EDL87352;NC_005118;NM_053968;NP_446420;P37361;S65838;X89603;Y08235	ENSRNOG00000018958;ENSRNOP00000025669;ENSRNOT00000025669	109508450;109649557;149032461;1620997;1620998;16758858;34849619;34849620;40254740;425381;425382;585522;62664875;62750819;71679494;908880;908881	P37361	IPI00205463	No ID	PTHR23299;PTHR23299:SF18	-1966811309	Mt3	metallothionein 3	metallothionein III; growth inhibitory factor; MT-III	MT3_RAT	Metallothionein-3	Generic binding protein	Metallothionein-3						1	0
28	ENSRNOG00000014956	NRAMP1	316519	No ID	AC_000077;NC_005108;NM_001031658;NP_001026828;XM_006245219;XM_006245220;XP_006245281;XP_006245282	rc_AI104173_at	10924286;10924287;10924288;10924289;10924290;10924291;10924293;10924294;10924295;10924296;10924297;10924298;10924299;10924300;10924301;10924302;10924303;17860366;17860367;17860368;17860369;17860370;17860371;17860372;17860373;17860374;17860375;17860376;17860377;17860378;17860379;17860381;17860382;5735875;5981271;5995869;6030791;6052416;6182233;6264001;6352963;6366620;6390369;6485313;6529097;653914…	A_28_P006511;A_28_P006512;A_28_P006513;A_28_P006514;A_28_P006515;A_28_P006516;A_28_P006517;A_28_P006518;A_28_P006519;A_28_P006520;A_28_P006521;A_28_P006522;A_28_P006523;A_28_P006524;A_44_P466118;A_86_P04193499;A_86_P04193502;A_86_P04193518	GI_62655199;ILMN_1360795;ILMN_296177	No ID	Rn.105919	AAB49833;AAB49833.1;AABR07068077;AABR07068078;AABR07068079;AAHX01060855;AAHX01060856;AAI00654;AAI00654.1;AC_000077;BC100653;CH474004;EDL75352;EDL75353;NC_005108;NM_001031658;NP_001026828;P70553;U53822;XM_006245219;XM_006245220;XP_006245281;XP_006245282	ENSRNOG00000014956;ENSRNOP00000054282;ENSRNOP00000071174;ENSRNOP00000075229;ENSRNOT00000057472;ENSRNOT00000080961;ENSRNOT00000082956;ENSRNOT00000083421;ENSRNOT00000085699;ENSRNOT00000088679	109487464;109658148;149016106;149016107;1518544;1518545;62655325;62750809;71679496;71682318;71682319;72535141;72535142;85681881	P70553;Q496Z6	IPI00362939;IPI00779134	No ID	PTHR11706;PTHR11706:SF52	-1688553922	Slc11a1	solute carrier family 11 member 1	solute carrier family 11 (proton-coupled divalent metal ion transporters), member 1; NRAMP 1; solute carrier family 11 (proton-coupled divalent metal ion transporter), member 1	NRAM1_RAT	Natural resistance-associated macrophage protein 1	Transporter	Natural resistance-associated macrophage protein 1						1	0
29	ENSRNOG00000001628	PEP-19	25510	No ID	AC_000079;NC_005110;NM_001270538;NM_013002;NP_001257467;NP_037134	1368145_PM_at;1368145_at;M24852_at	10750505;10750506;10750507;10750508;10750509;10750510;17664979;17664980;17664982;17664983;17664984;20060237;5644489;5764623;6289203;6289674;6612513;6691458;7087157;7087159;7087160;7087161;JUC1100000907.rn.1;JUC1100000908.rn.1;JUC1100000909.rn.1;JUC1100000910.rn.1;JUC1100000911.rn.1;PSR1100001779.rn.1;PSR1100001780.rn.1;PSR1100001783.rn.1;PSR1100001785.rn.1;TC1100000361.rn.1;TC1100000361.rn.2;TC11…	A_28_P153082;A_28_P216648;A_42_P818792;A_44_P346637;A_64_P149562;A_86_P04750907;A_86_P04750938;A_86_P04750953;A_86_P04750966;A_86_P04750979;A_86_P04750992;A_86_P04751007;A_86_P04751025;A_86_P04751044;A_86_P04751055;A_86_P04751077;A_86_P04751104;A_86_P04751135	GI_42476146;ILMN_1357041;ILMN_291362	GE1126416	Rn.9736	AAA41828;AAA41828.1;AABR07033707;AABR07072227;AAH59147;AAH59147.1;AAHX01068498;AAHX01068499;AAHX01068500;AAHX01068501;AAHX01068502;AAHX01068503;AC142238;AC_000079;AJ493658;BC059147;BG665749;BG666168;CAD38515;CB613293;CH473967;EDM10956;EDM10957;EDM10958;FQ097405;FQ211827;FQ212601;M24852;NC_005110;NM_001270538;NM_013002;NP_001257467;NP_037134;P63055	ENSRNOG00000001628;ENSRNOP00000002221;ENSRNOP00000057764;ENSRNOT00000002221;ENSRNOT00000061047	109494568;109649549;149060242;149060243;149060244;206085;206086;23477206;23477207;37589617;37589618;42476146;52001082;62657745;62750811;6981340;71679533;81866434	P07734;P63055;Q63890	IPI00193173;IPI00781825	No ID	PTHR15359;PTHR15359:SF7	-1071202149	Pcp4	Purkinje cell protein 4	Neuron specific protein PEP-19 (Purkinje cell protein 4); brain-specific antigen PCP-4; brain-specific polypeptide PEP-19	PCP4_RAT	Calmodulin regulator protein PCP4	Generic binding protein	Calmodulin regulator protein PCP4						1	0
30	ENSRNOG00000017194	PRDX1	117254	No ID	AC_000073;NC_005104;NM_057114;NP_476455	1367613_PM_at;1367613_at;rc_AI010083_at;rc_AI177440_at	10871286;10871287;10871288;10871289;10871290;10871291;10871292;17801282;17801283;17801284;17801285;17801286;17801287;17801288;17801289;5939868;6036573;6125794;6155240;6610030;7278730;7278733;JUC0500004966.rn.1;JUC0500004967.rn.1;JUC0500004968.rn.1;JUC0500004969.rn.1;JUC0500004970.rn.1;PSR0500008800.rn.1;PSR0500008801.rn.1;PSR0500008802.rn.1;PSR0500008803.rn.1;PSR0500008804.rn.1;PSR0500008805.rn.1…	A_28_P066152;A_28_P066153;A_28_P066154;A_28_P066155;A_28_P208790;A_42_P608062;A_43_P14194;A_44_P398167;A_86_P02714964;A_86_P02714976;A_86_P02714984;A_86_P02714996;A_86_P02715003	GI_16923957;ILMN_1372596;ILMN_286037	GE19485;GE21631	Rn.2845	AAH58450;AAH58450.1;AAH88118;AAH88118.1;AAHX01039336;AC126292;AC_000073;BAA06275;BAA06275.1;BC058450;BC088118;CH474008;D30035;EDL90264;FQ209399;FQ219216;FQ219859;NC_005104;NM_057114;NP_476455;Q63716	ENSRNOG00000017194;ENSRNOP00000023132;ENSRNOT00000023132	1060976;1060977;109477134;109657628;149035583;16923957;16923958;2499470;34849850;34849851;34870395;56789699;56789700;62750805;74325652	Q63716	IPI00211779	No ID	PTHR10681;PTHR10681:SF111	-771493227	Prdx1	peroxiredoxin 1	thioredoxin-dependent peroxiredoxin 1; thioredoxin-dependent peroxide reductase 2; heme-binding 23 kDa protein; thioredoxin peroxidase 2	PRDX1_RAT	Peroxiredoxin-1	Generic enzyme	Peroxiredoxin-1						1	0
31	ENSRNOG00000021125	PRDX5	113898	No ID	AC_000069;NC_005100;NM_053610;NP_446062	1367677_PM_at;1367677_at;rc_AI105266_at	10728240;10728241;10728242;10728243;10728244;10728245;10728246;17639971;17639972;17639973;17639974;17639975;17639976;17639977;5717700;6260006;6270897;6283308;6512535;6526371;6719492;7059973;JUC0100037646.rn.1;JUC0100037647.rn.1;JUC0100037648.rn.1;JUC0100037649.rn.1;JUC0100037650.rn.1;JUC0100037651.rn.1;JUC0100037652.rn.1;JUC0100037653.rn.1;PSR0100067227.rn.1;PSR0100067228.rn.1;PSR0100067229.rn.1;…	A_28_P052694;A_28_P052695;A_28_P052696;A_28_P052698;A_28_P207504;A_43_P12869;A_44_P137618;A_86_P00553319	GI_16758403;ILMN_1363325;ILMN_292805	GE13353	Rn.2944	AAF03751;AAF03751.1;AAH78771;AAH78771.1;AAHX01009338;AC098622;AC_000069;AF110732;BC078771;CH473953;EDM12619;EDM12620;EDM12621;EDM12622;FQ210686;FQ217688;FQ223238;NC_005100;NM_053610;NP_446062;Q9R063	ENSRNOG00000021125;ENSRNOP00000028687;ENSRNOT00000028687	109463862;109644432;149062196;149062197;149062198;149062199;16758403;16758404;20138819;51261174;51261175;6103725;6103726;62642010;62750345;71679547	Q68G22;Q9R063	IPI00205745;IPI00561017;IPI00760113	No ID	PTHR10430;PTHR10430:SF16	-295995962	Prdx5	peroxiredoxin 5	thioredoxin-dependent peroxiredoxin 5; peroxisomal antioxidant enzyme; antioxidant enzyme B166; PLP; prx-V; peroxiredoxin V; thioredoxin peroxidase PMP20; thioredoxin reductase	PRDX5_RAT	Peroxiredoxin-5, mitochondrial	Generic enzyme	Peroxiredoxin-5, mitochondrial						1	0
32	ENSRNOG00000019587	PTPRN	116660	No ID	AC_000077;NC_005108;NM_053881;NP_446333;XM_006245134;XM_017596229;XM_017596230;XM_017596231;XP_006245196;XP_017451718;XP_017451719;XP_017451720	1370362_PM_at;1370362_at;D38222_s_at	10929128;10929129;10929130;10929131;10929132;10929133;10929134;10929135;10929136;10929137;10929138;10929139;10929140;10929141;10929142;10929143;10929144;10929145;10929146;10929147;10929148;10929149;10929150;10929151;10929152;17865691;17865692;17865694;17865695;17865696;17865697;17865698;17865699;17865700;17865701;17865702;17865703;17865704;17865705;17865706;17865707;17865708;17865709;17865710;178…	A_28_P001045;A_28_P001046;A_28_P001047;A_28_P001048;A_28_P001056;A_28_P001225;A_28_P001226;A_28_P001227;A_28_P001228;A_28_P001229;A_28_P001230;A_28_P001231;A_28_P001232;A_28_P001233;A_28_P001234;A_28_P001235;A_28_P001236;A_28_P001237;A_28_P001238;A_28_P001239;A_28_P202823;A_28_P202842;A_28_P202843;A_43_P11025;A_44_P458855;A_86_P04196337;A_86_P04196350;A_86_P04196361;A_86_P04196380	GI_29789304;ILMN_1363020;ILMN_286862	GE1242013	Rn.11097	AAA83235;AAA83235.1;AABR07068084;AAHX01060886;AAHX01060887;AC_000077;BAA07397.1;BAA08254;BAA08254.1;CAA63313;CAA63313.1;CH474004;D38222;D45414;EDL75420;FQ211652;NC_005108;NM_053881;NP_446333;Q63259;U40652;X92563;XM_006245134;XM_017596229;XM_017596230;XM_017596231;XP_006245196;XP_017451718;XP_017451719;XP_017451720	ENSRNOG00000019587;ENSRNOP00000026654;ENSRNOT00000026654	1054834;1054835;109487464;109658148;1113922;1113923;149016174;29789304;29789305;3183542;62655325;62750809;644893;644894;71679496	Q62883;Q63259;Q63795;Q64643	IPI00326514	No ID	PTHR46106;PTHR46106:SF1	-1895516320	Ptprn	protein tyrosine phosphatase, receptor type, N	ICA105; brain-enriched membrane-associated protein tyrosine phosphatase; BEM-3; PTP IA-2; 105 kDa islet cell antigen; PTPLP; R-PTP-N	PTPRN_RAT	Receptor-type tyrosine-protein phosphatase-like N	Generic receptor	Receptor-type tyrosine-protein phosphatase-like N						1	0
33	ENSRNOG00000017194	Peroxiredoxin	117254	No ID	AC_000073;NC_005104;NM_057114;NP_476455	1367613_PM_at;1367613_at;rc_AI010083_at;rc_AI177440_at	10871286;10871287;10871288;10871289;10871290;10871291;10871292;17801282;17801283;17801284;17801285;17801286;17801287;17801288;17801289;5939868;6036573;6125794;6155240;6610030;7278730;7278733;JUC0500004966.rn.1;JUC0500004967.rn.1;JUC0500004968.rn.1;JUC0500004969.rn.1;JUC0500004970.rn.1;PSR0500008800.rn.1;PSR0500008801.rn.1;PSR0500008802.rn.1;PSR0500008803.rn.1;PSR0500008804.rn.1;PSR0500008805.rn.1…	A_28_P066152;A_28_P066153;A_28_P066154;A_28_P066155;A_28_P208790;A_42_P608062;A_43_P14194;A_44_P398167;A_86_P02714964;A_86_P02714976;A_86_P02714984;A_86_P02714996;A_86_P02715003	GI_16923957;ILMN_1372596;ILMN_286037	GE19485;GE21631	Rn.2845	AAH58450;AAH58450.1;AAH88118;AAH88118.1;AAHX01039336;AC126292;AC_000073;BAA06275;BAA06275.1;BC058450;BC088118;CH474008;D30035;EDL90264;FQ209399;FQ219216;FQ219859;NC_005104;NM_057114;NP_476455;Q63716	ENSRNOG00000017194;ENSRNOP00000023132;ENSRNOT00000023132	1060976;1060977;109477134;109657628;149035583;16923957;16923958;2499470;34849850;34849851;34870395;56789699;56789700;62750805;74325652	Q63716	IPI00211779	No ID	PTHR10681;PTHR10681:SF111	-771493227	Prdx1	peroxiredoxin 1	thioredoxin-dependent peroxiredoxin 1; thioredoxin-dependent peroxide reductase 2; heme-binding 23 kDa protein; thioredoxin peroxidase 2	PRDX1_RAT	Peroxiredoxin-1	Generic enzyme							1	0
34	ENSRNOG00000021125	Peroxiredoxin	113898	No ID	AC_000069;NC_005100;NM_053610;NP_446062	1367677_PM_at;1367677_at;rc_AI105266_at	10728240;10728241;10728242;10728243;10728244;10728245;10728246;17639971;17639972;17639973;17639974;17639975;17639976;17639977;5717700;6260006;6270897;6283308;6512535;6526371;6719492;7059973;JUC0100037646.rn.1;JUC0100037647.rn.1;JUC0100037648.rn.1;JUC0100037649.rn.1;JUC0100037650.rn.1;JUC0100037651.rn.1;JUC0100037652.rn.1;JUC0100037653.rn.1;PSR0100067227.rn.1;PSR0100067228.rn.1;PSR0100067229.rn.1;…	A_28_P052694;A_28_P052695;A_28_P052696;A_28_P052698;A_28_P207504;A_43_P12869;A_44_P137618;A_86_P00553319	GI_16758403;ILMN_1363325;ILMN_292805	GE13353	Rn.2944	AAF03751;AAF03751.1;AAH78771;AAH78771.1;AAHX01009338;AC098622;AC_000069;AF110732;BC078771;CH473953;EDM12619;EDM12620;EDM12621;EDM12622;FQ210686;FQ217688;FQ223238;NC_005100;NM_053610;NP_446062;Q9R063	ENSRNOG00000021125;ENSRNOP00000028687;ENSRNOT00000028687	109463862;109644432;149062196;149062197;149062198;149062199;16758403;16758404;20138819;51261174;51261175;6103725;6103726;62642010;62750345;71679547	Q68G22;Q9R063	IPI00205745;IPI00561017;IPI00760113	No ID	PTHR10430;PTHR10430:SF16	-295995962	Prdx5	peroxiredoxin 5	thioredoxin-dependent peroxiredoxin 5; peroxisomal antioxidant enzyme; antioxidant enzyme B166; PLP; prx-V; peroxiredoxin V; thioredoxin peroxidase PMP20; thioredoxin reductase	PRDX5_RAT	Peroxiredoxin-5, mitochondrial	Generic enzyme							1	0
35	ENSRNOG00000003674	Pirin	363465	No ID	AC_000089;NC_005120;NM_001009474;NP_001009474	1377662_PM_at;1377662_at;rc_AI176041_at	10937734;10937735;10937736;10937737;10937738;10937739;10937740;10937741;10937742;10937743;10937744;17877023;17877024;17877025;17877026;17877027;17877028;17877029;17877030;17877031;17877032;17877033;17877034;5702284;5850557;5875197;5897515;5950437;5952076;5956785;6006844;6263201;6266697;6268266;6421175;6689439;6698495;7381097;7381104;JUC0X00005788.rn.1;JUC0X00005789.rn.1;JUC0X00005790.rn.1;JUC0X00…	A_28_P164300;A_28_P164301;A_28_P164302;A_28_P164303;A_28_P164304;A_28_P164305;A_28_P164306;A_28_P217652;A_43_P17743;A_64_P062462;A_86_P07095631;A_86_P07095648;A_86_P07095661;A_86_P07095681;A_86_P07095695;A_86_P07095709;A_86_P07095716;A_86_P07095722;A_86_P07095747;A_86_P07095761;A_86_P07095789;A_86_P07095815;A_86_P07095822;A_86_P07095833;A_86_P07095851;A_86_P07095862;A_86_P07095883;A_86_P07095890;…	GI_57164094;ILMN_1369072;ILMN_286228	GE1134236	Rn.103685	AABR07037820;AABR07037821;AABR07037822;AABR07037823;AABR07037824;AAH88290;AAH88290.1;AAHX01109887;AAHX01109888;AAHX01109889;AAHX01109890;AAHX01109891;AAHX01109892;AAHX01109893;AAHX01109894;AAHX01109895;AC_000089;BC088290;NC_005120;NM_001009474;NP_001009474;Q5M827	ENSRNOG00000003674;ENSRNOP00000004884;ENSRNOT00000004884	109511763;109658149;34880115;56789204;56789205;57164094;57164095;62750821;81883077	Q5M827	IPI00367451	No ID	PTHR13903;PTHR13903:SF8	-307147668	Pir	pirin	pirin (iron-binding nuclear protein); probable quercetin 2,3-dioxygenase PIR; probable quercetinase	PIR_RAT	Pirin	Generic binding protein	Pirin						1	0
36	ENSRNOG00000002358	SCPEP1	114861	No ID	AC_000078;NC_005109;NM_133383;NP_596874;XM_017596951;XP_017452440	1370220_PM_at;1370220_at;rc_AA819533_at	10746139;10746140;10746141;10746142;10746143;10746144;10746145;10746146;10746147;10746148;10746149;10746150;10746151;10746152;10746153;17659910;17659911;17659912;17659913;17659914;17659915;17659916;17659917;17659918;17659919;17659920;17659922;17659923;17659924;JUC1000017559.rn.1;JUC1000017560.rn.1;JUC1000017561.rn.1;JUC1000017562.rn.1;JUC1000017563.rn.1;JUC1000017564.rn.1;JUC1000017565.rn.1;JUC10…	A_28_P074936;A_28_P074937;A_28_P074938;A_28_P074939;A_28_P074940;A_28_P074941;A_28_P074942;A_28_P074943;A_28_P074944;A_28_P074945;A_28_P074946;A_28_P074947;A_28_P074949;A_28_P209552;A_42_P682526;A_44_P1131919;A_44_P292487;A_86_P04544860;A_86_P04544878;A_86_P04544889;A_86_P04544921;A_86_P04544944;A_86_P04544958	GI_19173735;ILMN_1371122;ILMN_269861	GE1206127	Rn.2108	AABR07030207;AABR07072163;AAHX01065402;AAHX01065403;AAK84661;AAK84661.1;AC119015;AC_000078;AF330051;CH473948;EDM05646;EDM05647;EDM05648;FQ235041;NC_005109;NM_133383;NP_596874;Q920A6;XM_017596951;XP_017452440	ENSRNOG00000002358;ENSRNOP00000003219;ENSRNOT00000003219	109492529;109649548;149053829;149053830;149053831;15146426;15146427;19173735;19173736;48474727;62656853;62750810;71679591	Q920A6	IPI00200344;IPI00776506	No ID	PTHR11802;PTHR11802:SF3	-1469864244	Scpep1	serine carboxypeptidase 1	retinoid-inducible serine caroboxypetidase	RISC_RAT	Retinoid-inducible serine carboxypeptidase	Generic protease	Retinoid-inducible serine carboxypeptidase						1	0
37	ENSRNOG00000011815	SGK1	29517	No ID	AC_000069;NC_005100;NM_001193568;NM_001193569;NM_019232;NP_001180497;NP_001180498;NP_062105;XM_006227723;XP_006227785	1367802_PM_at;1367802_at;L01624_at	10717331;10717332;10717333;10717334;10717335;10717336;10717337;10717338;10717339;10717340;10717341;10717342;10717343;10717344;10717345;10717346;17627802;17627803;17627804;17627805;17627806;17627807;17627808;17627809;17627810;17627811;17627812;17627813;17627814;17627815;17627816;17627818;17627819;17627820;19815268;20124730;5657200;5659853;5689565;5701373;5735708;5748540;5841707;5847903;5986887;599…	A_28_P057921;A_28_P057922;A_28_P057923;A_28_P057924;A_28_P057925;A_28_P057926;A_28_P057927;A_28_P057928;A_28_P057929;A_28_P057930;A_28_P057931;A_43_P15282;A_44_P313542;A_86_P00064362;A_86_P00064383	GI_9507092;ILMN_1349269;ILMN_291069	GE1305161	Rn.4636	AAA42137;AAA42137.1;AABR07000719;AABR07000720;AAH78843;AAHX01002117;AAO22055;AC_000069;AY180105;BC078843;CB814192;CH474002;EDL87730;FM042519;FM068981;FM123924;L01624;NC_005100;NM_001193568;NM_001193569;NM_019232;NP_001180497;NP_001180498;NP_062105;Q06226;XM_006227723;XP_006227785	ENSRNOG00000011815;ENSRNOP00000016121;ENSRNOP00000046277;ENSRNOP00000057871;ENSRNOP00000069545;ENSRNOT00000016121;ENSRNOT00000040736;ENSRNOT00000061157;ENSRNOT00000083452	109460684;109644432;149032875;162287344;162287345;27803865;27803866;294636;294637;34853425;51262137;51262138;62750345;730740;74325668;81866148;81910773	Q06226	IPI00231985;IPI00562399;IPI00779040;IPI00991260	No ID	PTHR24356;PTHR24356:SF300	-1044315624	Sgk1	serum/glucocorticoid regulated kinase 1	serine/threonine protein kinase SGK	SGK1_RAT	Serine/threonine-protein kinase Sgk1	Protein kinase	Serine/threonine-protein kinase Sgk1						1	0
38	ENSRNOG00000002115	SOD1	24786	No ID	AC_000079;NC_005110;NM_017050;NP_058746	1367641_PM_at;1367641_at;M21060_s_at;M25157mRNA_i_at;Y00404_s_at	10753005;10753006;10753007;10753008;10753009;10753012;10753013;10753014;17667792;17667793;17667794;17667795;17667796;17667797;17667798;17667799;19763916;19995089;5710865;5933955;5948301;5962754;5963104;6265814;6302503;6354467;7091445;7091455;JUC1100000381.rn.1;JUC1100000382.rn.1;JUC1100000383.rn.1;JUC1100000384.rn.1;JUC1100000385.rn.1;PSR1100000796.rn.1;PSR1100000798.rn.1;PSR1100000799.rn.1;PSR11…	A_28_P155204;A_28_P155205;A_28_P155206;A_28_P216826;A_28_P216827;A_42_P764584;A_43_P14620;A_44_P461197;A_64_P047367;A_86_P04728585;A_86_P04728600	GI_8394327;ILMN_1353544;ILMN_281304	GE19730;GE20304;GE20439;GE21779	Rn.6059	AAA40996;AAA42160;AAA42160.1;AABR07033613;AAH58148;AAH82800;AAH82800.1;AAHX01068230;AC_000079;BC058148;BC082800;CAA29121;CAA29121.1;CAA68465;CAA68465.1;CAA79925.1;CH473989;EDM10681;EDM10682;FQ209495;FQ209941;FQ210282;FQ220715;M21060;M25157;NC_005110;NM_017050;NP_058746;P07632;X05634;X54986;X55395;Y00404;Z21917;Z21918;Z21919;Z21920	ENSRNOG00000002115;ENSRNOP00000002885;ENSRNOT00000002885	109494041;109649549;134625;149059798;149059799;203657;203658;207011;207012;416185;416549;52350648;52350649;57274;57275;57276;62657745;62750811;71679511;818029;81891976;8394327;8394328	P07632	IPI00231643	No ID	PTHR10003;PTHR10003:SF66	-1648523130	Sod1	superoxide dismutase 1	superoxide dismutase 1, soluble	SODC_RAT	Superoxide dismutase [Cu-Zn]	Generic enzyme	Superoxide dismutase [Cu-Zn]						1	0
39	ENSRNOG00000003147	Sequestosome 1(p62)	113894	No ID	AC_000078;NC_005109;NM_175843;NM_181550;NP_787037;NP_853528;XM_006246213;XM_006246214;XM_006246215;XP_006246275;XP_006246276;XP_006246277	1371220_PM_at;1371220_at;1371221_PM_at;1371221_at;1371353_PM_at;1371353_at;1389381_PM_at;1389381_at;AF053095_at;Y08355cds#2_at;rc_AI180281_at	10742388;10742389;10742390;10742391;10742392;10742393;10742395;10742396;10742397;10742399;10742400;10742401;17655823;17655824;17655825;17655829;17655831;17655833;17655835;17655836;5688996;5703646;5771715;5812280;5887002;5892734;5985891;6208154;6293429;6364872;6370461;7077001;JUC1000013277.rn.1;JUC1000013278.rn.1;JUC1000013279.rn.1;JUC1000013280.rn.1;JUC1000013281.rn.1;JUC1000013282.rn.1;JUC100001…	A_28_P079049;A_28_P079050;A_28_P079052;A_28_P079054;A_28_P079055;A_43_P15240;A_44_P107199;A_44_P1083737;A_44_P367550;A_44_P367551;A_44_P367556;A_44_P550423;A_64_P149735;A_86_P04418557;A_86_P04418567;A_86_P04418576;A_86_P04418584	GI_31581535;GI_33413432;ILMN_1375496;ILMN_1376089;ILMN_1376894;ILMN_291126;ILMN_60676	GE1167050;GE18642;GE18739	Rn.107103	AABR07029584;AAC28626;AAH61575;AAH61575.1;AAHX01063766;AAO15463;AAO15463.1;AC_000078;AF053095;AF439403;BC061575;CAA69642;CAA69642.1;CH473948;EDM04255;EDM04256;EDM04257;EDM04258;FQ225585;FQ235251;NC_005109;NM_175843;NM_181550;NP_787037;NP_853528;O08623;XM_006246213;XM_006246214;XM_006246215;XP_006246275;XP_006246276;XP_006246277;Y08355	ENSRNOG00000003147;ENSRNOP00000004308;ENSRNOP00000056021;ENSRNOT00000004308;ENSRNOT00000059255	109492529;109649548;149052438;149052439;149052440;149052441;1938243;1938245;27462492;27462493;31581536;33413432;33413433;3366796;3366797;38494397;38494398;62656472;62750810;71679591;77416574;78185889;81861004;81861484	O08623;Q8CH59	IPI00194561;IPI00231072;IPI00331855;IPI00654459;IPI00817053;IPI00949819	No ID	PTHR15090;PTHR15090:SF0	-1510680179	Sqstm1	sequestosome 1	oxidative stress induced; PKC-zeta-interacting protein; ubiquitin-binding protein p62; protein kinase C-zeta-interacting protein	SQSTM_RAT	Sequestosome-1	Generic binding protein	Sequestosome-1						1	0
40	ENSRNOG00000022189	TIP30	292935	No ID	AC_000069;NC_005100;NM_001106263;NP_001099733;XM_006229249;XM_006229250;XM_006229251;XP_006229311;XP_006229312;XP_006229313	1390208_PM_at;1390208_at;rc_AI059290_at	10707230;10707231;10707232;10707233;10707234;10707235;10707236;17616771;17616772;17616773;17616774;17616775;17616776;17616777;17616778;17616779;5692185;5767357;5812202;6080597;6161885;6174663;6199179;6444115;6543321;7031820;7031821;7031822;7031823;7031826;7031827;7031828;7031829;7031830;JUC0100007037.rn.1;JUC0100007038.rn.1;JUC0100007039.rn.1;JUC0100007040.rn.1;PSR0100012565.rn.1;PSR0100012566.rn…	A_28_P041314;A_28_P041316;A_28_P041317;A_28_P041318;A_42_P799494;A_44_P1057585	GI_34856129;ILMN_1375028;ILMN_283393	GE1183034	Rn.138436	AABR07003311;AAHX01005186;AAI58804;AC_000069;AIZ76541;BC158803;CH473979;EDM07221;EDM07222;FQ229069;KJ160370;NC_005100;NM_001106263;NP_001099733;XM_006229249;XM_006229250;XM_006229251;XP_006229311;XP_006229312;XP_006229313	ENSRNOG00000022189;ENSRNOP00000030758;ENSRNOT00000036258	109462014;109462015;109462021;109644432;149055790;149055791;157820187;165971002;165971003;166158326;34856129;34856130;62639997;62750345;74325698	No ID	IPI00364324;IPI00781295	No ID	No ID	-1961917768	Htatip2	HIV-1 Tat interactive protein 2	HIV-1 tat interactive protein 2, homolog	Htatip2_predicted	HIV-1 tat interactive protein 2, homolog (human) (predicted)	Protein kinase	HIV-1 tat interactive protein 2, homolog (human) (predicted)						1	0
41	ENSRNOG00000001766	TfR1	64678	No ID	AC_000079;NC_005110;NM_022712;NP_073203;XM_006248462;XM_006248463;XP_006248524;XP_006248525	1371113_PM_a_at;1371113_a_at;1388750_PM_at;1388750_at;M58040_at;rc_AI237645_at	10754785;10754786;10754787;10754788;10754789;10754790;10754791;10754792;10754793;10754794;10754795;10754796;10754797;10754798;10754799;10754800;10754801;10754802;17669755;17669756;17669757;17669758;17669759;17669760;17669761;17669762;17669763;17669764;17669765;17669766;17669767;17669768;17669769;17669770;17669771;17669772;17669773;17669774;17669775;5649068;5709075;5750427;5787004;5826456;6067776;…	A_28_P153770;A_28_P153771;A_28_P153772;A_28_P153773;A_28_P153774;A_28_P153775;A_28_P153776;A_28_P153819;A_28_P153841;A_28_P153842;A_28_P153843;A_28_P153844;A_28_P153845;A_28_P153846;A_28_P153848;A_28_P153849;A_28_P153850;A_28_P216709;A_28_P216719;A_43_P15662;A_44_P214811;A_44_P313767;A_86_P04845116;A_86_P04845147	GI_62657999;ILMN_1360908;ILMN_279163	GE16781;GE16866	Rn.98672	AAA42273;AAA42273.1;AAHX01069834;AAHX01069835;AC136847;AC_000079;AI029320;BP500872;CA509549;CB700894;CB762571;CB809947;CH473967;CO398424;CV111368;CV117299;CV117527;EDM11405;EDM11405.1;EDM11406;EDM11407;EDM11408;FM033330;FM123390;M58040;NC_005110;NM_022712;NP_073203;Q99376;XM_006248462;XM_006248463;XP_006248524;XP_006248525	ENSRNOG00000001766;ENSRNOP00000002407;ENSRNOT00000002407	109493399;109493400;109494512;109494513;109494568;109649549;149060691;149060692;149060693;149060694;20140355;207463;207464;207887945;207912578;25000503;281306745;281306746;29758042;29850962;29931355;34869631;4297755;49580340;51625094;51636985;51637441;62750811;71679533;85985464	G3V679;Q99376	IPI00363550	No ID	PTHR10404;PTHR10404:SF26	-2081901630	Tfrc	transferrin receptor	TR; tfR1; tfR	TFR1_RAT	Transferrin receptor protein 1	Generic receptor	Transferrin receptor protein 1						1	0
42	ENSRNOG00000012081	Thioredoxin	116484	No ID	AC_000073;NC_005104;NM_053800;NP_446252	1398839_PM_at;1398839_at;rc_AA944316_at	10877005;10877008;10877009;10877010;10877011;17807531;17807533;17807534;17807535;17807536;5645724;5838471;6368889;6578047;7286798;JUC0500011737.rn.1;JUC0500011738.rn.1;JUC0500011739.rn.1;PSR0500020863.rn.1;PSR0500020864.rn.1;PSR0500020865.rn.1;PSR0500020866.rn.1;TC0500002825.rn.1;TC0500002825.rn.2	A_28_P068156;A_28_P068157;A_28_P068158;A_28_P068159;A_28_P068160;A_28_P068161;A_42_P689013;A_86_P02555088;A_86_P02555104	GI_16758643;GI_42476285;ILMN_1371958;ILMN_2038783;ILMN_2038784;ILMN_284667	GE13574	Rn.29777	AAG49923;AAG49923.1;AAH58454;AAH58454.1;AAHX01037021;AC134204;AC_000073;AF311055;BC058454;CAA33019.1;CH474039;EDL91664;FQ209943;FQ210839;FQ211744;FQ216849;FQ217822;FQ221646;NC_005104;NM_053800;NP_446252;P11232;X14878	ENSRNOG00000012081;ENSRNOP00000016447;ENSRNOT00000016447	109476564;109657628;12247527;12247528;135776;148747462;149037133;16758644;34849733;34849734;57385;57386;62649101;62750805;74325618	P11232	IPI00231368	No ID	PTHR10438;PTHR10438:SF18	-1752913034	Txn1	thioredoxin 1	trx	THIO_RAT	Thioredoxin	Generic binding protein	Thioredoxin	PX12					1	0
43	ENSRNOG00000032917	ZFAND2A	360772	No ID	AC_000080;NC_005111;NM_001008363;NP_001008364	1373767_PM_at;1373767_at;rc_AI059386_at	10757082;10757083;10757084;10757085;10757086;10757087;10757088;10757089;17672229;17672230;17672231;17672232;17672233;17672234;17672235;17672236;17672237;5772159;5865622;5892412;6126690;6244661;6247135;6572737;6624724;6625385;6742891;7096947;JUC1200001340.rn.1;JUC1200001341.rn.1;JUC1200001342.rn.1;JUC1200001343.rn.1;JUC1200001344.rn.1;JUC1200001345.rn.1;JUC1200001346.rn.1;JUC1200001347.rn.1;PSR120…	A_28_P104481;A_28_P104482;A_28_P104484;A_28_P104485;A_28_P104486;A_42_P457692;A_44_P290570;A_86_P04934991;A_86_P04935000;A_86_P04935012;A_86_P04935022	GI_56605801;ILMN_1370665;ILMN_291230	GE1112268	Rn.19157	AABR07072277;AAH85928;AAH85928.1;AAHX01071506;AC_000080;BC085928;CH474012;EDL89762;NC_005111;NM_001008363;NP_001008364;Q5U2P3	ENSRNOG00000032917;ENSRNOP00000043105;ENSRNOP00000069561;ENSRNOT00000047634;ENSRNOT00000083814	109496726;109649550;149035042;55250773;55250774;56605801;56605802;62658698;62750812;71679488;81883470	Q5U2P3	IPI00363605	No ID	PTHR14677;PTHR14677:SF11	-1437316831	Zfand2a	zinc finger AN1-type containing 2A	zinc finger, AN1-type domain 2A	ZFN2A_RAT	AN1-type zinc finger protein 2A	Generic binding protein	AN1-type zinc finger protein 2A						1	0
44	ENSRNOG00000020298		293524	No ID	AC_000069;NC_005100;NM_001011936;NP_001011936	1390026_PM_at;1390026_at;rc_AA859362_at;rc_AI231792_at	10711401;10711403;10711404;10711405;10711406;10711407;10711408;10711409;17621224;17621225;17621226;17621227;17621228;17621229;17621230;5634376;5940560;6061045;6361850;6522097;6672864;6677640;6740555;7037255;7037256;JUC0100011919.rn.1;JUC0100011920.rn.1;JUC0100011921.rn.1;PSR0100021060.rn.1;PSR0100021061.rn.1;PSR0100021062.rn.1;PSR0100021063.rn.1;PSR0100021064.rn.1;TC0100002689.rn.1;TC0100002689.r…	A_28_P035598;A_28_P035599;A_28_P035600;A_42_P772878;A_86_P00484902;A_86_P00484917;A_86_P00484933;A_86_P00484962;A_86_P00484977	GI_58865449;GI_62641367;ILMN_1375617;ILMN_1376646;ILMN_300328;ILMN_59870	GE14780	Rn.46304	AABR07005786;AAH85857;AAHX01008584;ABG23394;AC_000069;BC085857;CH473956;DQ631552;EDM17171;NC_005100;NM_001011936;NP_001011936	ENSRNOG00000020298;ENSRNOP00000027616;ENSRNOT00000027616	108937163;108937164;109463005;109644432;123792837;149067619;55249758;55249759;58865449;58865450;62641472;62750345;74325761;81883510	No ID	IPI00203974	No ID	No ID	-1404721033	Bag3	BAG cochaperone 3	Bcl2-associated athanogene 3	Bag3_(RAT)_transcript	BAG cochaperone 3 transcript	RNA							1	0
45	ENSRNOG00000001785		303828	No ID	AC_000079;NC_005110;NM_001107082;NP_001100552;XM_017597979;XP_017453468	1382122_PM_at;1382122_at;1383447_PM_at;1383447_at;rc_AI101323_at	10752034;10752035;10752036;10752038;10752039;10752040;10752041;10752042;10752043;10752044;10752045;17666684;17666685;17666686;17666687;17666688;17666689;17666690;17666691;17666692;17666693;17666694;17666695;17666697;17666698;5677521;5755456;5769950;5861905;5866419;5935367;6054391;6084759;6127285;6273383;6285823;6316869;6319989;6373113;6510951;6574116;6591511;6633139;6733412;7089499;JUC1100002698.…	A_28_P109459;A_28_P109461;A_28_P151283;A_28_P151284;A_28_P151285;A_28_P151286;A_28_P151287;A_28_P151288;A_28_P151289;A_28_P151290;A_28_P151292;A_28_P151293;A_28_P216496;A_28_P216497;A_28_P216498;A_42_P789330;A_43_P19480;A_43_P20629;A_44_P263117;A_44_P635089	No ID	GE13873	Rn.18397	AABR07034638;AAHX01070197;AAHX01070198;AAHX01070199;AC_000079;CH473999;EDL78049;NC_005110;NM_001107082;NP_001100552;XM_017597979;XP_017453468	ENSRNOG00000001785;ENSRNOP00000002445;ENSRNOT00000002445	109493466;109493467;109494636;109494637;109494825;109649549;149019901;157819150;157819151;34869631;62750811;74325674	No ID	IPI00362135	No ID	No ID	-1629066276	Etv5	ETS variant transcription factor 5	ets variant gene 5 (ets-related molecule); ets variant 5	Etv5_(RAT)_transcript	ETS variant transcription factor 5 transcript	RNA							1	0
46	ENSRNOG00000009540		266769	No ID	AC_000073;NC_005104;NM_153727;NP_714949;XM_006239006;XP_006239068	No ID	10872626;10872627;17802767;17802768;5783063;6085794;6665524;7280238;7280239;PSR0500028165.rn.1;TC0500003769.rn.1;TC0500003769.rn.2	A_28_P061895;A_28_P061896;A_28_P208451;A_44_P1106112;A_44_P278407;A_44_P463691;A_64_P036656;A_86_P02759531	GI_24415395;ILMN_1365954;ILMN_297928	GE1177530	Rn.83629	AAA73559;AAA73559.1;AABR07050109;AAHX01040107;AC_000073;AJ427482;CAD20634;CAD20634.1;CH473968;EDL80660;EDL80660.1;L32829;NC_005104;NM_153727;NP_714949;Q8K1Q3;XM_006239006;XP_006239068	ENSRNOG00000009540;ENSRNOP00000068107;ENSRNOP00000068417;ENSRNOT00000012710;ENSRNOT00000076866	109477824;109657628;149024163;21322701;21322702;24415395;24415396;254799671;34871981;602323;602324;62750805;71679532	Q63230;Q8K1Q3	IPI00200414	No ID	PTHR22750;PTHR22750:SF39	-499120743	Gpr3	G protein-coupled receptor 3	G protein-coupled receptor R4	Gpr3_(RAT)_transcript	G protein-coupled receptor 3 transcript	RNA							1	0
47	ENSRNOG00000022189		292935	No ID	AC_000069;NC_005100;NM_001106263;NP_001099733;XM_006229249;XM_006229250;XM_006229251;XP_006229311;XP_006229312;XP_006229313	1390208_PM_at;1390208_at;rc_AI059290_at	10707230;10707231;10707232;10707233;10707234;10707235;10707236;17616771;17616772;17616773;17616774;17616775;17616776;17616777;17616778;17616779;5692185;5767357;5812202;6080597;6161885;6174663;6199179;6444115;6543321;7031820;7031821;7031822;7031823;7031826;7031827;7031828;7031829;7031830;JUC0100007037.rn.1;JUC0100007038.rn.1;JUC0100007039.rn.1;JUC0100007040.rn.1;PSR0100012565.rn.1;PSR0100012566.rn…	A_28_P041314;A_28_P041316;A_28_P041317;A_28_P041318;A_42_P799494;A_44_P1057585	GI_34856129;ILMN_1375028;ILMN_283393	GE1183034	Rn.138436	AABR07003311;AAHX01005186;AAI58804;AC_000069;AIZ76541;BC158803;CH473979;EDM07221;EDM07222;FQ229069;KJ160370;NC_005100;NM_001106263;NP_001099733;XM_006229249;XM_006229250;XM_006229251;XP_006229311;XP_006229312;XP_006229313	ENSRNOG00000022189;ENSRNOP00000030758;ENSRNOT00000036258	109462014;109462015;109462021;109644432;149055790;149055791;157820187;165971002;165971003;166158326;34856129;34856130;62639997;62750345;74325698	No ID	IPI00364324;IPI00781295	No ID	No ID	-1961917768	Htatip2	HIV-1 Tat interactive protein 2	HIV-1 tat interactive protein 2, homolog	Htatip2_(RAT)_transcript	HIV-1 Tat interactive protein 2 transcript	RNA							1	0
48	ENSRNOG00000021110		295264	No ID	AC_000070;NC_005101;NM_001013912;NP_001013934	1371692_PM_at;1371692_at;rc_AI009661_at;rc_AI071949_at	10824965;10824966;10824967;10824968;17749411;17749412;17749413;17749414;6197076;6369997;6634131;7211447;7211449;JUC0200016254.rn.1;PSR0200028705.rn.1;PSR0200028706.rn.1;PSR0200028707.rn.1;PSR0200028710.rn.1;PSR0200028711.rn.1;TC0200004202.rn.1;TC0200004202.rn.2	A_44_P203793;A_64_P014717;A_86_P01187557;A_86_P01187572;A_86_P01187625;A_86_P01187639;A_86_P01187657;A_86_P01187664;A_86_P01187680;A_86_P01187693;A_86_P01187706;A_86_P01187736;A_86_P01187744;A_86_P01187753;A_86_P01187763;A_86_P01187776;A_86_P01187788;A_86_P01187792;A_86_P01187799	GI_62643886;ILMN_1650165;ILMN_278993	GE1220094;GE1300407	Rn.144837	AAH87583;AAH87583.1;AAH94215;AAH94215.1;AAHX01018879;AAHX01018880;AC094497;AC_000070;BC087583;BC094215;CH474015;EDL85728;EDL85729;NC_005101;NM_001013912;NP_001013934;Q5M971	ENSRNOG00000021110;ENSRNOP00000028664;ENSRNOT00000028664	109467367;109649558;149030691;149030692;56541035;56541036;61211286;62078554;62078555;62644039;62750359;62825987;62825988;74325638	Q52KR8;Q5M971	IPI00208077	No ID	PTHR15404;PTHR15404:SF2	-1280115086	Mllt11	MLLT11, transcription factor 7 cofactor	AF1Q protein; translocated to, 11; myeloid/lymphoid or mixed-lineage leukemia; translocated to, 11; myeloid/lymphoid or mixed-lineage leukemia (trithorax homolog, Drosophila); translocated to, 11; myeloid/lymphoid or mixed-lineage leukemia (trithorax homolog, Drosophila)	Mllt11_(RAT)_transcript	MLLT11, transcription factor 7 cofactor transcript	RNA							1	0
49	ENSRNOG00000001628		25510	No ID	AC_000079;NC_005110;NM_001270538;NM_013002;NP_001257467;NP_037134	1368145_PM_at;1368145_at;M24852_at	10750505;10750506;10750507;10750508;10750509;10750510;17664979;17664980;17664982;17664983;17664984;20060237;5644489;5764623;6289203;6289674;6612513;6691458;7087157;7087159;7087160;7087161;JUC1100000907.rn.1;JUC1100000908.rn.1;JUC1100000909.rn.1;JUC1100000910.rn.1;JUC1100000911.rn.1;PSR1100001779.rn.1;PSR1100001780.rn.1;PSR1100001783.rn.1;PSR1100001785.rn.1;TC1100000361.rn.1;TC1100000361.rn.2;TC11…	A_28_P153082;A_28_P216648;A_42_P818792;A_44_P346637;A_64_P149562;A_86_P04750907;A_86_P04750938;A_86_P04750953;A_86_P04750966;A_86_P04750979;A_86_P04750992;A_86_P04751007;A_86_P04751025;A_86_P04751044;A_86_P04751055;A_86_P04751077;A_86_P04751104;A_86_P04751135	GI_42476146;ILMN_1357041;ILMN_291362	GE1126416	Rn.9736	AAA41828;AAA41828.1;AABR07033707;AABR07072227;AAH59147;AAH59147.1;AAHX01068498;AAHX01068499;AAHX01068500;AAHX01068501;AAHX01068502;AAHX01068503;AC142238;AC_000079;AJ493658;BC059147;BG665749;BG666168;CAD38515;CB613293;CH473967;EDM10956;EDM10957;EDM10958;FQ097405;FQ211827;FQ212601;M24852;NC_005110;NM_001270538;NM_013002;NP_001257467;NP_037134;P63055	ENSRNOG00000001628;ENSRNOP00000002221;ENSRNOP00000057764;ENSRNOT00000002221;ENSRNOT00000061047	109494568;109649549;149060242;149060243;149060244;206085;206086;23477206;23477207;37589617;37589618;42476146;52001082;62657745;62750811;6981340;71679533;81866434	P07734;P63055;Q63890	IPI00193173;IPI00781825	No ID	PTHR15359;PTHR15359:SF7	-1071202149	Pcp4	Purkinje cell protein 4	Neuron specific protein PEP-19 (Purkinje cell protein 4); brain-specific antigen PCP-4; brain-specific polypeptide PEP-19	Pcp4_(RAT)_transcript	Purkinje cell protein 4 transcript	RNA							1	0
50	ENSRNOG00000015354		54349	No ID	AC_000077;NC_005108;NM_019363;NP_062236;XR_594396	1387376_PM_at;1387376_at;rc_AA926200_at	10923393;10923394;10923395;10923396;10923397;10923398;10923399;10923400;10923401;10923402;10923403;10923404;10923406;10923407;10923408;10923409;10923410;10923411;10923412;10923413;10923414;10923415;10923416;10923417;10923418;10923419;10923420;10923421;10923422;10923423;10923424;10923425;10923426;10923427;10923428;10923429;10923430;10923431;17859335;17859336;17859337;17859338;17859341;17859342;178…	A_28_P000482;A_28_P000483;A_28_P000484;A_28_P000485;A_28_P000486;A_28_P000487;A_28_P000488;A_28_P000489;A_28_P000490;A_28_P000491;A_28_P000492;A_28_P000493;A_28_P000494;A_28_P000495;A_28_P000496;A_28_P000497;A_28_P000499;A_28_P000500;A_28_P000501;A_28_P000502;A_28_P000503;A_28_P000504;A_28_P000505;A_28_P000506;A_28_P000507;A_28_P000508;A_28_P000509;A_28_P000510;A_28_P000511;A_28_P000512;A_28_P202…	GI_32996706;ILMN_1370454;ILMN_272302	GE1200304;GE20685;GE20819	Rn.15681	AABR07067808;AABR07067809;AABR07067810;AAD16999;AAD16999.1;AAD17000;AAD17000.1;AAHX01060222;AAHX01060223;AAHX01060224;AAHX01060225;AC_000077;AF110477;AF110478;CH473965;EDL99010;NC_005108;NM_019363;NP_062236;Q9Z0U5;XR_594396	ENSRNOG00000015354;ENSRNOP00000059651;ENSRNOT00000068633;ENSRNOT00000092805;ENSRNOT00000092872	109487260;109658148;149046117;20978407;32996706;32996707;4324709;4324710;4324711;4324712;62655325;62750809;74325732	Q9R240;Q9Z0U5	IPI00208185;IPI00777373;IPI00952034	No ID	PTHR11908;PTHR11908:SF86	-876853412	Aox1	aldehyde oxidase 1	aldehyde oxidase (female form); azaheterocycle hydroxylase 1	Aox1_(RAT)_transcript	aldehyde oxidase 1 transcript	RNA							1	0
51	ENSRNOG00000025164		25334	No ID	AC_000080;NC_005111;NM_012863;NP_036995;XM_008768941;XP_008767163	1387212_PM_at;1387212_at;U58279_at	10760304;10760305;10760306;17675928;17675929;17675930;17675931;17675932;19735164;20008057;5761088;5765236;5898508;5912282;5957184;6122272;6139008;6223121;6385311;6549087;6686977;7100306;JUC1200005471.rn.1;PSR1200009416.rn.1;PSR1200009418.rn.1;TC1200001104.rn.1;TC1200001104.rn.2	A_28_P101268;A_28_P101269;A_28_P101270;A_28_P101289;A_28_P101290;A_28_P101291;A_28_P101292;A_28_P101293;A_28_P101294;A_28_P101295;A_28_P101296;A_28_P101297;A_28_P101298;A_28_P101299;A_28_P211986;A_28_P211987;A_43_P11589;A_64_P092026;A_86_P04920726	GI_62658420;ILMN_1376408;ILMN_49370	GE16043;GE18706;GE18803;GE20016;GE20146	Rn.9897	AABR07035386;AAC53111;AAC53111.1;AAF17707;AAF17707.1;AAH61868;AAH61868.1;AAHX01071225;AC_000080;AF049874;BC061868;CH474012;EDL89638;NC_005111;NM_012863;NP_036995;P70562;U58279;XM_008768941;XP_008767163	ENSRNOG00000025164;ENSRNOP00000035219;ENSRNOT00000037251	109496726;109649550;149034918;1575131;1575132;34870462;38197383;38197384;50400710;62750812;6578127;6578128;6981205;6981206;71679488	P70562	IPI00189717	No ID	PTHR19290;PTHR19290:SF97	-718217208	Bhlha15	basic helix-loop-helix family, member a15	basic helix-loop-helix domain containing, class B, 8; Basic helix-loop-helix transcription factor (bHlH); muscle, intestine and stomach expression 1; class B basic helix-loop-helix protein 8; MIST-1	Bhlha15_(RAT)_transcript	basic helix-loop-helix family, member a15 transcript	RNA							1	0
52	ENSRNOG00000016452		298400	No ID	AC_000073;NC_005104;NM_001013092;NP_001013110;XM_006238050;XM_008763672;XP_006238112;XP_008761894	1372990_PM_at;1372990_at;rc_AI179264_at	10868529;10868530;10868531;10868533;10868534;10868535;10868536;10868537;10868538;10868539;10868540;17798288;17798289;17798290;17798291;17798292;17798293;17798294;17798295;17798297;17798298;17798299;17798300;5752284;5800203;5827437;5991086;6011367;6205072;6285548;6591423;6638002;6685843;6727284;6735069;6739797;7274523;7274524;7274526;7274527;7274528;7274529;7274530;7274531;JUC0500001808.rn.1;JUC05…	A_28_P060353;A_28_P060354;A_28_P060355;A_28_P060356;A_28_P060357;A_28_P060358;A_28_P060359;A_28_P208294;A_28_P208295;A_44_P119435;A_44_P119442;A_86_P02510888;A_86_P02510909	GI_61556929;ILMN_1353224;ILMN_279113	GE1101341;GE1228845	Rn.234546	AAH62241;AAHX01036398;AC121204;AC_000073;AIE90091;BC062241;CH473962;EDL98755;EDL98756;FQ219084;KJ817427;NC_005104;NM_001013092;NP_001013110;XM_006238050;XM_008763672;XP_006238112;XP_008761894	ENSRNOG00000016452;ENSRNOP00000061486;ENSRNOP00000072482;ENSRNOT00000065909;ENSRNOT00000085311	109476445;109657628;149045755;149045756;34935184;38328253;38328254;61556929;61556930;62750805;71679538;81885240	No ID	IPI00365094;IPI00951375	No ID	No ID	-1732205398	Creb3	cAMP responsive element binding protein 3		Creb3_(RAT)_transcript	cAMP responsive element binding protein 3 transcript	RNA							1	0
53	ENSRNOG00000020206		171293	No ID	AC_000069;NC_005100;NM_134334;NP_599161	1367651_PM_at;1367651_at;X54467_at;rc_AI235585_s_at	10726979;10726980;10726981;10726982;10726983;10726984;10726985;10726986;10726987;10726988;17638603;17638604;17638605;17638606;17638608;17638609;17638610;17638611;17638612;17638613;17638614;5713093;5860619;5886758;5889994;6186299;6219137;6263857;6359620;6363936;6403320;6463711;6609185;7058918;JUC0100030856.rn.1;JUC0100030857.rn.1;JUC0100030858.rn.1;JUC0100030859.rn.1;JUC0100030860.rn.1;JUC01000308…	A_28_P057510;A_28_P057511;A_28_P057512;A_28_P057513;A_28_P057514;A_28_P057515;A_28_P057516;A_28_P057517;A_28_P057518;A_43_P13241;A_86_P00531659;A_86_P00531675;A_86_P00531704	GI_42476044;ILMN_1358267;ILMN_274720	GE1208880;GE21105;GE22200	Rn.11085	AAH62032;AAHX01009092;AAHX01009093;AC132720;AC_000069;BC062032;CAA38349;CAA38349.1;CH473953;EDM12124;EDM12125;EDM12126;FQ213891;FQ228180;FQ232703;NC_005100;NM_134334;NP_599161;P24268;X54467	ENSRNOG00000020206;ENSRNOP00000027407;ENSRNOT00000027407	109463862;109644432;115720;149061701;149061702;149061703;38303992;38303993;42476044;42476045;55881;55882;62642010;62750345;71679547;81911291	P24268	IPI00212731;IPI00389830;IPI00421525	No ID	PTHR13683;PTHR47966;PTHR47966:SF42	-1894274441	Ctsd	cathepsin D		Ctsd_(RAT)_transcript	cathepsin D transcript	RNA							1	0
54	ENSRNOG00000017506		116561	No ID	AC_000085;NC_005116;NM_053835;NP_446287;XM_006253595;XP_006253657	1367907_PM_a_at;1367907_a_at;M15883_at;M15883_g_at;rc_AI172090_s_at	10794159;10794160;10794161;10794162;10794163;10794164;10794165;10794166;10794167;17714551;17714552;17714553;17714554;17714555;17714556;17714557;17714558;5935719;6075082;6174780;6315585;6458389;6605042;6661728;7155636;JUC1700000842.rn.1;JUC1700000843.rn.1;JUC1700000844.rn.1;JUC1700000845.rn.1;JUC1700000846.rn.1;JUC1700000847.rn.1;PSR1700001569.rn.1;PSR1700001570.rn.1;PSR1700001571.rn.1;PSR17000015…	A_28_P195644;A_28_P195645;A_28_P195646;A_28_P220622;A_28_P220623;A_43_P12951;A_44_P338680;A_64_P050865;A_64_P089155;A_86_P06199934;A_86_P06199947;A_86_P06199963;A_86_P06199972;A_86_P06199977;A_86_P06199993;A_86_P06200003	GI_16758689;ILMN_1355578;ILMN_273463	GE1201700	Rn.3440	AAA40890;AAA40890.1;AAA40891;AAA40891.1;AABR07027008;AAHX01090016;AC_000085;CH474032;EDL94040;EDL94041;EDL94042;EDL94043;EDL94044;FQ213176;FQ213983;FQ229322;L01561;L01562;M15883;M19262;NC_005116;NM_053835;NP_446287;P08082;XM_006253595;XP_006253657	ENSRNOG00000017506;ENSRNOP00000023651;ENSRNOT00000023651	109505484;109649555;116507;149039924;149039925;149039926;149039927;149039928;16758689;16758690;203358;203359;203360;203361;203484;203485;34873863;62750817;71679468	P08082	IPI00207308;IPI00230927	No ID	PTHR10639;PTHR10639:SF28	-1602953690	Cltb	clathrin, light chain B	clathrin, light polypeptide (Lcb); clathrin, light chain (Lcb); lcb	Cltb_(RAT)_transcript	clathrin, light chain B transcript	RNA							1	0
55	ENSRNOG00000050190		497010	No ID	AC_000071;NC_005102;NM_001010968;NP_001010968;XM_017591971;XP_017447460	1372579_PM_at;1372579_at;rc_AA997851_at	JUC0300001750.rn.1;JUC0300001751.rn.1;JUC0300001752.rn.1;JUC0300001753.rn.1;JUC0300001754.rn.1;JUC0300001755.rn.1;JUC0300001756.rn.1;JUC0300001757.rn.1;JUC0300001758.rn.1;JUC0300001759.rn.1;JUC0300001760.rn.1;JUC0300001761.rn.1;JUC0300001762.rn.1;JUC0300001763.rn.1;JUC0300001764.rn.1;JUC0300001765.rn.1;JUC0300001766.rn.1;JUC0300001767.rn.1;JUC0300001768.rn.1;JUC0300001769.rn.1;JUC0300001770.rn.1;…	A_43_P21587;A_44_P474559	No ID	No ID	Rn.187025	AABR07051450;AABR07051451;AAHX01020782;AAHX01020783;AAHX01020784;AAI05861;AAS67893;AC_000071;AY562420;BC105860;CH474001;EDL93221;NC_005102;NM_001010968;NP_001010968;XM_017591971;XP_017447460	ENSRNOG00000050190;ENSRNOP00000066355;ENSRNOP00000066838;ENSRNOT00000071801;ENSRNOT00000074562	109469786;109649722;123780612;149039001;45550266;45550267;58219539;74325669;76779811;76779812;77812700;81870732	No ID	IPI00454534;IPI00655279	No ID	No ID	-1372373996	Eng	endoglin		Eng_(RAT)_transcript	endoglin transcript	RNA							1	0
56	ENSRNOG00000020843		29292	No ID	AC_000069;NC_005100;NM_022500;NP_071945	1367559_PM_at;1367559_at;AA800499_at;rc_AI169883_f_at;rc_AI231807_at;rc_AI231807_g_at	10721827;10721828;10721829;10721830;10721831;10721832;10721833;10872743;17632887;17632888;17632889;17632890;17632891;17632892;17632893;19941951;5696118;5712967;6024318;6072981;6204932;6607151;6714156;7051011;7051014;7051015;7280360;JUC0100024861.rn.1;JUC0100024862.rn.1;JUC0100024863.rn.1;JUC0100024864.rn.1;PSR0100044004.rn.1;PSR0100044005.rn.1;PSR0100044006.rn.1;PSR0100044007.rn.1;PSR0100044012.r…	A_28_P043637;A_28_P050317;A_28_P050414;A_42_P541032;A_42_P541034;A_44_P114869;A_44_P1158929;A_44_P1360427;A_44_P1364376;A_44_P1367125;A_44_P1367828;A_44_P1368040;A_44_P149188;A_44_P149190;A_64_P004348;A_64_P116274	GI_31542824;ILMN_1366981;ILMN_62100	GE1266242	Rn.119282;Rn.1905	AAA41152;AAA41152.1;AAA41154;AAA41154.1;AAA41155;AAA41155.1;AAB19110;AAH61525;AAH61525.1;AAH86583;AAH86583.1;AAH88756;AAH88756.1;AAHX01005022;AC128792;AC_000069;BC061525;BC086583;BC088756;CH473979;EDM07351;FQ209407;FQ209694;FQ209816;FQ218577;FQ219483;FQ219685;FQ219809;FQ219930;FQ220095;FQ220123;FQ220243;FQ220651;FQ220814;FQ220884;FQ221898;FQ222411;FQ223227;FQ224243;FQ226019;FQ226254;FQ226458;FQ22…	ENSRNOG00000020843;ENSRNOP00000028315;ENSRNOT00000028315	109462021;109644432;122065188;149055920;1675360;1675361;204122;204123;204130;204131;204132;204133;38181802;38181803;55778686;55778687;56788989;56788990;62639997;62750345;74325698;81861716;84000578;84000579	P02793;Q6P7T1	IPI00679203;IPI00882489	No ID	PTHR11431	-1883195448	Ftl1	ferritin light chain 1	ferritin L subunit 1; ferritin, light polypeptide	LOC100360087_(RAT)_transcript	ferritin light chain 1-like transcript	RNA							1	0
57	ENSRNOG00000020843		29292	No ID	AC_000069;NC_005100;NM_022500;NP_071945	1367559_PM_at;1367559_at;AA800499_at;rc_AI169883_f_at;rc_AI231807_at;rc_AI231807_g_at	10721827;10721828;10721829;10721830;10721831;10721832;10721833;10872743;17632887;17632888;17632889;17632890;17632891;17632892;17632893;19941951;5696118;5712967;6024318;6072981;6204932;6607151;6714156;7051011;7051014;7051015;7280360;JUC0100024861.rn.1;JUC0100024862.rn.1;JUC0100024863.rn.1;JUC0100024864.rn.1;PSR0100044004.rn.1;PSR0100044005.rn.1;PSR0100044006.rn.1;PSR0100044007.rn.1;PSR0100044012.r…	A_28_P043637;A_28_P050317;A_28_P050414;A_42_P541032;A_42_P541034;A_44_P114869;A_44_P1158929;A_44_P1360427;A_44_P1364376;A_44_P1367125;A_44_P1367828;A_44_P1368040;A_44_P149188;A_44_P149190;A_64_P004348;A_64_P116274	GI_31542824;ILMN_1366981;ILMN_62100	GE1266242	Rn.119282;Rn.1905	AAA41152;AAA41152.1;AAA41154;AAA41154.1;AAA41155;AAA41155.1;AAB19110;AAH61525;AAH61525.1;AAH86583;AAH86583.1;AAH88756;AAH88756.1;AAHX01005022;AC128792;AC_000069;BC061525;BC086583;BC088756;CH473979;EDM07351;FQ209407;FQ209694;FQ209816;FQ218577;FQ219483;FQ219685;FQ219809;FQ219930;FQ220095;FQ220123;FQ220243;FQ220651;FQ220814;FQ220884;FQ221898;FQ222411;FQ223227;FQ224243;FQ226019;FQ226254;FQ226458;FQ22…	ENSRNOG00000020843;ENSRNOP00000028315;ENSRNOT00000028315	109462021;109644432;122065188;149055920;1675360;1675361;204122;204123;204130;204131;204132;204133;38181802;38181803;55778686;55778687;56788989;56788990;62639997;62750345;74325698;81861716;84000578;84000579	P02793;Q6P7T1	IPI00679203;IPI00882489	No ID	PTHR11431	-1883195448	Ftl1	ferritin light chain 1	ferritin L subunit 1; ferritin, light polypeptide	Ftl1_(RAT)_transcript	ferritin light chain 1 transcript	RNA							1	0
58	ENSRNOG00000016119		100360552	No ID	AC_000077;NC_005108;NM_001271185;NP_001258114	No ID	10923635;10923643;17859595;17859596;5748257;6622323;6643259;6653094;7354961;JUC0900003603.rn.1;PSR0900005893.rn.1;PSR0900005894.rn.1;PSR0900005895.rn.1;PSR0900005896.rn.1;PSR0900005897.rn.1;PSR0900005899.rn.1;TC0900000728.rn.2	A_44_P1088448;A_44_P171337	No ID	No ID	Rn.214809	AABR07067824;AAHX01060267;AC_000077;NC_005108;NM_001271185;NP_001258114	ENSRNOG00000016119;ENSRNOP00000021569;ENSRNOT00000021569	No ID	No ID	IPI00763903	No ID	No ID	-792649995	Fzd7	frizzled class receptor 7	frizzled family receptor 7; rCG22430-like	Fzd7(100360552)_(RAT)_transcript	frizzled class receptor 7 transcript	RNA							1	0
59	ENSRNOG00000006302		25283	No ID	AC_000076;NC_005107;NM_012815;NP_036947	1370688_PM_at;1370688_at;1372523_PM_at;1372523_at;J05181_at;rc_AI232266_at	10911747;10911748;10911749;10911750;10911751;10911752;10911753;10911754;10911755;10911756;10911757;10911758;10911759;10911760;10911761;10911762;10911763;10911764;17846065;17846066;17846067;17846068;17846069;17846070;17846071;17846072;17846073;17846074;17846075;17846076;17846077;17846078;17846079;17846080;17846081;17846082;5720819;5764604;5825289;5839946;5840705;5982204;6051975;6080947;6121141;629…	A_28_P019708;A_28_P019709;A_28_P019710;A_28_P019711;A_28_P019712;A_28_P019713;A_28_P019714;A_28_P019715;A_28_P019716;A_28_P019717;A_28_P019718;A_28_P019719;A_28_P019720;A_28_P019721;A_28_P204569;A_28_P207901;A_44_P228874;A_64_P056846;A_86_P03853892;A_86_P03853905;A_86_P03853915;A_86_P03853942;A_86_P03853966;A_86_P03853999;A_86_P03854032;A_86_P03854054	GI_52138588;ILMN_1359516;ILMN_300404	GE1203046;GE12667;GE21661;GE21704	Rn.8365	AAA41208;AAA41208.1;AABR07070806;AAH81702;AAH81702.1;AAHX01055713;AAHX01055714;AC_000076;BC081702;CH473954;EDL77759;EDL77760;EDL77761;J05181;NC_005107;NM_012815;NP_036947;P19468	ENSRNOG00000006302;ENSRNOP00000035540;ENSRNOT00000033196	109485648;109658147;121662;149019118;149019119;149019120;204281;204282;25742748;51859415;51859416;52138588;62654011;62750808;74325765	P19468	IPI00231862	No ID	PTHR11164;PTHR11164:SF0	-178188108	Gclc	glutamate-cysteine ligase, catalytic subunit	Glutamylcysteine gamma synthetase light chain; GCS heavy chain; gamma-glutamylcysteine synthetase; gamma-ECS	Gclc_(RAT)_transcript	glutamate-cysteine ligase, catalytic subunit transcript	RNA							1	0
60	ENSRNOG00000013484		108348061	No ID	NC_005108;XM_017596762;XP_017452251	No ID	No ID	A_28_P006906;A_28_P006907;A_28_P006909;A_28_P006910;A_28_P203395;A_42_P624195;A_43_P12568;A_44_P1084181	No ID	No ID	No ID	AAA41294.1;AABR07067042;AAD28714.1;AAH59128.1;AAH88127.1;AAP21064.1;AF111160;BC059128;BC088127;CAA55405.1;K01932;NC_005108;S72505;X78848;XM_017596762;XP_017452251	ENSRNOG00000013484;ENSRNOP00000018325;ENSRNOP00000069606;ENSRNOT00000018325;ENSRNOT00000085195	No ID	P04904;Q6LD92	No ID	No ID	No ID	-779373277	LOC108348061	glutathione S-transferase alpha-3		LOC108348061_(RAT)_transcript	glutathione S-transferase alpha-3 transcript	RNA							1	0
61	ENSRNOG00000013484		108348061	No ID	NC_005108;XM_017596762;XP_017452251	No ID	No ID	A_28_P006906;A_28_P006907;A_28_P006909;A_28_P006910;A_28_P203395;A_42_P624195;A_43_P12568;A_44_P1084181	No ID	No ID	No ID	AAA41294.1;AABR07067042;AAD28714.1;AAH59128.1;AAH88127.1;AAP21064.1;AF111160;BC059128;BC088127;CAA55405.1;K01932;NC_005108;S72505;X78848;XM_017596762;XP_017452251	ENSRNOG00000013484;ENSRNOP00000018325;ENSRNOP00000069606;ENSRNOT00000018325;ENSRNOT00000085195	No ID	P04904;Q6LD92	No ID	No ID	No ID	-779373277	LOC108348061	glutathione S-transferase alpha-3		Gsta1_(RAT)_transcript	glutathione S-transferase alpha 1 transcript	RNA							1	0
62	ENSRNOG00000029726		24423	No ID	AC_000070;NC_005101;NM_017014;NP_058710;XM_017590626;XP_017446115	1386985_PM_at;1386985_at;H32189_s_at;J02810mRNA_s_at;X04229cds_s_at	10825925;10825926;10825927;10825928;10825929;10825930;17750450;17750451;17750452;17750453;5680369;5770854;6016537;6086432;6144379;6560837;6571052;6658736;6676036;7212686;7212690;JUC0200017472.rn.1;JUC0200017473.rn.1;JUC0200017474.rn.1;JUC0200017475.rn.1;JUC0200017476.rn.1;JUC0200017477.rn.1;JUC0200017478.rn.1;JUC0200017479.rn.1;JUC0200017480.rn.1;JUC0200017481.rn.1;PSR0200030871.rn.1;PSR020003087…	A_28_P110817;A_28_P116069;A_28_P116070;A_28_P116071;A_28_P116073;A_28_P116074;A_28_P116075;A_28_P116076;A_43_P11776;A_44_P1082359;A_86_P01224773	GI_8393501;ILMN_1365716;ILMN_294231	GE20274;GE20403	Rn.202944	AAA41286;AAA41287;AAA41287.1;AAA41293;AAA41293.1;AAH63172;AAH63172.1;AAHX01019429;AC097845;ACI32118;AC_000070;BC063172;CAA27811;CAA27811.1;FJ179401;FQ210611;FQ211067;FQ212742;FQ212747;FQ213204;FQ213562;FQ213696;FQ214055;FQ217092;FQ218381;FQ218789;FQ218795;FQ229836;FQ229941;J02810;M11719;M28241;NC_005101;NM_017014;NP_058710;P04905;X04229;XM_017590626;XP_017446115	ENSRNOG00000029726;ENSRNOP00000039050;ENSRNOT00000047139	109467803;109649558;121717;204500;204501;204502;204503;204514;204515;208969716;208969717;38648906;38648907;56337;56338;62644378;62750359;81911089;8393501;8393502	P04905	IPI00231639;IPI00557751;IPI00951599	No ID	PTHR11571;PTHR11571:SF126	-1670045170	Gstm1	glutathione S-transferase mu 1	glutathione S-transferase Yb-1 subunit; glutathione-S-transferase, mu type 1 (Yb1); GST Yb1; glutathione S-transferase M1; GST 3-3; GSTM1-1	Gstm1_(RAT)_transcript	glutathione S-transferase mu 1 transcript	RNA							1	0
63	ENSRNOG00000014915		116686	No ID	AC_000084;NC_005115;NM_053906;NP_446358	1369061_PM_at;1369061_at;AA851050_at;U73174_at;U73174_g_at;rc_AA893189_at	10792061;10792062;10792063;10792064;10792065;10792066;10792067;10792068;10792069;10792070;10792071;10792072;17712135;17712136;17712137;17712138;17712139;17712140;17712141;17712142;17712143;17712144;17712145;17712146;5628118;5640033;5667265;5733382;5780518;5932824;5934072;6010111;6026505;6057327;6098622;6529021;7152192;7152193;JUC1600007476.rn.1;JUC1600007477.rn.1;JUC1600007478.rn.1;JUC1600007479.…	A_28_P194085;A_28_P194086;A_28_P194087;A_28_P194088;A_28_P194089;A_28_P194090;A_28_P194091;A_28_P194092;A_28_P194093;A_28_P194094;A_28_P194095;A_28_P220466;A_42_P519868;A_86_P06069921;A_86_P06069933;A_86_P06069947;A_86_P06069962;A_86_P06069973;A_86_P06069988;A_86_P06070003;A_86_P06070019;A_86_P06070034	GI_16758749;ILMN_1352580;ILMN_281592	GE15329;GE22037;GE22102	Rn.19721	AAB18132;AAB18132.1;AABR07026063;AAHX01088413;AC_000084;CH473970;CK357934;EDM09143;FM035154;NC_005115;NM_053906;NP_446358;P70619;U73174	ENSRNOG00000014915;ENSRNOP00000020252;ENSRNOP00000068989;ENSRNOT00000020252;ENSRNOT00000090036	109504522;109649554;149057900;1657631;1657632;16758749;16758750;34878798;50402124;62750816;74325716	P70619	IPI00190531;IPI00950089;IPI01016454	No ID	PTHR42737	-562943428	Gsr	glutathione-disulfide reductase	GR; glutathione reductase, mitochondrial; GRase	Gsr_(RAT)_transcript	glutathione-disulfide reductase transcript	RNA							1	0
64	ENSRNOG00000014117		24451	No ID	AC_000087;NC_005118;NM_012580;NP_036712	1370080_PM_at;1370080_at;J02722cds_at;rc_AI179610_at	10806122;10806123;10806124;10806125;10806126;10806127;10806128;17728071;17728072;17728073;17728074;17728075;17728076;17728077;17728078;17728079;19869672;20176095;5985771;6223462;6304130;6598635;6668138;6718858;7178969;JUC1900000637.rn.1;JUC1900000638.rn.1;JUC1900000639.rn.1;JUC1900000640.rn.1;JUC1900000641.rn.1;PSR1900001133.rn.1;PSR1900001134.rn.1;PSR1900001135.rn.1;PSR1900001136.rn.1;PSR1900001…	A_28_P030147;A_28_P030148;A_28_P030149;A_28_P030150;A_42_P652275;A_43_P11472;A_86_P06700650;A_86_P06700672	GI_6981031;ILMN_1650285;ILMN_58538	GE19836;GE19958	Rn.3160	AAA41346;AAA41346.1;AABR07042906;AAH91164;AAH91164.1;AAHX01097310;AC_000087;BC091164;CH474006;EDL87376;FQ228696;J02722;NC_005118;NM_012580;NP_036712;P06762	ENSRNOG00000014117;ENSRNOP00000019192;ENSRNOT00000019192	109508450;109649557;123448;149032485;204647;204648;34851320;60551392;60551393;61098187;62750819;6981032;71679494	P06762;Q5BK87	IPI00206626;IPI00949801	No ID	PTHR10720;PTHR10720:SF1	-1121028804	Hmox1	heme oxygenase 1	heme oxygenase (decycling) 1; heme oxygenase (decyclizing) 1	Hmox1_(RAT)_transcript	heme oxygenase 1 transcript	RNA							1	0
65	ENSRNOG00000015020		24479	No ID	AC_000077;NC_005108;NM_031510;NP_113698;XM_006245049;XM_008767076;XP_006245111;XP_008765298	1369954_PM_at;1369954_at;1394886_PM_at;1394886_at;rc_AA892314_at;rc_AA944025_at	10928563;10928564;10928565;10928566;10928567;10928568;10928569;10928570;10928571;17865107;17865108;17865109;17865110;17865111;17865112;17865113;17865114;17865115;17865116;5692056;5980944;5990354;5994060;6102689;6465101;6498624;6610078;6712794;6742850;7363173;7363174;7363182;7363183;JUC0900010649.rn.1;JUC0900010650.rn.1;JUC0900010651.rn.1;JUC0900010652.rn.1;JUC0900010653.rn.1;JUC0900010654.rn.1;JU…	A_28_P000692;A_28_P000693;A_28_P000694;A_28_P000695;A_28_P000696;A_28_P000697;A_28_P000698;A_43_P12569;A_64_P055450;A_86_P04164444;A_86_P04164459;A_86_P04164491;A_86_P04164513	GI_13928689;ILMN_1353960;ILMN_268026	No ID	Rn.3561	AAA59356;AAA59356.1;AABR07067897;AAHX01060477;ABD77209;AC_000077;AIZ76548;CBN62189;CBN63618;CH473965;DQ403076;EDL98861;EDL98862;EDL98863;EDL98864;EDL98865;FQ210018;FQ214242;HC895503;HC898426;KJ160377;L35317;NC_005108;NM_031510;NP_113698;P41562;XM_006245049;XM_008767076;XP_006245111;XP_008765298	ENSRNOG00000015020;ENSRNOP00000020322;ENSRNOT00000020322	109487260;109658148;1170478;123786006;13928689;13928690;149045968;149045969;149045970;149045971;149045972;537940;537941;62655325;62750809;74325732;89573966;89573967	P41562;P80300	IPI00194045;IPI00558791	No ID	PTHR11822;PTHR11822:SF21	-1316226123	Idh1	isocitrate dehydrogenase (NADP(+)) 1	isocitrate dehydrogenase 1 (NADP+), soluble; Isocitrate dehydrogenase 1, soluble; oxalosuccinate decarboxylase; cytosolic NADP-isocitrate dehydrogenase; NADP(+)-specific ICDH; IDH; IDP; isocitrate dehydrogenase (NADP(+)) 1, cytosolic	Idh1_(RAT)_transcript	isocitrate dehydrogenase (NADP(+)) 1 transcript	RNA							1	0
66	ENSRNOG00000018958		117038	No ID	AC_000087;NC_005118;NM_053968;NP_446420	1370124_PM_at;1370124_at;rc_AA924772_at	10809402;10809403;10809404;10809405;17731755;17731756;17731757;17731758;17731759;5781740;6193285;6282548;6293792;6743306;7182932;7182933;JUC1900004646.rn.1;JUC1900004647.rn.1;PSR1900008219.rn.1;PSR1900008220.rn.1;PSR1900008221.rn.1;PSR1900008222.rn.1;TC1900001018.rn.1;TC1900001018.rn.2	A_28_P028804;A_43_P13002;A_44_P1008888;A_64_P134053	GI_40254740;ILMN_1374039;ILMN_268830	GE1091;GE22200	Rn.11325	AAB28366;AAB28366.1;AAH58453;AAH58453.1;AAHX01097191;AC128848;AC_000087;BC058453;CAA61762;CAA61762.1;CAA69404.1;CH474006;EDL87352;NC_005118;NM_053968;NP_446420;P37361;S65838;X89603;Y08235	ENSRNOG00000018958;ENSRNOP00000025669;ENSRNOT00000025669	109508450;109649557;149032461;1620997;1620998;16758858;34849619;34849620;40254740;425381;425382;585522;62664875;62750819;71679494;908880;908881	P37361	IPI00205463	No ID	PTHR23299;PTHR23299:SF18	-1966811309	Mt3	metallothionein 3	metallothionein III; growth inhibitory factor; MT-III	Mt3_(RAT)_transcript	metallothionein 3 transcript	RNA							1	0
67	ENSRNOG00000017194		117254	No ID	AC_000073;NC_005104;NM_057114;NP_476455	1367613_PM_at;1367613_at;rc_AI010083_at;rc_AI177440_at	10871286;10871287;10871288;10871289;10871290;10871291;10871292;17801282;17801283;17801284;17801285;17801286;17801287;17801288;17801289;5939868;6036573;6125794;6155240;6610030;7278730;7278733;JUC0500004966.rn.1;JUC0500004967.rn.1;JUC0500004968.rn.1;JUC0500004969.rn.1;JUC0500004970.rn.1;PSR0500008800.rn.1;PSR0500008801.rn.1;PSR0500008802.rn.1;PSR0500008803.rn.1;PSR0500008804.rn.1;PSR0500008805.rn.1…	A_28_P066152;A_28_P066153;A_28_P066154;A_28_P066155;A_28_P208790;A_42_P608062;A_43_P14194;A_44_P398167;A_86_P02714964;A_86_P02714976;A_86_P02714984;A_86_P02714996;A_86_P02715003	GI_16923957;ILMN_1372596;ILMN_286037	GE19485;GE21631	Rn.2845	AAH58450;AAH58450.1;AAH88118;AAH88118.1;AAHX01039336;AC126292;AC_000073;BAA06275;BAA06275.1;BC058450;BC088118;CH474008;D30035;EDL90264;FQ209399;FQ219216;FQ219859;NC_005104;NM_057114;NP_476455;Q63716	ENSRNOG00000017194;ENSRNOP00000023132;ENSRNOT00000023132	1060976;1060977;109477134;109657628;149035583;16923957;16923958;2499470;34849850;34849851;34870395;56789699;56789700;62750805;74325652	Q63716	IPI00211779	No ID	PTHR10681;PTHR10681:SF111	-771493227	Prdx1	peroxiredoxin 1	thioredoxin-dependent peroxiredoxin 1; thioredoxin-dependent peroxide reductase 2; heme-binding 23 kDa protein; thioredoxin peroxidase 2	Prdx1_(RAT)_transcript	peroxiredoxin 1 transcript	RNA							1	0
68	ENSRNOG00000021125		113898	No ID	AC_000069;NC_005100;NM_053610;NP_446062	1367677_PM_at;1367677_at;rc_AI105266_at	10728240;10728241;10728242;10728243;10728244;10728245;10728246;17639971;17639972;17639973;17639974;17639975;17639976;17639977;5717700;6260006;6270897;6283308;6512535;6526371;6719492;7059973;JUC0100037646.rn.1;JUC0100037647.rn.1;JUC0100037648.rn.1;JUC0100037649.rn.1;JUC0100037650.rn.1;JUC0100037651.rn.1;JUC0100037652.rn.1;JUC0100037653.rn.1;PSR0100067227.rn.1;PSR0100067228.rn.1;PSR0100067229.rn.1;…	A_28_P052694;A_28_P052695;A_28_P052696;A_28_P052698;A_28_P207504;A_43_P12869;A_44_P137618;A_86_P00553319	GI_16758403;ILMN_1363325;ILMN_292805	GE13353	Rn.2944	AAF03751;AAF03751.1;AAH78771;AAH78771.1;AAHX01009338;AC098622;AC_000069;AF110732;BC078771;CH473953;EDM12619;EDM12620;EDM12621;EDM12622;FQ210686;FQ217688;FQ223238;NC_005100;NM_053610;NP_446062;Q9R063	ENSRNOG00000021125;ENSRNOP00000028687;ENSRNOT00000028687	109463862;109644432;149062196;149062197;149062198;149062199;16758403;16758404;20138819;51261174;51261175;6103725;6103726;62642010;62750345;71679547	Q68G22;Q9R063	IPI00205745;IPI00561017;IPI00760113	No ID	PTHR10430;PTHR10430:SF16	-295995962	Prdx5	peroxiredoxin 5	thioredoxin-dependent peroxiredoxin 5; peroxisomal antioxidant enzyme; antioxidant enzyme B166; PLP; prx-V; peroxiredoxin V; thioredoxin peroxidase PMP20; thioredoxin reductase	Prdx5_(RAT)_transcript	peroxiredoxin 5 transcript	RNA							1	0
69	ENSRNOG00000003674		363465	No ID	AC_000089;NC_005120;NM_001009474;NP_001009474	1377662_PM_at;1377662_at;rc_AI176041_at	10937734;10937735;10937736;10937737;10937738;10937739;10937740;10937741;10937742;10937743;10937744;17877023;17877024;17877025;17877026;17877027;17877028;17877029;17877030;17877031;17877032;17877033;17877034;5702284;5850557;5875197;5897515;5950437;5952076;5956785;6006844;6263201;6266697;6268266;6421175;6689439;6698495;7381097;7381104;JUC0X00005788.rn.1;JUC0X00005789.rn.1;JUC0X00005790.rn.1;JUC0X00…	A_28_P164300;A_28_P164301;A_28_P164302;A_28_P164303;A_28_P164304;A_28_P164305;A_28_P164306;A_28_P217652;A_43_P17743;A_64_P062462;A_86_P07095631;A_86_P07095648;A_86_P07095661;A_86_P07095681;A_86_P07095695;A_86_P07095709;A_86_P07095716;A_86_P07095722;A_86_P07095747;A_86_P07095761;A_86_P07095789;A_86_P07095815;A_86_P07095822;A_86_P07095833;A_86_P07095851;A_86_P07095862;A_86_P07095883;A_86_P07095890;…	GI_57164094;ILMN_1369072;ILMN_286228	GE1134236	Rn.103685	AABR07037820;AABR07037821;AABR07037822;AABR07037823;AABR07037824;AAH88290;AAH88290.1;AAHX01109887;AAHX01109888;AAHX01109889;AAHX01109890;AAHX01109891;AAHX01109892;AAHX01109893;AAHX01109894;AAHX01109895;AC_000089;BC088290;NC_005120;NM_001009474;NP_001009474;Q5M827	ENSRNOG00000003674;ENSRNOP00000004884;ENSRNOT00000004884	109511763;109658149;34880115;56789204;56789205;57164094;57164095;62750821;81883077	Q5M827	IPI00367451	No ID	PTHR13903;PTHR13903:SF8	-307147668	Pir	pirin	pirin (iron-binding nuclear protein); probable quercetin 2,3-dioxygenase PIR; probable quercetinase	Pir_(RAT)_transcript	pirin transcript	RNA							1	0
70	ENSRNOG00000019587		116660	No ID	AC_000077;NC_005108;NM_053881;NP_446333;XM_006245134;XM_017596229;XM_017596230;XM_017596231;XP_006245196;XP_017451718;XP_017451719;XP_017451720	1370362_PM_at;1370362_at;D38222_s_at	10929128;10929129;10929130;10929131;10929132;10929133;10929134;10929135;10929136;10929137;10929138;10929139;10929140;10929141;10929142;10929143;10929144;10929145;10929146;10929147;10929148;10929149;10929150;10929151;10929152;17865691;17865692;17865694;17865695;17865696;17865697;17865698;17865699;17865700;17865701;17865702;17865703;17865704;17865705;17865706;17865707;17865708;17865709;17865710;178…	A_28_P001045;A_28_P001046;A_28_P001047;A_28_P001048;A_28_P001056;A_28_P001225;A_28_P001226;A_28_P001227;A_28_P001228;A_28_P001229;A_28_P001230;A_28_P001231;A_28_P001232;A_28_P001233;A_28_P001234;A_28_P001235;A_28_P001236;A_28_P001237;A_28_P001238;A_28_P001239;A_28_P202823;A_28_P202842;A_28_P202843;A_43_P11025;A_44_P458855;A_86_P04196337;A_86_P04196350;A_86_P04196361;A_86_P04196380	GI_29789304;ILMN_1363020;ILMN_286862	GE1242013	Rn.11097	AAA83235;AAA83235.1;AABR07068084;AAHX01060886;AAHX01060887;AC_000077;BAA07397.1;BAA08254;BAA08254.1;CAA63313;CAA63313.1;CH474004;D38222;D45414;EDL75420;FQ211652;NC_005108;NM_053881;NP_446333;Q63259;U40652;X92563;XM_006245134;XM_017596229;XM_017596230;XM_017596231;XP_006245196;XP_017451718;XP_017451719;XP_017451720	ENSRNOG00000019587;ENSRNOP00000026654;ENSRNOT00000026654	1054834;1054835;109487464;109658148;1113922;1113923;149016174;29789304;29789305;3183542;62655325;62750809;644893;644894;71679496	Q62883;Q63259;Q63795;Q64643	IPI00326514	No ID	PTHR46106;PTHR46106:SF1	-1895516320	Ptprn	protein tyrosine phosphatase, receptor type, N	ICA105; brain-enriched membrane-associated protein tyrosine phosphatase; BEM-3; PTP IA-2; 105 kDa islet cell antigen; PTPLP; R-PTP-N	Ptprn_(RAT)_transcript	protein tyrosine phosphatase, receptor type, N transcript	RNA							1	0
71	ENSRNOG00000003147		113894	No ID	AC_000078;NC_005109;NM_175843;NM_181550;NP_787037;NP_853528;XM_006246213;XM_006246214;XM_006246215;XP_006246275;XP_006246276;XP_006246277	1371220_PM_at;1371220_at;1371221_PM_at;1371221_at;1371353_PM_at;1371353_at;1389381_PM_at;1389381_at;AF053095_at;Y08355cds#2_at;rc_AI180281_at	10742388;10742389;10742390;10742391;10742392;10742393;10742395;10742396;10742397;10742399;10742400;10742401;17655823;17655824;17655825;17655829;17655831;17655833;17655835;17655836;5688996;5703646;5771715;5812280;5887002;5892734;5985891;6208154;6293429;6364872;6370461;7077001;JUC1000013277.rn.1;JUC1000013278.rn.1;JUC1000013279.rn.1;JUC1000013280.rn.1;JUC1000013281.rn.1;JUC1000013282.rn.1;JUC100001…	A_28_P079049;A_28_P079050;A_28_P079052;A_28_P079054;A_28_P079055;A_43_P15240;A_44_P107199;A_44_P1083737;A_44_P367550;A_44_P367551;A_44_P367556;A_44_P550423;A_64_P149735;A_86_P04418557;A_86_P04418567;A_86_P04418576;A_86_P04418584	GI_31581535;GI_33413432;ILMN_1375496;ILMN_1376089;ILMN_1376894;ILMN_291126;ILMN_60676	GE1167050;GE18642;GE18739	Rn.107103	AABR07029584;AAC28626;AAH61575;AAH61575.1;AAHX01063766;AAO15463;AAO15463.1;AC_000078;AF053095;AF439403;BC061575;CAA69642;CAA69642.1;CH473948;EDM04255;EDM04256;EDM04257;EDM04258;FQ225585;FQ235251;NC_005109;NM_175843;NM_181550;NP_787037;NP_853528;O08623;XM_006246213;XM_006246214;XM_006246215;XP_006246275;XP_006246276;XP_006246277;Y08355	ENSRNOG00000003147;ENSRNOP00000004308;ENSRNOP00000056021;ENSRNOT00000004308;ENSRNOT00000059255	109492529;109649548;149052438;149052439;149052440;149052441;1938243;1938245;27462492;27462493;31581536;33413432;33413433;3366796;3366797;38494397;38494398;62656472;62750810;71679591;77416574;78185889;81861004;81861484	O08623;Q8CH59	IPI00194561;IPI00231072;IPI00331855;IPI00654459;IPI00817053;IPI00949819	No ID	PTHR15090;PTHR15090:SF0	-1510680179	Sqstm1	sequestosome 1	oxidative stress induced; PKC-zeta-interacting protein; ubiquitin-binding protein p62; protein kinase C-zeta-interacting protein	Sqstm1_(RAT)_transcript	sequestosome 1 transcript	RNA							1	0
72	ENSRNOG00000002358		114861	No ID	AC_000078;NC_005109;NM_133383;NP_596874;XM_017596951;XP_017452440	1370220_PM_at;1370220_at;rc_AA819533_at	10746139;10746140;10746141;10746142;10746143;10746144;10746145;10746146;10746147;10746148;10746149;10746150;10746151;10746152;10746153;17659910;17659911;17659912;17659913;17659914;17659915;17659916;17659917;17659918;17659919;17659920;17659922;17659923;17659924;JUC1000017559.rn.1;JUC1000017560.rn.1;JUC1000017561.rn.1;JUC1000017562.rn.1;JUC1000017563.rn.1;JUC1000017564.rn.1;JUC1000017565.rn.1;JUC10…	A_28_P074936;A_28_P074937;A_28_P074938;A_28_P074939;A_28_P074940;A_28_P074941;A_28_P074942;A_28_P074943;A_28_P074944;A_28_P074945;A_28_P074946;A_28_P074947;A_28_P074949;A_28_P209552;A_42_P682526;A_44_P1131919;A_44_P292487;A_86_P04544860;A_86_P04544878;A_86_P04544889;A_86_P04544921;A_86_P04544944;A_86_P04544958	GI_19173735;ILMN_1371122;ILMN_269861	GE1206127	Rn.2108	AABR07030207;AABR07072163;AAHX01065402;AAHX01065403;AAK84661;AAK84661.1;AC119015;AC_000078;AF330051;CH473948;EDM05646;EDM05647;EDM05648;FQ235041;NC_005109;NM_133383;NP_596874;Q920A6;XM_017596951;XP_017452440	ENSRNOG00000002358;ENSRNOP00000003219;ENSRNOT00000003219	109492529;109649548;149053829;149053830;149053831;15146426;15146427;19173735;19173736;48474727;62656853;62750810;71679591	Q920A6	IPI00200344;IPI00776506	No ID	PTHR11802;PTHR11802:SF3	-1469864244	Scpep1	serine carboxypeptidase 1	retinoid-inducible serine caroboxypetidase	Scpep1_(RAT)_transcript	serine carboxypeptidase 1 transcript	RNA							1	0
73	ENSRNOG00000011815		29517	No ID	AC_000069;NC_005100;NM_001193568;NM_001193569;NM_019232;NP_001180497;NP_001180498;NP_062105;XM_006227723;XP_006227785	1367802_PM_at;1367802_at;L01624_at	10717331;10717332;10717333;10717334;10717335;10717336;10717337;10717338;10717339;10717340;10717341;10717342;10717343;10717344;10717345;10717346;17627802;17627803;17627804;17627805;17627806;17627807;17627808;17627809;17627810;17627811;17627812;17627813;17627814;17627815;17627816;17627818;17627819;17627820;19815268;20124730;5657200;5659853;5689565;5701373;5735708;5748540;5841707;5847903;5986887;599…	A_28_P057921;A_28_P057922;A_28_P057923;A_28_P057924;A_28_P057925;A_28_P057926;A_28_P057927;A_28_P057928;A_28_P057929;A_28_P057930;A_28_P057931;A_43_P15282;A_44_P313542;A_86_P00064362;A_86_P00064383	GI_9507092;ILMN_1349269;ILMN_291069	GE1305161	Rn.4636	AAA42137;AAA42137.1;AABR07000719;AABR07000720;AAH78843;AAHX01002117;AAO22055;AC_000069;AY180105;BC078843;CB814192;CH474002;EDL87730;FM042519;FM068981;FM123924;L01624;NC_005100;NM_001193568;NM_001193569;NM_019232;NP_001180497;NP_001180498;NP_062105;Q06226;XM_006227723;XP_006227785	ENSRNOG00000011815;ENSRNOP00000016121;ENSRNOP00000046277;ENSRNOP00000057871;ENSRNOP00000069545;ENSRNOT00000016121;ENSRNOT00000040736;ENSRNOT00000061157;ENSRNOT00000083452	109460684;109644432;149032875;162287344;162287345;27803865;27803866;294636;294637;34853425;51262137;51262138;62750345;730740;74325668;81866148;81910773	Q06226	IPI00231985;IPI00562399;IPI00779040;IPI00991260	No ID	PTHR24356;PTHR24356:SF300	-1044315624	Sgk1	serum/glucocorticoid regulated kinase 1	serine/threonine protein kinase SGK	Sgk1_(RAT)_transcript	serum/glucocorticoid regulated kinase 1 transcript	RNA							1	0
74	ENSRNOG00000014956		316519	No ID	AC_000077;NC_005108;NM_001031658;NP_001026828;XM_006245219;XM_006245220;XP_006245281;XP_006245282	rc_AI104173_at	10924286;10924287;10924288;10924289;10924290;10924291;10924293;10924294;10924295;10924296;10924297;10924298;10924299;10924300;10924301;10924302;10924303;17860366;17860367;17860368;17860369;17860370;17860371;17860372;17860373;17860374;17860375;17860376;17860377;17860378;17860379;17860381;17860382;5735875;5981271;5995869;6030791;6052416;6182233;6264001;6352963;6366620;6390369;6485313;6529097;653914…	A_28_P006511;A_28_P006512;A_28_P006513;A_28_P006514;A_28_P006515;A_28_P006516;A_28_P006517;A_28_P006518;A_28_P006519;A_28_P006520;A_28_P006521;A_28_P006522;A_28_P006523;A_28_P006524;A_44_P466118;A_86_P04193499;A_86_P04193502;A_86_P04193518	GI_62655199;ILMN_1360795;ILMN_296177	No ID	Rn.105919	AAB49833;AAB49833.1;AABR07068077;AABR07068078;AABR07068079;AAHX01060855;AAHX01060856;AAI00654;AAI00654.1;AC_000077;BC100653;CH474004;EDL75352;EDL75353;NC_005108;NM_001031658;NP_001026828;P70553;U53822;XM_006245219;XM_006245220;XP_006245281;XP_006245282	ENSRNOG00000014956;ENSRNOP00000054282;ENSRNOP00000071174;ENSRNOP00000075229;ENSRNOT00000057472;ENSRNOT00000080961;ENSRNOT00000082956;ENSRNOT00000083421;ENSRNOT00000085699;ENSRNOT00000088679	109487464;109658148;149016106;149016107;1518544;1518545;62655325;62750809;71679496;71682318;71682319;72535141;72535142;85681881	P70553;Q496Z6	IPI00362939;IPI00779134	No ID	PTHR11706;PTHR11706:SF52	-1688553922	Slc11a1	solute carrier family 11 member 1	solute carrier family 11 (proton-coupled divalent metal ion transporters), member 1; NRAMP 1; solute carrier family 11 (proton-coupled divalent metal ion transporter), member 1	Slc11a1_(RAT)_transcript	solute carrier family 11 member 1 transcript	RNA							1	0
75	ENSRNOG00000002115		24786	No ID	AC_000079;NC_005110;NM_017050;NP_058746	1367641_PM_at;1367641_at;M21060_s_at;M25157mRNA_i_at;Y00404_s_at	10753005;10753006;10753007;10753008;10753009;10753012;10753013;10753014;17667792;17667793;17667794;17667795;17667796;17667797;17667798;17667799;19763916;19995089;5710865;5933955;5948301;5962754;5963104;6265814;6302503;6354467;7091445;7091455;JUC1100000381.rn.1;JUC1100000382.rn.1;JUC1100000383.rn.1;JUC1100000384.rn.1;JUC1100000385.rn.1;PSR1100000796.rn.1;PSR1100000798.rn.1;PSR1100000799.rn.1;PSR11…	A_28_P155204;A_28_P155205;A_28_P155206;A_28_P216826;A_28_P216827;A_42_P764584;A_43_P14620;A_44_P461197;A_64_P047367;A_86_P04728585;A_86_P04728600	GI_8394327;ILMN_1353544;ILMN_281304	GE19730;GE20304;GE20439;GE21779	Rn.6059	AAA40996;AAA42160;AAA42160.1;AABR07033613;AAH58148;AAH82800;AAH82800.1;AAHX01068230;AC_000079;BC058148;BC082800;CAA29121;CAA29121.1;CAA68465;CAA68465.1;CAA79925.1;CH473989;EDM10681;EDM10682;FQ209495;FQ209941;FQ210282;FQ220715;M21060;M25157;NC_005110;NM_017050;NP_058746;P07632;X05634;X54986;X55395;Y00404;Z21917;Z21918;Z21919;Z21920	ENSRNOG00000002115;ENSRNOP00000002885;ENSRNOT00000002885	109494041;109649549;134625;149059798;149059799;203657;203658;207011;207012;416185;416549;52350648;52350649;57274;57275;57276;62657745;62750811;71679511;818029;81891976;8394327;8394328	P07632	IPI00231643	No ID	PTHR10003;PTHR10003:SF66	-1648523130	Sod1	superoxide dismutase 1	superoxide dismutase 1, soluble	Sod1_(RAT)_transcript	superoxide dismutase 1 transcript	RNA							1	0
76	ENSRNOG00000012081		116484	No ID	AC_000073;NC_005104;NM_053800;NP_446252	1398839_PM_at;1398839_at;rc_AA944316_at	10877005;10877008;10877009;10877010;10877011;17807531;17807533;17807534;17807535;17807536;5645724;5838471;6368889;6578047;7286798;JUC0500011737.rn.1;JUC0500011738.rn.1;JUC0500011739.rn.1;PSR0500020863.rn.1;PSR0500020864.rn.1;PSR0500020865.rn.1;PSR0500020866.rn.1;TC0500002825.rn.1;TC0500002825.rn.2	A_28_P068156;A_28_P068157;A_28_P068158;A_28_P068159;A_28_P068160;A_28_P068161;A_42_P689013;A_86_P02555088;A_86_P02555104	GI_16758643;GI_42476285;ILMN_1371958;ILMN_2038783;ILMN_2038784;ILMN_284667	GE13574	Rn.29777	AAG49923;AAG49923.1;AAH58454;AAH58454.1;AAHX01037021;AC134204;AC_000073;AF311055;BC058454;CAA33019.1;CH474039;EDL91664;FQ209943;FQ210839;FQ211744;FQ216849;FQ217822;FQ221646;NC_005104;NM_053800;NP_446252;P11232;X14878	ENSRNOG00000012081;ENSRNOP00000016447;ENSRNOT00000016447	109476564;109657628;12247527;12247528;135776;148747462;149037133;16758644;34849733;34849734;57385;57386;62649101;62750805;74325618	P11232	IPI00231368	No ID	PTHR10438;PTHR10438:SF18	-1752913034	Txn1	thioredoxin 1	trx	Txn1_(RAT)_transcript	thioredoxin 1 transcript	RNA							1	0
77	ENSRNOG00000001766		64678	No ID	AC_000079;NC_005110;NM_022712;NP_073203;XM_006248462;XM_006248463;XP_006248524;XP_006248525	1371113_PM_a_at;1371113_a_at;1388750_PM_at;1388750_at;M58040_at;rc_AI237645_at	10754785;10754786;10754787;10754788;10754789;10754790;10754791;10754792;10754793;10754794;10754795;10754796;10754797;10754798;10754799;10754800;10754801;10754802;17669755;17669756;17669757;17669758;17669759;17669760;17669761;17669762;17669763;17669764;17669765;17669766;17669767;17669768;17669769;17669770;17669771;17669772;17669773;17669774;17669775;5649068;5709075;5750427;5787004;5826456;6067776;…	A_28_P153770;A_28_P153771;A_28_P153772;A_28_P153773;A_28_P153774;A_28_P153775;A_28_P153776;A_28_P153819;A_28_P153841;A_28_P153842;A_28_P153843;A_28_P153844;A_28_P153845;A_28_P153846;A_28_P153848;A_28_P153849;A_28_P153850;A_28_P216709;A_28_P216719;A_43_P15662;A_44_P214811;A_44_P313767;A_86_P04845116;A_86_P04845147	GI_62657999;ILMN_1360908;ILMN_279163	GE16781;GE16866	Rn.98672	AAA42273;AAA42273.1;AAHX01069834;AAHX01069835;AC136847;AC_000079;AI029320;BP500872;CA509549;CB700894;CB762571;CB809947;CH473967;CO398424;CV111368;CV117299;CV117527;EDM11405;EDM11405.1;EDM11406;EDM11407;EDM11408;FM033330;FM123390;M58040;NC_005110;NM_022712;NP_073203;Q99376;XM_006248462;XM_006248463;XP_006248524;XP_006248525	ENSRNOG00000001766;ENSRNOP00000002407;ENSRNOT00000002407	109493399;109493400;109494512;109494513;109494568;109649549;149060691;149060692;149060693;149060694;20140355;207463;207464;207887945;207912578;25000503;281306745;281306746;29758042;29850962;29931355;34869631;4297755;49580340;51625094;51636985;51637441;62750811;71679533;85985464	G3V679;Q99376	IPI00363550	No ID	PTHR10404;PTHR10404:SF26	-2081901630	Tfrc	transferrin receptor	TR; tfR1; tfR	Tfrc_(RAT)_transcript	transferrin receptor transcript	RNA							1	0
78	ENSRNOG00000032917		360772	No ID	AC_000080;NC_005111;NM_001008363;NP_001008364	1373767_PM_at;1373767_at;rc_AI059386_at	10757082;10757083;10757084;10757085;10757086;10757087;10757088;10757089;17672229;17672230;17672231;17672232;17672233;17672234;17672235;17672236;17672237;5772159;5865622;5892412;6126690;6244661;6247135;6572737;6624724;6625385;6742891;7096947;JUC1200001340.rn.1;JUC1200001341.rn.1;JUC1200001342.rn.1;JUC1200001343.rn.1;JUC1200001344.rn.1;JUC1200001345.rn.1;JUC1200001346.rn.1;JUC1200001347.rn.1;PSR120…	A_28_P104481;A_28_P104482;A_28_P104484;A_28_P104485;A_28_P104486;A_42_P457692;A_44_P290570;A_86_P04934991;A_86_P04935000;A_86_P04935012;A_86_P04935022	GI_56605801;ILMN_1370665;ILMN_291230	GE1112268	Rn.19157	AABR07072277;AAH85928;AAH85928.1;AAHX01071506;AC_000080;BC085928;CH474012;EDL89762;NC_005111;NM_001008363;NP_001008364;Q5U2P3	ENSRNOG00000032917;ENSRNOP00000043105;ENSRNOP00000069561;ENSRNOT00000047634;ENSRNOT00000083814	109496726;109649550;149035042;55250773;55250774;56605801;56605802;62658698;62750812;71679488;81883470	Q5U2P3	IPI00363605	No ID	PTHR14677;PTHR14677:SF11	-1437316831	Zfand2a	zinc finger AN1-type containing 2A	zinc finger, AN1-type domain 2A	Zfand2a_(RAT)_transcript	zinc finger AN1-type containing 2A transcript	RNA							1	0
