# Supplementary material for: Panax notoginseng alleviates oxidative stress through miRNA regulations based on systems biology approach
Source: Chin Med. 2023 Jun 20;18:74. doi: 10.1186/s13020-023-00768-y (PMC10280844; doi:10.1186/s13020-023-00768-y)
Supplement: Supplementary file 17 — Additional file 17. Table S7: Down-regulated DEGs functional enrichment analysis results. [file 13020_2023_768_MOESM17_ESM.xlsx]

## Sheet: pathway
#	Maps	Total	pValue	Min FDR	p-value	FDR	In Data	Network Objects from Active Data
1	Role of ZNF202 in regulation of expression of genes involved in atherosclerosis	21	0.00028084	0.0191679	0.00028084	0.0191679	2	ABCG1, LPL
2	Fenofibrate in treatment of type 2 diabetes and metabolic syndrome X	25	0.000400084	0.0191679	0.000400084	0.0191679	2	ABCG1, LPL
3	Pioglitazone and Rosiglitazone in treatment of type 2 diabetes and metabolic syndrome X	26	0.000433123	0.0191679	0.000433123	0.0191679	2	ABCG1, LPL
4	Cholesterol and Sphingolipid transport / Recycling to plasma membrane in lung (normal and CF)	29	0.000539941	0.0191679	0.000539941	0.0191679	2	ABCG1, Caveolin-1
5	Signal transduction_AKT signaling	43	0.00118926	0.0336003	0.00118926	0.0336003	2	GAB1, RPS6
6	Development_PIP3 signaling in cardiac myocytes	47	0.00141973	0.0336003	0.00141973	0.0336003	2	GAB1, RPS6
7	Signal transduction_IGF-1 receptor signaling pathway	58	0.00215442	0.0351602	0.00215442	0.0351602	2	GAB1, RPS6
8	NMDA-independent presynaptic long-term potentiation in Huntington's disease	58	0.00215442	0.0351602	0.00215442	0.0351602	2	GluR7, Synaptotagmin I
9	Regulation of lipid metabolism_G-alpha(q) regulation of lipid metabolism	59	0.00222847	0.0351602	0.00222847	0.0351602	2	ABCG1, LPL
10	Lipoprotein metabolism	68	0.00294844	0.0411963	0.00294844	0.0411963	2	ABCG1, LPL
11	Regulation and signaling of HGF receptor (Met) and MSP receptor (RON) in lung cancer	73	0.00338964	0.0411963	0.00338964	0.0411963	2	GAB1, Delta-catenin
12	Immune response_IL-6 signaling pathway via MEK/ERK and PI3K/AKT cascades	74	0.00348138	0.0411963	0.00348138	0.0411963	2	GAB1, RPS6
13	Transport_Intracellular cholesterol transport	83	0.00435885	0.0476121	0.00435885	0.0476121	2	ABCG1, Caveolin-1
14	Main chemotherapy drugs and their action in SCLC cells	100	0.00626593	0.0635544	0.00626593	0.0635544	2	Caveolin-1, RPS6
15	Androgen receptor activation and downstream signaling in Prostate cancer	110	0.00753622	0.0713429	0.00753622	0.0713429	2	GAB1, Caveolin-1
16	Development_FGF2-dependent induction of EMT	20	0.0238425	0.0854176	0.0238425	0.0854176	1	GAB1
17	Translation_Role of Retinoic acid signaling in the initiation of translation	22	0.0261973	0.0854176	0.0261973	0.0854176	1	RPS6
18	Cytoskeleton remodeling_ESR1 action on cytoskeleton remodeling and cell migration	23	0.0273727	0.0854176	0.0273727	0.0854176	1	ERM proteins
19	Development_EGFR signaling via PIP3	23	0.0273727	0.0854176	0.0273727	0.0854176	1	GAB1
20	Prolactin/ JAK2 signaling in breast cancer	24	0.0285468	0.0854176	0.0285468	0.0854176	1	GAB1
21	Translation_Regulation of translation initiation	27	0.0320612	0.0854176	0.0320612	0.0854176	1	RPS6
22	Triacylglycerol metabolism p.2	27	0.0320612	0.0854176	0.0320612	0.0854176	1	LPL
23	G-protein signaling_G-Protein alpha-i signaling cascades	27	0.0320612	0.0854176	0.0320612	0.0854176	1	Caveolin-1
24	HGF signaling in pancreatic cancer	28	0.03323	0.0854176	0.03323	0.0854176	1	GAB1
25	Neurophysiological process_Role of CDK5 in presynaptic signaling	28	0.03323	0.0854176	0.03323	0.0854176	1	Synaptotagmin I
26	Neurophysiological process_GABA-B receptor signaling in presynaptic nerve terminals	28	0.03323	0.0854176	0.03323	0.0854176	1	Synaptotagmin I
27	Role of Diethylhexyl Phthalate and Tributyltin in fat cell differentiation	28	0.03323	0.0854176	0.03323	0.0854176	1	LPL
28	Role of Neuregulin 1 and Thymosin beta-4 in myocardium regeneration after infarction	29	0.0343975	0.0854176	0.0343975	0.0854176	1	GAB1
29	Cholesterol and Sphingolipid transport / Influx to the early endosome in lung (normal and CF)	29	0.0343975	0.0854176	0.0343975	0.0854176	1	Caveolin-1
30	Putative pathways for stimulation of fat cell differentiation by Bisphenol A	32	0.0378921	0.0854176	0.0378921	0.0854176	1	LPL
31	Stem cells_Cooperation between Hedgehog, IGF-2 and HGF signaling pathways in medulloblastoma stem cells	32	0.0378921	0.0854176	0.0378921	0.0854176	1	GAB1
32	SDF-1 axis in endothelial progenitor cell recruitment in healing myocardial infarction	33	0.0390544	0.0854176	0.0390544	0.0854176	1	RPS6
33	Transport_Low density lipoproteins assembly and remodeling	34	0.0402153	0.0854176	0.0402153	0.0854176	1	LPL
34	Signal transduction_Erk Interactions: Inhibition of Erk	34	0.0402153	0.0854176	0.0402153	0.0854176	1	PTPRR
35	G-protein signaling_G-Protein beta/gamma signaling cascades	34	0.0402153	0.0854176	0.0402153	0.0854176	1	Caveolin-1
36	Development_S1P1 receptor signaling via beta-arrestin	34	0.0402153	0.0854176	0.0402153	0.0854176	1	GAB1
37	Development_Role of CDK5 in neuronal development	34	0.0402153	0.0854176	0.0402153	0.0854176	1	Delta-catenin
38	IL-6 signaling pathway in lung cancer	35	0.0413749	0.0854176	0.0413749	0.0854176	1	GAB1
39	Role of adhesion of SCLC cells in tumor progression	35	0.0413749	0.0854176	0.0413749	0.0854176	1	Caveolin-1
40	Development_Beta adrenergic receptors in brown adipocyte differentiation	36	0.0425333	0.0854176	0.0425333	0.0854176	1	LPL
41	Influence of low doses of Arsenite on Glucose stimulated Insulin secretion in pancreatic cells	36	0.0425333	0.0854176	0.0425333	0.0854176	1	Synaptotagmin I
42	Role of alveolar cell senescence in COPD	37	0.0436903	0.0854176	0.0436903	0.0854176	1	Caveolin-1
43	Cholesterol and Sphingolipid transport / Transport from Golgi and ER to the apical membrane (normal and CF)	37	0.0436903	0.0854176	0.0436903	0.0854176	1	Caveolin-1
44	Development_Beta-adrenergic receptors transactivation of EGFR	37	0.0436903	0.0854176	0.0436903	0.0854176	1	GAB1
45	Defective efferocytosis in COPD	38	0.044846	0.0854176	0.044846	0.0854176	1	Stabilin-2
46	Role of type 2 innate lymphoid cells in asthma	38	0.044846	0.0854176	0.044846	0.0854176	1	RPS6
47	Regulation of lipid metabolism_Regulation of lipid metabolism via LXR, NF-Y and SREBP	38	0.044846	0.0854176	0.044846	0.0854176	1	Caveolin-1
48	Role of type 2 innate lymphoid cells in airway allergic inflammation and tissue repair	38	0.044846	0.0854176	0.044846	0.0854176	1	RPS6
49	Translation_Regulation of EIF2 activity	38	0.044846	0.0854176	0.044846	0.0854176	1	GAB1
50	HDL dyslipidemia in type 2 diabetes and metabolic syndrome X	38	0.044846	0.0854176	0.044846	0.0854176	1	ABCG1
51	Signal transduction_Leptin signaling via JAK/STAT and MAPK cascade	39	0.0460004	0.0854176	0.0460004	0.0854176	1	RPS6
52	Cell adhesion_PLAU signaling	39	0.0460004	0.0854176	0.0460004	0.0854176	1	GAB1
53	HGF signaling in melanoma	39	0.0460004	0.0854176	0.0460004	0.0854176	1	GAB1
54	Role of neurotrophins in activation of p53 in major depressive disorder	39	0.0460004	0.0854176	0.0460004	0.0854176	1	GAB1
55	VLDL, LDL dyslipidemia in type 2 diabetes and metabolic syndrome X	39	0.0460004	0.0854176	0.0460004	0.0854176	1	LPL
56	Transport_Regulation of ATP-binding transporters by Retinoic acid and orphan nuclear receptor PXR	39	0.0460004	0.0854176	0.0460004	0.0854176	1	ABCG1
57	FGF2 signaling in melanoma	39	0.0460004	0.0854176	0.0460004	0.0854176	1	Caveolin-1
58	Development_FGF2-induced self-renewal of adult neural stem cells	40	0.0471535	0.0854176	0.0471535	0.0854176	1	GAB1
59	IL-6 signaling in Prostate Cancer	40	0.0471535	0.0854176	0.0471535	0.0854176	1	GAB1
60	Role of glycosphingolipids in inhibition of Insulin signaling	40	0.0471535	0.0854176	0.0471535	0.0854176	1	Caveolin-1
61	Development_Muscle progenitor cell migration in hypaxial myogenesis	41	0.0483053	0.0854176	0.0483053	0.0854176	1	GAB1
62	Development_Neurotrophin family signaling	41	0.0483053	0.0854176	0.0483053	0.0854176	1	GAB1
63	Chylomicron dyslipidemia in type 2 diabetes and metabolic syndrome X	42	0.0494558	0.0854176	0.0494558	0.0854176	1	LPL
64	Transport_HDL-mediated reverse cholesterol transport	42	0.0494558	0.0854176	0.0494558	0.0854176	1	ABCG1
65	FAK1 signaling in melanoma	42	0.0494558	0.0854176	0.0494558	0.0854176	1	Caveolin-1
66	Chemoresistance pathways mediated by constitutive activation of PI3K pathway and BCL-2 in small cell lung cancer	42	0.0494558	0.0854176	0.0494558	0.0854176	1	RPS6
67	FGF signaling in Prostate Cancer	43	0.050605	0.0854176	0.050605	0.0854176	1	GAB1
68	Development_EPO-induced PI3K/AKT pathway and Ca(2+) influx	43	0.050605	0.0854176	0.050605	0.0854176	1	GAB1
69	Role of platelets in allograft rejection	43	0.050605	0.0854176	0.050605	0.0854176	1	Kainate receptor
70	HGF receptor (Met) and MSP receptor (RON) signaling pathways in SCLC	43	0.050605	0.0854176	0.050605	0.0854176	1	GAB1
71	Cytoskeleton remodeling_Hyaluronic acid/ CD44 signaling pathways	43	0.050605	0.0854176	0.050605	0.0854176	1	GAB1
72	K-RAS signaling in pancreatic cancer	44	0.0517529	0.0854176	0.0517529	0.0854176	1	MIRK
73	Development_Flt3 signaling	44	0.0517529	0.0854176	0.0517529	0.0854176	1	GAB1
74	Development_Estrogen-independent activation of ESR1 and ESR2	44	0.0517529	0.0854176	0.0517529	0.0854176	1	Caveolin-1
75	DNA damage_ATM/ATR regulation of G1/S checkpoint	44	0.0517529	0.0854176	0.0517529	0.0854176	1	PER3
76	Development_S1P1 signaling pathway	44	0.0517529	0.0854176	0.0517529	0.0854176	1	GAB1
77	Mechanisms of resistance to EGFR inhibitors in lung cancer	45	0.0528995	0.0854176	0.0528995	0.0854176	1	GAB1
78	Development_Membrane-bound ESR1: interaction with growth factors signaling	45	0.0528995	0.0854176	0.0528995	0.0854176	1	Caveolin-1
79	Role of alpha-6/beta-4 integrins in carcinoma progression	45	0.0528995	0.0854176	0.0528995	0.0854176	1	GAB1
80	EGFR signaling in Prostate Cancer	46	0.0540448	0.0854176	0.0540448	0.0854176	1	Caveolin-1
81	Regulation of GSK3 beta in bipolar disorder	46	0.0540448	0.0854176	0.0540448	0.0854176	1	GAB1
82	FGF signaling in pancreatic cancer	46	0.0540448	0.0854176	0.0540448	0.0854176	1	GAB1
83	Transcription_Hypoxia- and receptor-mediated HIF-1 activation	46	0.0540448	0.0854176	0.0540448	0.0854176	1	RPS6
84	Immune response_Role of DPP4 (CD26) in immune regulation	47	0.0551889	0.0854176	0.0551889	0.0854176	1	Caveolin-1
85	Regulation of metabolism_Insulin signaling: generic cascades	47	0.0551889	0.0854176	0.0551889	0.0854176	1	RPS6
86	Neurophysiological process_Circadian rhythm	47	0.0551889	0.0854176	0.0551889	0.0854176	1	PER3
87	Development_HGF signaling pathway	47	0.0551889	0.0854176	0.0551889	0.0854176	1	GAB1
88	Neurophysiological process_HTR2A signaling in the nervous system	49	0.057473	0.0854176	0.057473	0.0854176	1	Caveolin-1
89	VEGF signaling in multiple myeloma	50	0.0586132	0.0854176	0.0586132	0.0854176	1	Caveolin-1
90	Neurophysiological process_Leptin signaling in neurons	50	0.0586132	0.0854176	0.0586132	0.0854176	1	RPS6
91	Development_EDNRB signaling	50	0.0586132	0.0854176	0.0586132	0.0854176	1	Caveolin-1
92	Immune response_BAFF-induced signaling	51	0.059752	0.0854176	0.059752	0.0854176	1	RPS6
93	Development_Signaling pathways in embryonic hepatocyte maturation	51	0.059752	0.0854176	0.059752	0.0854176	1	GAB1
94	Nicotine signaling in cholinergic neurons	52	0.0608896	0.0854176	0.0608896	0.0854176	1	GAB1
95	Development_TGF-beta receptor signaling	52	0.0608896	0.0854176	0.0608896	0.0854176	1	Caveolin-1
96	Neurophysiological process_Synaptic vesicle fusion and recycling in nerve terminals	52	0.0608896	0.0854176	0.0608896	0.0854176	1	Synaptotagmin I
97	Development_FGF-family signaling	52	0.0608896	0.0854176	0.0608896	0.0854176	1	GAB1
98	Non-genomic signaling of ESR2 (membrane) in lung cancer cells	53	0.0620259	0.0854176	0.0620259	0.0854176	1	Caveolin-1
99	Development_Role of growth factors in the maintenance of embryonic stem cell pluripotency	53	0.0620259	0.0854176	0.0620259	0.0854176	1	GAB1
100	IL-6 signaling in breast cancer cells	53	0.0620259	0.0854176	0.0620259	0.0854176	1	GAB1
101	Immune response_CCL2 signaling	54	0.0631609	0.0854176	0.0631609	0.0854176	1	Caveolin-1
102	Regulation of AKT(PKB)/ GSK3 beta cascade in bipolar disorder	54	0.0631609	0.0854176	0.0631609	0.0854176	1	GAB1
103	Membrane-bound ESR1: interaction with G-proteins signaling	54	0.0631609	0.0854176	0.0631609	0.0854176	1	Caveolin-1
104	Development_Differentiation of white adipocytes	54	0.0631609	0.0854176	0.0631609	0.0854176	1	LPL
105	Development_FGFR signaling pathway	54	0.0631609	0.0854176	0.0631609	0.0854176	1	GAB1
106	Cell adhesion_ECM remodeling	55	0.0642947	0.0861306	0.0642947	0.0861306	1	MMP-16
107	Immune response_IFN-gamma signaling via PI3K and NF-kB	56	0.0654271	0.0865921	0.0654271	0.0865921	1	LPL
108	Development_Cytokine-mediated regulation of megakaryopoiesis	57	0.0665583	0.0865921	0.0665583	0.0865921	1	GAB1
109	Cytoskeleton remodeling_Regulation of actin cytoskeleton organization by the kinase effectors of Rho GTPases	58	0.0676882	0.0865921	0.0676882	0.0865921	1	ERM proteins
110	Hyaluronic acid/ CD44 signaling in cancer	58	0.0676882	0.0865921	0.0676882	0.0865921	1	GAB1
111	Putative role of Estrogen receptor and Androgen receptor signaling in progression of lung cancer	58	0.0676882	0.0865921	0.0676882	0.0865921	1	Caveolin-1
112	Signal transduction_mTORC1 downstream signaling	60	0.0699441	0.0869889	0.0699441	0.0869889	1	RPS6
113	Antioxidant effects of statins in COPD	60	0.0699441	0.0869889	0.0699441	0.0869889	1	Caveolin-1
114	Oxidative stress_ROS-mediated MAPK activation via canonical pathways	60	0.0699441	0.0869889	0.0699441	0.0869889	1	GAB1
115	Immune response_IL-4-induced regulators of cell growth, survival, differentiation and metabolism	62	0.072195	0.0869889	0.072195	0.0869889	1	LPL
116	HGF signaling in colorectal cancer	64	0.0744408	0.0869889	0.0744408	0.0869889	1	GAB1
117	Development_Inhibition of angiogenesis and regulation of endothelial cell function by PEDF	64	0.0744408	0.0869889	0.0744408	0.0869889	1	Caveolin-1
118	Development_Positive regulation of WNT/Beta-catenin signaling at the receptor level	64	0.0744408	0.0869889	0.0744408	0.0869889	1	Caveolin-1
119	Development_Role of IL-8 in angiogenesis	65	0.0755618	0.0869889	0.0755618	0.0869889	1	Caveolin-1
120	Signal transduction_mTORC2 upstream signaling	65	0.0755618	0.0869889	0.0755618	0.0869889	1	RPS6
121	NF-AT signaling in cardiac hypertrophy	65	0.0755618	0.0869889	0.0755618	0.0869889	1	GAB1
122	Muscle contraction_Regulation of eNOS activity in endothelial cells	65	0.0755618	0.0869889	0.0755618	0.0869889	1	Caveolin-1
123	Signal transduction_PDGF signaling via MAPK cascades	65	0.0755618	0.0869889	0.0755618	0.0869889	1	GAB1
124	Development_Thrombopoietin signaling via ERK1/2 and PI3K	67	0.0777999	0.0869889	0.0777999	0.0869889	1	GAB1
125	Ligand-independent activation of Androgen receptor in Prostate Cancer	67	0.0777999	0.0869889	0.0777999	0.0869889	1	GAB1
126	Role of microRNAs in cell migration, survival and angiogenesis in colorectal cancer	67	0.0777999	0.0869889	0.0777999	0.0869889	1	MMP-16
127	Immune response_IL-11 signaling pathway via MEK/ERK and PI3K/AKT cascades	67	0.0777999	0.0869889	0.0777999	0.0869889	1	RPS6
128	Immune response_Fc epsilon RI pathway: calcium-dependent signaling	68	0.0789171	0.0875487	0.0789171	0.0875487	1	ERM proteins
129	Mechanisms of drug resistance in SCLC	70	0.0811477	0.0893254	0.0811477	0.0893254	1	RPS6
130	Development_Stimulation of differentiation of mouse embryonic fibroblasts into adipocytes by extracellular factors	71	0.0822611	0.0898544	0.0822611	0.0898544	1	LPL
131	Role of epigenetic alterations in proliferation and differentiation of SCLC cells	72	0.0833732	0.090374	0.0833732	0.090374	1	Caveolin-1
132	Immune response_IL-2 signaling via ERK, PI3K, and PLC-gamma	73	0.0844841	0.0908844	0.0844841	0.0908844	1	RPS6
133	Signal transduction_HTR2A signaling outside the nervous system	74	0.0855937	0.0913858	0.0855937	0.0913858	1	Caveolin-1
134	Apoptosis and survival_NGF/ TrkA PI3K-mediated signaling	77	0.0889151	0.0942235	0.0889151	0.0942235	1	GAB1
135	Development_Androgen receptor in non-reproductive systems development	80	0.0922252	0.0955911	0.0922252	0.0955911	1	Caveolin-1
136	Development_Androgen receptor in reproductive system development	80	0.0922252	0.0955911	0.0922252	0.0955911	1	Caveolin-1
137	Main pathways of Schwann cells transformation in neurofibromatosis type 1	80	0.0922252	0.0955911	0.0922252	0.0955911	1	RPS6
138	Development_The role of GDNF ligand family/ RET receptor in cell survival, growth and proliferation	92	0.105354	0.108407	0.105354	0.108407	1	GAB1
139	Immune response_IFN-alpha/beta signaling via PI3K and NF-kB pathways	94	0.107524	0.109845	0.107524	0.109845	1	RPS6
140	Noise-induced hair cell death and spiral ganglion neuron degeneration	96	0.10969	0.111257	0.10969	0.111257	1	ERM proteins
141	Macrophage-induced immunosuppression in the tumor microenvironment	97	0.110771	0.111557	0.110771	0.111557	1	GAB1
142	Immune response_IL-3 signaling via ERK and PI3K	102	0.116158	0.116158	0.116158	0.116158	1	RPS6

## Sheet: GO
#	Processes	Total	pValue	Min FDR	p-value	FDR	In Data	Network Objects from Active Data
1	regulation of synaptic vesicle fusion to presynaptic active zone membrane	20	1.40288e-08	2.75805e-05	1.40288e-08	2.75805e-05	4	Synaptotagmin, Ionotropic glutamate receptor, Kainate receptor, Synaptotagmin I
2	nervous system development	3688	2.40981e-07	0.000137858	2.40981e-07	0.000137858	18	GAB1, Synaptotagmin, BAI3, Ionotropic glutamate receptor, Gab, Reticulon 1, Kainate receptor, DNAH11, ERM proteins, Caveolin-1, NFIX, PTPRR, Dynein, axonemal, heavy chains, NF-I, MIR (Idol), Synaptotagmin I, Delta-catenin, M6B
3	generation of neurons	2476	2.73535e-07	0.000137858	2.73535e-07	0.000137858	15	GAB1, Synaptotagmin, BAI3, Ionotropic glutamate receptor, Gab, Reticulon 1, ERM proteins, Caveolin-1, NFIX, PTPRR, NF-I, MIR (Idol), Synaptotagmin I, Delta-catenin, M6B
4	adenylate cyclase-inhibiting G protein-coupled glutamate receptor signaling pathway	10	2.80484e-07	0.000137858	2.80484e-07	0.000137858	3	GluR7, Ionotropic glutamate receptor, Kainate receptor
5	neurogenesis	2636	6.18448e-07	0.000185551	6.18448e-07	0.000185551	15	GAB1, Synaptotagmin, BAI3, Ionotropic glutamate receptor, Gab, Reticulon 1, ERM proteins, Caveolin-1, NFIX, PTPRR, NF-I, MIR (Idol), Synaptotagmin I, Delta-catenin, M6B
6	regulation of vesicle fusion	50	6.47751e-07	0.000185551	6.47751e-07	0.000185551	4	Synaptotagmin, Ionotropic glutamate receptor, Kainate receptor, Synaptotagmin I
7	regulation of synaptic transmission, glutamatergic	128	8.34718e-07	0.000185551	8.34718e-07	0.000185551	5	Synaptotagmin, GluR7, Ionotropic glutamate receptor, Kainate receptor, Synaptotagmin I
8	system development	6754	1.03532e-06	0.000185551	1.03532e-06	0.000185551	23	Stabilin-2, GAB1, Synaptotagmin, BAI3, Ionotropic glutamate receptor, Gab, Reticulon 1, Kainate receptor, DNAH11, MMP-16, DBP, MIRK, ERM proteins, Caveolin-1, NFIX, PTPRR, Dynein, axonemal, heavy chains, NF-I, RPS6, MIR (Idol), Synaptotagmin I, Delta-catenin, M6B
9	spontaneous synaptic transmission	15	1.05853e-06	0.000185551	1.05853e-06	0.000185551	3	Synaptotagmin, CBLN2, Synaptotagmin I
10	regulation of neurotransmitter transport	260	1.31619e-06	0.000185551	1.31619e-06	0.000185551	6	Synaptotagmin XII, Synaptotagmin, Ionotropic glutamate receptor, Kainate receptor, Synaptotagmin I, M6B
11	regulation of presynaptic membrane potential	17	1.57901e-06	0.000185551	1.57901e-06	0.000185551	3	GluR7, Ionotropic glutamate receptor, Kainate receptor
12	cellular response to lipoprotein particle stimulus	63	1.65444e-06	0.000185551	1.65444e-06	0.000185551	4	ABCG1, LPL, ERM proteins, MIR (Idol)
13	cell chemotaxis to vascular endothelial growth factor	2	1.82361e-06	0.000185551	1.82361e-06	0.000185551	2	GAB1, Gab
14	synchronous neurotransmitter secretion	2	1.82361e-06	0.000185551	1.82361e-06	0.000185551	2	Synaptotagmin, Synaptotagmin I
15	endothelial cell chemotaxis to vascular endothelial growth factor	2	1.82361e-06	0.000185551	1.82361e-06	0.000185551	2	GAB1, Gab
16	fast, calcium ion-dependent exocytosis of neurotransmitter	2	1.82361e-06	0.000185551	1.82361e-06	0.000185551	2	Synaptotagmin, Synaptotagmin I
17	positive regulation of calcium ion-dependent exocytosis of neurotransmitter	2	1.82361e-06	0.000185551	1.82361e-06	0.000185551	2	Synaptotagmin, Synaptotagmin I
18	cholesterol homeostasis	150	1.82688e-06	0.000185551	1.82688e-06	0.000185551	5	ABCG1, LPL, ERM proteins, Caveolin-1, MIR (Idol)
19	multicellular organism development	7593	1.84538e-06	0.000185551	1.84538e-06	0.000185551	24	Stabilin-2, GAB1, Synaptotagmin, BAI3, Ionotropic glutamate receptor, Gab, Reticulon 1, Kainate receptor, DNAH11, MMP-16, DBP, MIRK, ERM proteins, Caveolin-1, NFIX, PTPRR, Dynein, axonemal, heavy chains, NF-I, RPS6, MIR (Idol), Synaptotagmin I, BTEB1, Delta-catenin, M6B
20	sterol homeostasis	151	1.8876e-06	0.000185551	1.8876e-06	0.000185551	5	ABCG1, LPL, ERM proteins, Caveolin-1, MIR (Idol)
21	cerebellar granular layer formation	19	2.24588e-06	0.0002007	2.24588e-06	0.0002007	3	Ionotropic glutamate receptor, NFIX, NF-I
22	cerebellar granule cell differentiation	19	2.24588e-06	0.0002007	2.24588e-06	0.0002007	3	Ionotropic glutamate receptor, NFIX, NF-I
23	positive regulation of secretion	673	2.73979e-06	0.000234193	2.73979e-06	0.000234193	8	ABCG1, LPL, Synaptotagmin, Ionotropic glutamate receptor, Gab, Kainate receptor, ERM proteins, Synaptotagmin I
24	cerebellar granular layer morphogenesis	21	3.0768e-06	0.00024196	3.0768e-06	0.00024196	3	Ionotropic glutamate receptor, NFIX, NF-I
25	negative regulation of synaptic transmission, glutamatergic	21	3.0768e-06	0.00024196	3.0768e-06	0.00024196	3	GluR7, Ionotropic glutamate receptor, Kainate receptor
26	regulation of cell junction assembly	306	3.37445e-06	0.00025516	3.37445e-06	0.00025516	6	BAI3, Ionotropic glutamate receptor, CBLN2, Caveolin-1, RPS6, M6B
27	regulation of regulated secretory pathway	312	3.77296e-06	0.000274727	3.77296e-06	0.000274727	6	Synaptotagmin XII, Synaptotagmin, Ionotropic glutamate receptor, Gab, Kainate receptor, Synaptotagmin I
28	G protein-coupled glutamate receptor signaling pathway	23	4.08933e-06	0.00028713	4.08933e-06	0.00028713	3	GluR7, Ionotropic glutamate receptor, Kainate receptor
29	cerebellar granular layer development	25	5.30088e-06	0.000346658	5.30088e-06	0.000346658	3	Ionotropic glutamate receptor, NFIX, NF-I
30	detection of cold stimulus involved in thermoception	3	5.46612e-06	0.000346658	5.46612e-06	0.000346658	2	Ionotropic glutamate receptor, Kainate receptor
31	sensory perception of cold stimulus	3	5.46612e-06	0.000346658	5.46612e-06	0.000346658	2	Ionotropic glutamate receptor, Kainate receptor
32	regulation of amine transport	194	6.43131e-06	0.000391376	6.43131e-06	0.000391376	5	Synaptotagmin XII, Synaptotagmin, Ionotropic glutamate receptor, Kainate receptor, Synaptotagmin I
33	anatomical structure development	8098	6.56938e-06	0.000391376	6.56938e-06	0.000391376	24	Stabilin-2, GAB1, Synaptotagmin, BAI3, Ionotropic glutamate receptor, Gab, Reticulon 1, Kainate receptor, DNAH11, MMP-16, DBP, MIRK, ERM proteins, Caveolin-1, NFIX, PTPRR, Dynein, axonemal, heavy chains, NF-I, RPS6, MIR (Idol), Synaptotagmin I, BTEB1, Delta-catenin, M6B
34	neuron differentiation	1661	7.97379e-06	0.000461073	7.97379e-06	0.000461073	11	GAB1, BAI3, Ionotropic glutamate receptor, Gab, Reticulon 1, ERM proteins, NFIX, PTPRR, NF-I, Delta-catenin, M6B
35	regulation of short-term neuronal synaptic plasticity	30	9.31345e-06	0.000519749	9.31345e-06	0.000519749	3	Synaptotagmin, Ionotropic glutamate receptor, Kainate receptor
36	anatomical structure morphogenesis	3270	9.51728e-06	0.000519749	9.51728e-06	0.000519749	15	Stabilin-2, GAB1, BAI3, Ionotropic glutamate receptor, Gab, DNAH11, MMP-16, MIRK, ERM proteins, Caveolin-1, NFIX, Dynein, axonemal, heavy chains, NF-I, RPS6, Delta-catenin
37	positive regulation of amine transport	100	1.05081e-05	0.000558348	1.05081e-05	0.000558348	4	Synaptotagmin, Ionotropic glutamate receptor, Kainate receptor, Synaptotagmin I
38	spontaneous exocytosis of neurotransmitter	4	1.09228e-05	0.000565114	1.09228e-05	0.000565114	2	Synaptotagmin XII, Synaptotagmin
39	negative regulation of ERK1 and ERK2 cascade	102	1.1366e-05	0.000572961	1.1366e-05	0.000572961	4	ERM proteins, Caveolin-1, PTPRR, DAT1
40	negative regulation of synaptic transmission	105	1.27482e-05	0.000626574	1.27482e-05	0.000626574	4	Synaptotagmin, GluR7, Ionotropic glutamate receptor, Kainate receptor
41	regulation of neurotransmitter secretion	226	1.34736e-05	0.000638375	1.34736e-05	0.000638375	5	Synaptotagmin XII, Synaptotagmin, Ionotropic glutamate receptor, Kainate receptor, Synaptotagmin I
42	multicellular organismal process	10586	1.36377e-05	0.000638375	1.36377e-05	0.000638375	27	ABCG1, LPL, Stabilin-2, GAB1, Synaptotagmin, BAI3, Ionotropic glutamate receptor, Gab, Reticulon 1, Kainate receptor, DNAH11, MMP-16, DBP, MIRK, ERM proteins, Caveolin-1, NFIX, PTPRR, Dynein, axonemal, heavy chains, NF-I, RPS6, MIR (Idol), Synaptotagmin I, BTEB1, Delta-catenin, PER3, M6B
43	regulation of exocytosis	396	1.4686e-05	0.000671459	1.4686e-05	0.000671459	6	Synaptotagmin XII, Synaptotagmin, Ionotropic glutamate receptor, Gab, Kainate receptor, Synaptotagmin I
44	calcium ion-regulated exocytosis of neurotransmitter	36	1.6287e-05	0.000727733	1.6287e-05	0.000727733	3	Synaptotagmin XII, Synaptotagmin, Synaptotagmin I
45	regulation of secretion by cell	1152	1.78379e-05	0.000777386	1.78379e-05	0.000777386	9	ABCG1, LPL, Synaptotagmin XII, Synaptotagmin, Ionotropic glutamate receptor, Gab, Kainate receptor, ERM proteins, Synaptotagmin I
46	determination of left/right asymmetry in nervous system	5	1.81891e-05	0.000777386	1.81891e-05	0.000777386	2	DNAH11, Dynein, axonemal, heavy chains
47	lipid homeostasis	244	1.94848e-05	0.000815044	1.94848e-05	0.000815044	5	ABCG1, LPL, ERM proteins, Caveolin-1, MIR (Idol)
48	ionotropic glutamate receptor signaling pathway	40	2.24529e-05	0.000919633	2.24529e-05	0.000919633	3	GluR7, Ionotropic glutamate receptor, Kainate receptor
49	regulation of neurotransmitter levels	431	2.3667e-05	0.000949578	2.3667e-05	0.000949578	6	Synaptotagmin XII, Synaptotagmin, Ionotropic glutamate receptor, Kainate receptor, Synaptotagmin I, M6B
50	developmental process	8706	2.6511e-05	0.0010112	2.6511e-05	0.0010112	24	Stabilin-2, GAB1, Synaptotagmin, BAI3, Ionotropic glutamate receptor, Gab, Reticulon 1, Kainate receptor, DNAH11, MMP-16, DBP, MIRK, ERM proteins, Caveolin-1, NFIX, PTPRR, Dynein, axonemal, heavy chains, NF-I, RPS6, MIR (Idol), Synaptotagmin I, BTEB1, Delta-catenin, M6B
51	chemical synaptic transmission	662	2.68296e-05	0.0010112	2.68296e-05	0.0010112	7	Synaptotagmin XII, Synaptotagmin, GluR7, Ionotropic glutamate receptor, Kainate receptor, CBLN2, Synaptotagmin I
52	anterograde trans-synaptic signaling	662	2.68296e-05	0.0010112	2.68296e-05	0.0010112	7	Synaptotagmin XII, Synaptotagmin, GluR7, Ionotropic glutamate receptor, Kainate receptor, CBLN2, Synaptotagmin I
53	calcium-dependent activation of synaptic vesicle fusion	6	2.72602e-05	0.0010112	2.72602e-05	0.0010112	2	Synaptotagmin, Synaptotagmin I
54	regulation of vesicle-mediated transport	927	2.82103e-05	0.00102706	2.82103e-05	0.00102706	8	Synaptotagmin XII, Synaptotagmin, Ionotropic glutamate receptor, Gab, Kainate receptor, ERM proteins, Caveolin-1, Synaptotagmin I
55	ERBB2 signaling pathway	44	2.99852e-05	0.00107184	2.99852e-05	0.00107184	3	GAB1, Gab, PTPRR
56	cell differentiation in hindbrain	45	3.2097e-05	0.00112683	3.2097e-05	0.00112683	3	Ionotropic glutamate receptor, NFIX, NF-I
57	trans-synaptic signaling	690	3.4944e-05	0.00117988	3.4944e-05	0.00117988	7	Synaptotagmin XII, Synaptotagmin, GluR7, Ionotropic glutamate receptor, Kainate receptor, CBLN2, Synaptotagmin I
58	positive regulation of synaptic transmission	278	3.63711e-05	0.00117988	3.63711e-05	0.00117988	5	Synaptotagmin XII, Synaptotagmin, Ionotropic glutamate receptor, Kainate receptor, Synaptotagmin I
59	regulation of secretion	1261	3.64351e-05	0.00117988	3.64351e-05	0.00117988	9	ABCG1, LPL, Synaptotagmin XII, Synaptotagmin, Ionotropic glutamate receptor, Gab, Kainate receptor, ERM proteins, Synaptotagmin I
60	cellular response to low-density lipoprotein particle stimulus	47	3.66087e-05	0.00117988	3.66087e-05	0.00117988	3	LPL, ERM proteins, MIR (Idol)
61	cerebellar cortex formation	47	3.66087e-05	0.00117988	3.66087e-05	0.00117988	3	Ionotropic glutamate receptor, NFIX, NF-I
62	positive regulation of synaptic vesicle fusion to presynaptic active zone membrane	7	3.81314e-05	0.00118994	3.81314e-05	0.00118994	2	Synaptotagmin, Synaptotagmin I
63	regulation of calcium ion-dependent exocytosis of neurotransmitter	7	3.81314e-05	0.00118994	3.81314e-05	0.00118994	2	Synaptotagmin, Synaptotagmin I
64	positive regulation of cell junction assembly	158	6.33197e-05	0.00191617	6.33197e-05	0.00191617	4	BAI3, Ionotropic glutamate receptor, CBLN2, Caveolin-1
65	synaptic signaling	758	6.33524e-05	0.00191617	6.33524e-05	0.00191617	7	Synaptotagmin XII, Synaptotagmin, GluR7, Ionotropic glutamate receptor, Kainate receptor, CBLN2, Synaptotagmin I
66	detection of temperature stimulus involved in thermoception	9	6.52558e-05	0.00194383	6.52558e-05	0.00194383	2	Ionotropic glutamate receptor, Kainate receptor
67	learning or memory	520	6.73346e-05	0.00197582	6.73346e-05	0.00197582	6	Synaptotagmin, BAI3, Ionotropic glutamate receptor, DNAH11, Dynein, axonemal, heavy chains, Delta-catenin
68	response to lipoprotein particle	59	7.25757e-05	0.00209829	7.25757e-05	0.00209829	3	LPL, ERM proteins, MIR (Idol)
69	anatomical structure formation involved in morphogenesis	1393	7.90551e-05	0.00223455	7.90551e-05	0.00223455	9	Stabilin-2, GAB1, BAI3, Ionotropic glutamate receptor, Gab, MIRK, Caveolin-1, NFIX, NF-I
70	modulation of chemical synaptic transmission	786	7.95617e-05	0.00223455	7.95617e-05	0.00223455	7	Synaptotagmin XII, Synaptotagmin, GluR7, Ionotropic glutamate receptor, Kainate receptor, Synaptotagmin I, Delta-catenin
71	regulation of trans-synaptic signaling	788	8.08386e-05	0.00223843	8.08386e-05	0.00223843	7	Synaptotagmin XII, Synaptotagmin, GluR7, Ionotropic glutamate receptor, Kainate receptor, Synaptotagmin I, Delta-catenin
72	positive regulation of amino acid transport	62	8.41956e-05	0.00226751	8.41956e-05	0.00226751	3	Synaptotagmin, Ionotropic glutamate receptor, Kainate receptor
73	cerebellar cortex morphogenesis	62	8.41956e-05	0.00226751	8.41956e-05	0.00226751	3	Ionotropic glutamate receptor, NFIX, NF-I
74	regulation of synaptic plasticity	338	9.17213e-05	0.00243681	9.17213e-05	0.00243681	5	Synaptotagmin XII, Synaptotagmin, Ionotropic glutamate receptor, Kainate receptor, Delta-catenin
75	regulation of stress-activated MAPK cascade	342	9.69331e-05	0.00250842	9.69331e-05	0.00250842	5	GAB1, Ionotropic glutamate receptor, Gab, Kainate receptor, ERM proteins
76	calcium-ion regulated exocytosis	65	9.69685e-05	0.00250842	9.69685e-05	0.00250842	3	Synaptotagmin XII, Synaptotagmin, Synaptotagmin I
77	regulation of synaptic vesicle exocytosis	177	9.83151e-05	0.00251023	9.83151e-05	0.00251023	4	Synaptotagmin, Ionotropic glutamate receptor, Kainate receptor, Synaptotagmin I
78	regulation of developmental process	3978	0.000101299	0.00251575	0.000101299	0.00251575	15	ABCG1, LPL, GAB1, Synaptotagmin, BAI3, Ionotropic glutamate receptor, Gab, CBLN2, ERM proteins, Caveolin-1, NF-I, MIR (Idol), Synaptotagmin I, DAT1, M6B
79	regulation of dopamine secretion	66	0.000101491	0.00251575	0.000101491	0.00251575	3	Synaptotagmin XII, Synaptotagmin, Synaptotagmin I
80	regulation of stress-activated protein kinase signaling cascade	346	0.00010237	0.00251575	0.00010237	0.00251575	5	GAB1, Ionotropic glutamate receptor, Gab, Kainate receptor, ERM proteins
81	regulation of MAPK cascade	1120	0.000107089	0.00259923	0.000107089	0.00259923	8	GAB1, Ionotropic glutamate receptor, Gab, Kainate receptor, ERM proteins, Caveolin-1, PTPRR, DAT1
82	receptor metabolic process	182	0.000109477	0.00262478	0.000109477	0.00262478	4	Ionotropic glutamate receptor, ERM proteins, Caveolin-1, MIR (Idol)
83	cell differentiation	5601	0.000110848	0.00262563	0.000110848	0.00262563	18	GAB1, Synaptotagmin, BAI3, Ionotropic glutamate receptor, Gab, Reticulon 1, MIRK, ERM proteins, Caveolin-1, NFIX, PTPRR, Dynein, axonemal, heavy chains, NF-I, RPS6, MIR (Idol), Synaptotagmin I, Delta-catenin, M6B
84	regulation of localization	4025	0.000116219	0.00272009	0.000116219	0.00272009	15	ABCG1, LPL, Synaptotagmin XII, GAB1, Synaptotagmin, Ionotropic glutamate receptor, Gab, Kainate receptor, DNAH11, ERM proteins, Caveolin-1, PTPRR, Dynein, axonemal, heavy chains, Synaptotagmin I, M6B
85	protein retention in ER lumen	12	0.000119327	0.00272788	0.000119327	0.00272788	2	Ionotropic glutamate receptor, Kainate receptor
86	positive regulation of cell migration by vascular endothelial growth factor signaling pathway	12	0.000119327	0.00272788	0.000119327	0.00272788	2	GAB1, Gab
87	cognition	581	0.000123811	0.00279784	0.000123811	0.00279784	6	Synaptotagmin, BAI3, Ionotropic glutamate receptor, DNAH11, Dynein, axonemal, heavy chains, Delta-catenin
88	glutamate receptor signaling pathway	71	0.000126172	0.0028188	0.000126172	0.0028188	3	GluR7, Ionotropic glutamate receptor, Kainate receptor
89	cellular developmental process	5668	0.000130482	0.0028733	0.000130482	0.0028733	18	GAB1, Synaptotagmin, BAI3, Ionotropic glutamate receptor, Gab, Reticulon 1, MIRK, ERM proteins, Caveolin-1, NFIX, PTPRR, Dynein, axonemal, heavy chains, NF-I, RPS6, MIR (Idol), Synaptotagmin I, Delta-catenin, M6B
90	regulation of calcium ion-dependent exocytosis	72	0.000131535	0.0028733	0.000131535	0.0028733	3	Synaptotagmin XII, Synaptotagmin, Synaptotagmin I
91	positive regulation of developmental process	2258	0.000137435	0.0029692	0.000137435	0.0029692	11	LPL, GAB1, Synaptotagmin, BAI3, Ionotropic glutamate receptor, Gab, CBLN2, ERM proteins, Synaptotagmin I, DAT1, M6B
92	spontaneous neurotransmitter secretion	13	0.000140902	0.00301102	0.000140902	0.00301102	2	Synaptotagmin, Synaptotagmin I
93	positive regulation of secretion by cell	605	0.000154351	0.00323064	0.000154351	0.00323064	6	ABCG1, LPL, Synaptotagmin, Gab, ERM proteins, Synaptotagmin I
94	cerebellum morphogenesis	76	0.000154466	0.00323064	0.000154466	0.00323064	3	Ionotropic glutamate receptor, NFIX, NF-I
95	synaptic transmission, glutamatergic	77	0.000160578	0.00332311	0.000160578	0.00332311	3	GluR7, Ionotropic glutamate receptor, Kainate receptor
96	positive regulation of gamma-aminobutyric acid secretion	14	0.000164244	0.00336359	0.000164244	0.00336359	2	Ionotropic glutamate receptor, Kainate receptor
97	hindbrain morphogenesis	80	0.000179851	0.00364522	0.000179851	0.00364522	3	Ionotropic glutamate receptor, NFIX, NF-I
98	thermoception	15	0.00018935	0.00368576	0.00018935	0.00368576	2	Ionotropic glutamate receptor, Kainate receptor
99	regulation of cilium beat frequency	15	0.00018935	0.00368576	0.00018935	0.00368576	2	DNAH11, Dynein, axonemal, heavy chains
100	epithelial cilium movement involved in determination of left/right asymmetry	15	0.00018935	0.00368576	0.00018935	0.00368576	2	DNAH11, Dynein, axonemal, heavy chains
101	low-density lipoprotein particle receptor catabolic process	15	0.00018935	0.00368576	0.00018935	0.00368576	2	ERM proteins, MIR (Idol)
102	cellular response to peptide	635	0.000200637	0.00386718	0.000200637	0.00386718	6	GAB1, Ionotropic glutamate receptor, Gab, Caveolin-1, RPS6, BTEB1
103	positive regulation of transport	1587	0.000213504	0.00407523	0.000213504	0.00407523	9	ABCG1, LPL, Synaptotagmin, Ionotropic glutamate receptor, Gab, Kainate receptor, ERM proteins, Caveolin-1, Synaptotagmin I
104	negative regulation of synaptic transmission, GABAergic	16	0.000216214	0.00408728	0.000216214	0.00408728	2	Ionotropic glutamate receptor, Kainate receptor
105	regulation of cellular localization	1596	0.000222775	0.00417119	0.000222775	0.00417119	9	Synaptotagmin XII, Synaptotagmin, Ionotropic glutamate receptor, Gab, Kainate receptor, ERM proteins, Caveolin-1, Synaptotagmin I, M6B
106	low-density lipoprotein receptor particle metabolic process	17	0.000244832	0.00454094	0.000244832	0.00454094	2	ERM proteins, MIR (Idol)
107	cholesterol transport	91	0.000263212	0.00483621	0.000263212	0.00483621	3	ABCG1, Synaptotagmin, Caveolin-1
108	maintenance of protein localization in endoplasmic reticulum	18	0.000275199	0.00500356	0.000275199	0.00500356	2	Ionotropic glutamate receptor, Kainate receptor
109	regulation of synaptic vesicle cycle	232	0.00027741	0.00500356	0.00027741	0.00500356	4	Synaptotagmin, Ionotropic glutamate receptor, Kainate receptor, Synaptotagmin I
110	maintenance of protein location in cell	94	0.000289609	0.0051761	0.000289609	0.0051761	3	Ionotropic glutamate receptor, Kainate receptor, Caveolin-1
111	regulation of amino acid transport	95	0.000298773	0.00529178	0.000298773	0.00529178	3	Synaptotagmin, Ionotropic glutamate receptor, Kainate receptor
112	regulation of low-density lipoprotein particle receptor catabolic process	19	0.000307312	0.00539442	0.000307312	0.00539442	2	ERM proteins, MIR (Idol)
113	ERBB signaling pathway	98	0.000327384	0.0055894	0.000327384	0.0055894	3	GAB1, Gab, PTPRR
114	cerebellar cortex development	98	0.000327384	0.0055894	0.000327384	0.0055894	3	Ionotropic glutamate receptor, NFIX, NF-I
115	positive regulation of biological process	8589	0.000331619	0.0055894	0.000331619	0.0055894	22	ABCG1, LPL, Synaptotagmin XII, GAB1, Synaptotagmin, BAI3, Ionotropic glutamate receptor, Gab, Kainate receptor, DBP, CBLN2, MIRK, ERM proteins, Caveolin-1, NFIX, NF-I, RPS6, MIR (Idol), Synaptotagmin I, DAT1, BTEB1, M6B
116	positive regulation of organic acid transport	99	0.000337299	0.0055894	0.000337299	0.0055894	3	Synaptotagmin, Ionotropic glutamate receptor, Kainate receptor
117	actin cytoskeleton reorganization	99	0.000337299	0.0055894	0.000337299	0.0055894	3	GAB1, Gab, ERM proteins
118	synaptic vesicle exocytosis	99	0.000337299	0.0055894	0.000337299	0.0055894	3	Synaptotagmin XII, Synaptotagmin, Synaptotagmin I
119	negative regulation of low-density lipoprotein particle clearance	20	0.000341164	0.0055894	0.000341164	0.0055894	2	ERM proteins, MIR (Idol)
120	detection of calcium ion	20	0.000341164	0.0055894	0.000341164	0.0055894	2	Synaptotagmin, Synaptotagmin I
121	cell-cell signaling	1697	0.000352147	0.00572167	0.000352147	0.00572167	9	Synaptotagmin XII, Synaptotagmin, GluR7, Ionotropic glutamate receptor, Kainate receptor, CBLN2, Caveolin-1, Synaptotagmin I, Delta-catenin
122	positive regulation of synapse assembly	102	0.000368202	0.00593348	0.000368202	0.00593348	3	BAI3, Ionotropic glutamate receptor, CBLN2
123	membrane depolarization	106	0.000412162	0.00656504	0.000412162	0.00656504	3	Ionotropic glutamate receptor, Kainate receptor, Caveolin-1
124	regulation of gamma-aminobutyric acid secretion	22	0.000414072	0.00656504	0.000414072	0.00656504	2	Ionotropic glutamate receptor, Kainate receptor
125	sterol transport	107	0.000423656	0.00666325	0.000423656	0.00666325	3	ABCG1, Synaptotagmin, Caveolin-1
126	positive regulation of vesicle fusion	23	0.000453117	0.00707007	0.000453117	0.00707007	2	Synaptotagmin, Synaptotagmin I
127	regulation of catecholamine secretion	110	0.000459366	0.00711113	0.000459366	0.00711113	3	Synaptotagmin XII, Synaptotagmin, Synaptotagmin I
128	positive regulation of regulated secretory pathway	111	0.000471685	0.00724479	0.000471685	0.00724479	3	Synaptotagmin, Gab, Synaptotagmin I
129	negative regulation of MAPK cascade	268	0.000478769	0.00729659	0.000478769	0.00729659	4	ERM proteins, Caveolin-1, PTPRR, DAT1
130	intracellular cholesterol transport	24	0.000493885	0.00741205	0.000493885	0.00741205	2	ABCG1, Synaptotagmin
131	negative regulation of lipoprotein particle clearance	24	0.000493885	0.00741205	0.000493885	0.00741205	2	ERM proteins, MIR (Idol)
132	regulation of JNK cascade	274	0.00052034	0.00773214	0.00052034	0.00773214	4	GAB1, Ionotropic glutamate receptor, Gab, Kainate receptor
133	adenylate cyclase-inhibiting G protein-coupled receptor signaling pathway	115	0.000523079	0.00773214	0.000523079	0.00773214	3	GluR7, Ionotropic glutamate receptor, Kainate receptor
134	regulation of cellular component biogenesis	1418	0.0005339	0.00775372	0.0005339	0.00775372	8	Synaptotagmin, BAI3, Ionotropic glutamate receptor, CBLN2, ERM proteins, Caveolin-1, RPS6, M6B
135	regulation of receptor catabolic process	25	0.000536371	0.00775372	0.000536371	0.00775372	2	ERM proteins, MIR (Idol)
136	positive regulation of dopamine secretion	25	0.000536371	0.00775372	0.000536371	0.00775372	2	Synaptotagmin, Synaptotagmin I
137	cellular response to hormone stimulus	1079	0.000554149	0.00795223	0.000554149	0.00795223	7	GAB1, Ionotropic glutamate receptor, Gab, ERM proteins, Caveolin-1, RPS6, BTEB1
138	behavior	1081	0.000560308	0.00798236	0.000560308	0.00798236	7	Synaptotagmin, BAI3, Ionotropic glutamate receptor, Kainate receptor, DNAH11, Dynein, axonemal, heavy chains, Delta-catenin
139	intracellular sterol transport	26	0.00058057	0.00809504	0.00058057	0.00809504	2	ABCG1, Synaptotagmin
140	positive regulation of calcium ion-dependent exocytosis	26	0.00058057	0.00809504	0.00058057	0.00809504	2	Synaptotagmin, Synaptotagmin I
141	negative regulation of neurotransmitter transport	26	0.00058057	0.00809504	0.00058057	0.00809504	2	Synaptotagmin, M6B
142	response to calcium ion	287	0.000619147	0.00854318	0.000619147	0.00854318	4	Synaptotagmin XII, Synaptotagmin, Caveolin-1, Synaptotagmin I
143	regulation of neuronal synaptic plasticity	122	0.000621401	0.00854318	0.000621401	0.00854318	3	Synaptotagmin, Ionotropic glutamate receptor, Kainate receptor
144	regulation of neuron differentiation	1102	0.000628361	0.00857887	0.000628361	0.00857887	7	Synaptotagmin, BAI3, Ionotropic glutamate receptor, ERM proteins, Caveolin-1, MIR (Idol), Synaptotagmin I
145	regulation of biological quality	5809	0.00065789	0.00892008	0.00065789	0.00892008	17	ABCG1, LPL, Synaptotagmin XII, Synaptotagmin, GluR7, BAI3, Ionotropic glutamate receptor, Kainate receptor, CBLN2, ERM proteins, Caveolin-1, RPS6, MIR (Idol), Synaptotagmin I, Delta-catenin, PER3, M6B
146	positive regulation of ion transport	522	0.000680352	0.00916145	0.000680352	0.00916145	5	Synaptotagmin, Ionotropic glutamate receptor, Kainate receptor, Caveolin-1, Synaptotagmin I
147	cellular response to peptide hormone stimulus	526	0.000704167	0.00941764	0.000704167	0.00941764	5	GAB1, Ionotropic glutamate receptor, Gab, Caveolin-1, RPS6
148	receptor internalization	128	0.000714489	0.00947159	0.000714489	0.00947159	3	Ionotropic glutamate receptor, ERM proteins, Caveolin-1
149	regulation of ion transport	1127	0.000717836	0.00947159	0.000717836	0.00947159	7	Synaptotagmin XII, Synaptotagmin, Ionotropic glutamate receptor, Kainate receptor, Caveolin-1, Synaptotagmin I, M6B
150	regulation of multicellular organismal development	3202	0.000733627	0.0096154	0.000733627	0.0096154	12	GAB1, Synaptotagmin, BAI3, Ionotropic glutamate receptor, Gab, CBLN2, ERM proteins, Caveolin-1, NF-I, MIR (Idol), Synaptotagmin I, M6B
151	regulation of multicellular organismal process	4748	0.0007554	0.0098352	0.0007554	0.0098352	15	LPL, GAB1, Synaptotagmin, BAI3, Ionotropic glutamate receptor, Gab, CBLN2, ERM proteins, Caveolin-1, PTPRR, NF-I, MIR (Idol), Synaptotagmin I, PER3, M6B
152	positive regulation of synaptic vesicle exocytosis	30	0.000774406	0.00995086	0.000774406	0.00995086	2	Synaptotagmin, Synaptotagmin I
153	regulation of low-density lipoprotein particle clearance	30	0.000774406	0.00995086	0.000774406	0.00995086	2	ERM proteins, MIR (Idol)
154	regulation of plasma membrane bounded cell projection organization	1144	0.000784287	0.0100124	0.000784287	0.0100124	7	Synaptotagmin, BAI3, Ionotropic glutamate receptor, ERM proteins, Caveolin-1, MIR (Idol), Synaptotagmin I
155	regulation of nervous system development	1510	0.000808865	0.0102595	0.000808865	0.0102595	8	Synaptotagmin, BAI3, Ionotropic glutamate receptor, CBLN2, ERM proteins, Caveolin-1, MIR (Idol), Synaptotagmin I
156	positive regulation of multicellular organismal process	2770	0.000816718	0.0102607	0.000816718	0.0102607	11	LPL, GAB1, Synaptotagmin, BAI3, Ionotropic glutamate receptor, Gab, CBLN2, ERM proteins, Caveolin-1, Synaptotagmin I, M6B
157	positive regulation of synaptic transmission, GABAergic	31	0.000827102	0.0102607	0.000827102	0.0102607	2	Ionotropic glutamate receptor, Kainate receptor
158	vascular endothelial growth factor signaling pathway	31	0.000827102	0.0102607	0.000827102	0.0102607	2	GAB1, Gab
159	regulation of cell projection organization	1155	0.000829835	0.0102607	0.000829835	0.0102607	7	Synaptotagmin, BAI3, Ionotropic glutamate receptor, ERM proteins, Caveolin-1, MIR (Idol), Synaptotagmin I
160	synapse organization	551	0.000867505	0.0106595	0.000867505	0.0106595	5	BAI3, Ionotropic glutamate receptor, CBLN2, NF-I, Delta-catenin
161	regulation of transport	2801	0.00089715	0.0109553	0.00089715	0.0109553	11	ABCG1, LPL, Synaptotagmin XII, Synaptotagmin, Ionotropic glutamate receptor, Gab, Kainate receptor, ERM proteins, Caveolin-1, Synaptotagmin I, M6B
162	positive regulation of cellular process	7836	0.000942939	0.0114433	0.000942939	0.0114433	20	ABCG1, LPL, Synaptotagmin XII, GAB1, Synaptotagmin, BAI3, Ionotropic glutamate receptor, Gab, Kainate receptor, DBP, CBLN2, MIRK, ERM proteins, Caveolin-1, NFIX, NF-I, RPS6, Synaptotagmin I, DAT1, BTEB1
163	adenylate cyclase-modulating G protein-coupled receptor signaling pathway	324	0.000972691	0.011732	0.000972691	0.011732	4	GluR7, BAI3, Ionotropic glutamate receptor, Kainate receptor
164	positive regulation of anion transport	143	0.000984851	0.0118062	0.000984851	0.0118062	3	Synaptotagmin, Ionotropic glutamate receptor, Kainate receptor
165	receptor catabolic process	34	0.000995292	0.0118591	0.000995292	0.0118591	2	ERM proteins, MIR (Idol)
166	maintenance of location in cell	144	0.00100487	0.011901	0.00100487	0.011901	3	Ionotropic glutamate receptor, Kainate receptor, Caveolin-1
167	cellular response to organonitrogen compound	1199	0.00103355	0.0121289	0.00103355	0.0121289	7	GAB1, Ionotropic glutamate receptor, Gab, ERM proteins, Caveolin-1, RPS6, BTEB1
168	regulation of neuron projection development	866	0.00103645	0.0121289	0.00103645	0.0121289	6	Synaptotagmin, BAI3, Ionotropic glutamate receptor, ERM proteins, MIR (Idol), Synaptotagmin I
169	response to organonitrogen compound	1986	0.00110469	0.0128283	0.00110469	0.0128283	9	LPL, GAB1, Ionotropic glutamate receptor, Gab, ERM proteins, Caveolin-1, RPS6, MIR (Idol), BTEB1
170	response to hepatocyte growth factor	36	0.00111579	0.0128283	0.00111579	0.0128283	2	GAB1, Gab
171	interleukin-6-mediated signaling pathway	36	0.00111579	0.0128283	0.00111579	0.0128283	2	GAB1, Gab
172	endocytosis	882	0.00113916	0.0130188	0.00113916	0.0130188	6	Stabilin-2, Synaptotagmin, Ionotropic glutamate receptor, ERM proteins, Caveolin-1, Synaptotagmin I
173	cellular response to calcium ion	151	0.00115223	0.0130188	0.00115223	0.0130188	3	Synaptotagmin XII, Synaptotagmin, Synaptotagmin I
174	maintenance of protein location	151	0.00115223	0.0130188	0.00115223	0.0130188	3	Ionotropic glutamate receptor, Kainate receptor, Caveolin-1
175	regulation of cholesterol storage	37	0.00117854	0.0131648	0.00117854	0.0131648	2	ABCG1, LPL
176	maintenance of synapse structure	37	0.00117854	0.0131648	0.00117854	0.0131648	2	BAI3, CBLN2
177	regulation of lipoprotein particle clearance	38	0.00124295	0.0138058	0.00124295	0.0138058	2	ERM proteins, MIR (Idol)
178	cellular response to oxygen-containing compound	2028	0.00128164	0.0141557	0.00128164	0.0141557	9	LPL, GAB1, Ionotropic glutamate receptor, Gab, Kainate receptor, ERM proteins, Caveolin-1, RPS6, BTEB1
179	regulation of organic acid transport	157	0.00128886	0.0141559	0.00128886	0.0141559	3	Synaptotagmin, Ionotropic glutamate receptor, Kainate receptor
180	behavioral response to pain	39	0.00130901	0.0142183	0.00130901	0.0142183	2	Ionotropic glutamate receptor, Kainate receptor
181	detection of temperature stimulus involved in sensory perception	39	0.00130901	0.0142183	0.00130901	0.0142183	2	Ionotropic glutamate receptor, Kainate receptor
182	negative regulation of peptidyl-tyrosine autophosphorylation	1	0.00137069	0.01471	0.00137069	0.01471	1	Caveolin-1
183	presynaptic modulation of chemical synaptic transmission	40	0.00137672	0.01471	0.00137672	0.01471	2	Synaptotagmin, Synaptotagmin I
184	glutamate secretion	40	0.00137672	0.01471	0.00137672	0.01471	2	Synaptotagmin, Synaptotagmin I
185	positive regulation of exocytosis	162	0.00141022	0.0149864	0.00141022	0.0149864	3	Synaptotagmin, Gab, Synaptotagmin I
186	positive regulation of catecholamine secretion	41	0.00144608	0.0152032	0.00144608	0.0152032	2	Synaptotagmin, Synaptotagmin I
187	cellular response to dsRNA	41	0.00144608	0.0152032	0.00144608	0.0152032	2	Ionotropic glutamate receptor, Caveolin-1
188	G protein-coupled receptor signaling pathway, coupled to cyclic nucleotide second messenger	363	0.00147891	0.0154613	0.00147891	0.0154613	4	GluR7, BAI3, Ionotropic glutamate receptor, Kainate receptor
189	regulation of synapse assembly	165	0.00148636	0.0154613	0.00148636	0.0154613	3	BAI3, Ionotropic glutamate receptor, CBLN2
190	cellular response to thyroid hormone stimulus	42	0.00151708	0.0156978	0.00151708	0.0156978	2	ERM proteins, BTEB1
191	protein localization to endoplasmic reticulum	168	0.00156505	0.0161093	0.00156505	0.0161093	3	Ionotropic glutamate receptor, Kainate receptor, RPS6
192	inhibitory postsynaptic potential	43	0.00158972	0.0162781	0.00158972	0.0162781	2	Ionotropic glutamate receptor, Kainate receptor
193	neurotransmitter secretion	170	0.00161893	0.0163221	0.00161893	0.0163221	3	Synaptotagmin XII, Synaptotagmin, Synaptotagmin I
194	signal release from synapse	170	0.00161893	0.0163221	0.00161893	0.0163221	3	Synaptotagmin XII, Synaptotagmin, Synaptotagmin I
195	positive regulation of lipid localization	170	0.00161893	0.0163221	0.00161893	0.0163221	3	ABCG1, LPL, Caveolin-1
196	cellular response to nitrogen compound	1298	0.00163749	0.0164251	0.00163749	0.0164251	7	GAB1, Ionotropic glutamate receptor, Gab, ERM proteins, Caveolin-1, RPS6, BTEB1
197	detection of temperature stimulus	45	0.0017399	0.0173279	0.0017399	0.0173279	2	Ionotropic glutamate receptor, Kainate receptor
198	response to nitrogen compound	2119	0.00174513	0.0173279	0.00174513	0.0173279	9	LPL, GAB1, Ionotropic glutamate receptor, Gab, ERM proteins, Caveolin-1, RPS6, MIR (Idol), BTEB1
199	response to hormone	1705	0.00177382	0.0175243	0.00177382	0.0175243	8	GAB1, Ionotropic glutamate receptor, Gab, Kainate receptor, ERM proteins, Caveolin-1, RPS6, BTEB1
200	positive regulation of cholesterol efflux	46	0.00181743	0.0178653	0.00181743	0.0178653	2	ABCG1, Caveolin-1

## Sheet: pathway-detail
#	Input IDs	Network Object Name	Entrez Gene IDs	OMIM IDs	RefSeq IDs	Affymetrix IDs	Affymetrix Exon IDs	Agilent IDs	Illumina IDs	CodeLink IDs	UniGene IDs	GenBank IDs	ENSEMBL IDs	GI Numbers	SwissProt IDs	IPI IDs	miRBase IDs	Panther IDs	MetaCore Gene IDs	Gene Symbol	Gene Name	Gene Synonyms	Unit (protein or chem)	Unit Name	Object Type	Description	Therapeutic Drugs	Integrity Biomarker	Integrity Biomarker Role	Integrity Biomarker Type	Integrity Gene Symbol	Signal	p-value
55	ENSRNOG00000007663	80S Ribosome	100911372	No ID	NC_005104;XM_003749971;XP_003750019	1367573_PM_at;1367573_at;M29358_at;M29358_g_at;rc_AI178582_s_at	10877920;17808504;5951116;6168105	A_28_P064732;A_28_P064925;A_28_P208715;A_43_P10050;A_64_P045330;A_64_P112093	No ID	No ID	No ID	AAA42079.1;AABR07049101;AAH58149.1;BC058149;M29358;NC_005104;XM_003749971;XP_003750019	ENSRNOG00000007663;ENSRNOP00000010383;ENSRNOT00000010383	No ID	P08227;P10660;P62755	No ID	No ID	PTHR11502;PTHR11502:SF6	-917206426	LOC100911372	40S ribosomal protein S6-like		RS6_RAT	40S ribosomal protein S6	Generic binding protein							1	0
152	ENSRNOG00000049025	80S Ribosome	29304	No ID	AC_000073;NC_005104;NM_017160;NP_058856	1367573_PM_at;1367573_at;M29358_at;M29358_g_at;rc_AI178582_s_at	10877916;10877917;10877918;10877919;17808498;17808499;17808502;20150988;5815004;5910184;6008803;6341864;6741953;7288298;JUC0500012801.rn.1;JUC0500012802.rn.1;JUC0500012803.rn.1;JUC0500012804.rn.1;PSR0500022600.rn.1;PSR0500022602.rn.1;PSR0500022604.rn.1;PSR0500022606.rn.1;TC0500003074.rn.1;TC0500003074.rn.2	A_28_P064732;A_28_P064925;A_28_P065258;A_28_P208715;A_43_P10050;A_64_P045330;A_64_P112093;A_86_P02631514	GI_8394223;ILMN_1364372;ILMN_300363	GE20384;GE20521	Rn.147848;Rn.34341	AAA42079;AAA42079.1;AABR07049100;AAH58149;AAH58149.1;AAHX01038280;AC_000073;BC058149;CH474094;EDL76012;FQ210697;FQ211324;FQ212249;FQ217720;FQ218111;FQ221402;FQ222806;FQ223150;FQ229168;FQ230362;FQ231606;FQ235053;M29358;NC_005104;NM_017160;NP_058856;P62755;X89057	ENSRNOG00000049025;ENSRNOP00000067572;ENSRNOT00000073270	109476719;109657628;149016890;206746;206747;34869512;37194797;37194798;51338614;62750805;71679406;8394223;8394224;929831	P08227;P10660;P62755	IPI00192486	No ID	PTHR11502	-510762003	Rps6	ribosomal protein S6		RS6_RAT	40S ribosomal protein S6	Generic binding protein							1	0
241	ENSRNOG00000001158	ABCG1	85264	No ID	AC_000088;NC_005119;NM_053502;NP_445954;XM_006256233;XP_006256295	1368103_PM_at;1368103_at;1373995_PM_at;1373995_at;1387054_PM_at;1387054_at;rc_AA944183_at;rc_AI176591_at;rc_AI179131_at	10829082;10829083;10829084;10829086;10829087;10829088;10829089;10829090;10829091;10829093;10829094;10829095;10829096;10829097;10829098;17753937;17753938;17753939;17753941;17753942;17753943;17753945;17753946;17753947;17753948;17753950;17753951;17753952;17753953;5713434;5859194;5870872;5907148;5921111;5923457;5933378;5968140;5988468;6016070;6054471;6085664;6095835;6143948;6164888;6182857;6204521;62…	A_28_P117601;A_28_P117602;A_28_P117603;A_28_P117604;A_28_P117605;A_28_P117606;A_28_P117607;A_28_P117608;A_28_P117609;A_28_P117610;A_28_P117611;A_28_P117612;A_28_P117613;A_28_P117614;A_28_P213438;A_42_P638318;A_44_P1115742;A_44_P237994;A_44_P887296;A_86_P06863666;A_86_P06863684;A_86_P06863706;A_86_P06863722;A_86_P06863739;A_86_P06863770;A_86_P06863787;A_86_P06863801;A_86_P06863802;A_86_P06863811;A…	GI_16758261;ILMN_1354046;ILMN_301399	GE1137400;GE1179713	Rn.8398	AABR07044533;AABR07044534;AABR07044535;AAHX01099970;AAHX01099971;AAHX01099972;AC_000088;AJ303374;CAC21556;CH473988;EDL96995;EDL96996;NC_005119;NM_053502;NP_445954;XM_006256233;XP_006256295	ENSRNOG00000001158;ENSRNOP00000001533;ENSRNOP00000070267;ENSRNOP00000074901;ENSRNOT00000001533;ENSRNOT00000078031;ENSRNOT00000083505	109510047;109649721;12188921;12188922;149043544;149043545;16758261;16758262;34852431;62750820;71679512;81917255	No ID	IPI00189036	No ID	No ID	-844089178	Abcg1	ATP binding cassette subfamily G member 1	ATP-binding cassette, subfamily G (WHITE), member 1; ATP-binding cassette, sub-family G (WHITE), member 1	Abcg1	ATP-binding cassette, sub-family G (WHITE), member 1	Generic channel	ATP-binding cassette, sub-family G (WHITE), member 1						1	0
1146	ENSRNOG00000056836	Caveolin-1	25404	No ID	AC_000072;NC_005103;NM_031556;NM_133651;NP_113744;NP_598412;XM_006236130;XM_006236131;XP_006236192;XP_006236193	1370131_PM_at;1370131_at;1372111_PM_at;1372111_at;1393281_PM_at;1393281_at;AF053768_at;Z46374cds_s_at;Z46614cds_at;rc_AI012208_at;rc_AI029942_at	10853816;10853817;10853818;17781673;17781676;17781679;17781680;17870177;17870178;20097399;5675505;5737795;5875700;6033426;6520635;6563197;6606706;6731489;7251392;7251394;7251395;7251396;7251397;7251398;JUC0400001784.rn.1;JUC0400001785.rn.1;JUC0400001786.rn.1;JUC0400001787.rn.1;JUC0400001788.rn.1;PSR0400003029.rn.1;PSR0400003030.rn.1;PSR0400003032.rn.1;PSR0400003039.rn.1;PSR0400003040.rn.1;PSR0400…	A_28_P087926;A_28_P087927;A_28_P087928;A_43_P12585;A_44_P209817;A_44_P240781;A_44_P285741;A_64_P005754;A_86_P01978642;A_86_P01978692;A_86_P01978731;A_86_P01978741	GI_19526760;GI_41281658;ILMN_1376114;ILMN_1376388;ILMN_288688;ILMN_301231	GE1212225;GE17431;GE17515	Rn.22518	AAHX01028805;AAHX01028806;AAHX01028807;AAI04690;AAI28718;AAI61826;AAL33579;AAL33579.1;AAL33580;AAL33580.1;AAL96274;AAR16308;AC087102;AC110102;AC_000072;AF439778;AF439779;AF489529;BC078744;BC104689;BC128717;BC161826;CAA86587;CAA86587.1;CB698936;CH473959;CK364516;DP000027;EDM15109;EDM15110;EDM15111;EDM15112;EDM15113;EDM15114;FM039194;FQ224228;NC_005103;NM_031556;NM_133651;NP_113744;NP_598412;P41350…	ENSRNOG00000056836;ENSRNOP00000073712;ENSRNOT00000078250	109473436;109652486;123779339;123780724;124504346;124504347;14530847;149065033;149065034;149065035;149065036;149065037;149065038;17017232;17017233;17017234;17017235;171846553;171846554;189083697;189083698;189083699;189083700;19717707;19717708;29756084;38322758;40330451;51261160;51338710;575379;575380;62647080;62750804;71679541;75773220;75773221;81901691;86212194	P41350;Q8VIK8;Q8VIK9	IPI00192313;IPI00475476;IPI00896144	No ID	PTHR10844;PTHR10844:SF18	-1655341058	Cav1	caveolin 1	caveolin caveolae protein 22 kDa; caveolin 1, caveolae protein; caveolin-like	CAV1_RAT	Caveolin-1	Generic binding protein	Caveolin-1						1	0
2220	ENSRNOG00000010649	Delta-catenin	114028	No ID	AC_000070;NC_005101;NM_001271502;NP_001258431;XM_006232094;XM_017590572;XM_017590573;XM_017590574;XM_017590575;XP_006232156;XP_017446061;XP_017446062;XP_017446063;XP_017446064	1383575_PM_at;1383575_at;AB008752_at;rc_AA901023_at	10814073;10814074;10814075;10814076;10814077;10814078;10814079;10814080;10814081;10814082;10814083;10814084;10814085;10814086;10814087;10814088;10814089;10814090;10814091;10814092;10814093;10814094;10814095;17736920;17736922;17736923;17736924;17736925;17736926;17736928;17736929;17736930;17736931;17736932;17736933;17736934;17736935;17736936;17736937;17736938;17736939;17736940;17736941;17736942;177…	A_28_P106690;A_28_P106691;A_28_P106692;A_28_P106693;A_28_P106694;A_28_P106695;A_28_P106696;A_28_P106700;A_28_P106701;A_28_P106702;A_28_P106704;A_28_P106705;A_28_P106706;A_28_P106707;A_28_P106708;A_28_P106709;A_28_P106710;A_28_P106711;A_28_P106712;A_28_P106713;A_28_P106714;A_28_P212534;A_42_P630230;A_44_P100185;A_44_P1089416;A_44_P139998;A_64_P044500;A_86_P00926256;A_86_P00926265;A_86_P00926300;A_…	GI_62643189;ILMN_1362972;ILMN_263421	GE1153917	Rn.15163	AABR07009019;AABR07009020;AABR07009021;AABR07009022;AABR07009023;AABR07009024;AABR07009025;AABR07009026;AABR07009027;AABR07009028;AAHX01014646;AAHX01014647;AAHX01014648;AAHX01014649;AAHX01014650;AAHX01014651;AAHX01014652;AAHX01014653;AAHX01014654;AAHX01014655;AAHX01014656;AAHX01014657;AAHX01014658;AAHX01014659;AAHX01014660;AAHX01014661;AAHX01014662;AAHX01014663;AAHX01014664;AAHX01014665;AAHX01014…	ENSRNOG00000010649;ENSRNOP00000045121;ENSRNOT00000044871	109464561;109464562;109466257;109466258;109466279;109649558;20177849;2618606;2618607;62643207;62750359	O35116	IPI00553941;IPI00767190	No ID	PTHR10372	-1374550341	Ctnnd2	catenin delta 2	catenin (cadherin-associated protein), delta 2 (neural plakophilin-related arm-repeat protein)	CTND2_RAT	Catenin delta-2	Generic binding protein	Catenin delta-2						1	0
2372	ENSRNOG00000017579	ERM proteins	306825	No ID	AC_000085;NC_005116;NM_001107344;NP_001100814	1389474_PM_at;1389474_at;rc_AA818380_at	10797796;10797797;10797798;10797799;10797800;10797801;10797802;10797803;17718722;17718723;17718724;17718725;17718726;17718727;17718728;17718729;17718730;17718731;5654810;5805087;5851807;5904339;6037059;6148636;6531460;6549085;6596673;6639576;6710545;6724332;7163002;JUC1700005760.rn.1;JUC1700005761.rn.1;JUC1700005762.rn.1;JUC1700005763.rn.1;JUC1700005764.rn.1;JUC1700005765.rn.1;JUC1700005766.rn.1;…	A_28_P196003;A_28_P196004;A_28_P196005;A_28_P196006;A_28_P196007;A_28_P196008;A_42_P468811;A_44_P159171;A_44_P612186	GI_62663345;ILMN_1374414;ILMN_294125	No ID	Rn.1844	AABR07027213;AAHX01090469;AAHX01090470;AC_000085;CH473977;D3ZDI6;EDL98172;FQ233472;NC_005116;NM_001107344;NP_001100814	ENSRNOG00000017579;ENSRNOP00000024021;ENSRNOT00000024021	109504772;109504773;109505607;109505608;109505745;109649555;149045086;157822770;157822771;62663367;62750817;71679523	D3ZDI6	IPI00765553	No ID	PTHR23280;PTHR23280:SF13	-1186552824	Mylip	myosin regulatory light chain interacting protein	RING-type E3 ubiquitin transferase MYLIP; idol; inducible degrader of the LDL-receptor	MYLIP_RAT	E3 ubiquitin-protein ligase MYLIP	Generic binding protein							1	0
3281	ENSRNOG00000017879	GAB1	361388	No ID	AC_000087;NC_005118;NM_001108444;NP_001101914	1399167_PM_a_at;1399167_a_at;rc_AA819647_at;rc_AA925305_at;rc_AA925305_g_at	10806927;10806928;10806929;10806930;10806931;10806932;10806933;10806934;10806935;10806936;17729005;17729006;17729007;17729008;17729009;17729010;17729011;17729012;17729013;17729014;17729015;17729016;17729017;5633502;5698043;5781136;5804518;5899995;6100785;6141789;6394467;6458750;6496963;6654389;6672658;6699558;6740303;7180166;JUC1900001809.rn.1;JUC1900001810.rn.1;JUC1900001811.rn.1;JUC1900001812.r…	A_28_P029888;A_28_P029889;A_28_P029890;A_28_P029891;A_28_P029892;A_28_P029893;A_28_P029895;A_28_P029896;A_28_P029897;A_28_P029898;A_43_P10809;A_43_P17800;A_43_P18300;A_44_P176342;A_44_P494608	GI_62665097;ILMN_1349894;ILMN_286425	No ID	Rn.1725	AABR07043601;AAHX01097889;AAHX01097890;AAHX01097891;AAHX01097892;AAHX01097893;AAHX01097894;ACS34829;AC_000087;CH473972;EDL92297;EDL92298;GQ140625;NC_005118;NM_001108444;NP_001101914	ENSRNOG00000017879;ENSRNOP00000024390;ENSRNOP00000071006;ENSRNOT00000024390;ENSRNOT00000083219	109507957;109507958;109508587;109508588;109509032;109649557;149037937;149037938;157823250;157823251;239919026;239919027;62665237;62750819;71679528	No ID	IPI00958422	No ID	No ID	-624866807	Gab1	GRB2-associated binding protein 1	growth factor receptor bound protein 2-associated protein 1; GRB2-associated binding protein 1 long isoform	Gab1_predicted	growth factor receptor bound protein 2-associated protein 1 (predicted)	Generic binding protein	growth factor receptor bound protein 2-associated protein 1 (predicted)						1	0
3467	ENSRNOG00000008992	GluR7	298521	No ID	AC_000073;NC_005104;NM_001112716;NM_181373;NP_001106187;NP_852038;XM_006238857;XM_017593292;XP_006238919;XP_017448781	1370587_PM_at;1370587_at;1379214_PM_at;1379214_at;1386554_PM_at;1386554_at;AF027331_at	10871939;10871940;10871941;10871942;10871943;10871944;10871945;10871946;10871947;10871948;10871949;10871950;10871951;10871952;10871953;10871954;10871955;10871956;17802044;17802045;17802046;17802047;17802048;17802049;17802050;17802051;17802053;17802054;17802055;17802056;17802057;17802058;17802059;17802060;17802061;5629608;5679681;5683774;5744604;5804825;5843006;5863830;5877028;5906796;6008684;6020…	A_28_P061977;A_28_P061978;A_28_P061979;A_28_P061980;A_28_P061981;A_28_P061982;A_28_P061983;A_28_P061984;A_28_P061985;A_28_P061986;A_28_P061987;A_28_P061988;A_28_P061989;A_28_P061990;A_28_P208458;A_43_P15869;A_44_P242904;A_64_P042514;A_86_P02738588;A_86_P02738614;A_86_P02738628;A_86_P02738643;A_86_P02738676;A_86_P02738690;A_86_P02738714;A_86_P02738729;A_86_P02738745;A_86_P02738758;A_86_P02738775;A…	GI_31343431;ILMN_1352169;ILMN_301344	GE21329	Rn.92477	AABR07049899;AABR07049900;AABR07049901;AABR07049902;AAC53462;AAC53462.1;AAC80577;AAC80577.1;AAHX01039665;AAHX01039666;AAHX01039667;AAHX01039668;AAHX01039669;AAHX01039670;AC_000073;AF027331;CAA77779;CAA77779.1;CH473968;EDL80429;EDL80430;M83552;NC_005104;NM_001112716;NM_181373;NP_001106187;NP_852038;P42264;XM_006238857;XM_017593292;XP_006238919;XP_017448781;Z11716	ENSRNOG00000008992;ENSRNOP00000048216;ENSRNOT00000045513	109477824;109657628;1169965;149023932;149023933;163659912;163659913;163659914;163659915;2598977;2598978;3935133;3935134;471273;471274;62649682;62750805;71679532	O35420;P42264	IPI00230977;IPI00231277;IPI00948843	No ID	PTHR18966;PTHR18966:SF174	-1011648859	Grik3	glutamate ionotropic receptor kainate type subunit 3	glutamate receptor, ionotropic, kainate 3; glutamate receptor subunit kainate subtype; glutamate receptor 7	GRIK3_RAT	Glutamate receptor ionotropic, kainate 3	Ligand-gated ion channel	Glutamate receptor ionotropic, kainate 3						1	0
6116	ENSRNOG00000008992	Kainate receptor	298521	No ID	AC_000073;NC_005104;NM_001112716;NM_181373;NP_001106187;NP_852038;XM_006238857;XM_017593292;XP_006238919;XP_017448781	1370587_PM_at;1370587_at;1379214_PM_at;1379214_at;1386554_PM_at;1386554_at;AF027331_at	10871939;10871940;10871941;10871942;10871943;10871944;10871945;10871946;10871947;10871948;10871949;10871950;10871951;10871952;10871953;10871954;10871955;10871956;17802044;17802045;17802046;17802047;17802048;17802049;17802050;17802051;17802053;17802054;17802055;17802056;17802057;17802058;17802059;17802060;17802061;5629608;5679681;5683774;5744604;5804825;5843006;5863830;5877028;5906796;6008684;6020…	A_28_P061977;A_28_P061978;A_28_P061979;A_28_P061980;A_28_P061981;A_28_P061982;A_28_P061983;A_28_P061984;A_28_P061985;A_28_P061986;A_28_P061987;A_28_P061988;A_28_P061989;A_28_P061990;A_28_P208458;A_43_P15869;A_44_P242904;A_64_P042514;A_86_P02738588;A_86_P02738614;A_86_P02738628;A_86_P02738643;A_86_P02738676;A_86_P02738690;A_86_P02738714;A_86_P02738729;A_86_P02738745;A_86_P02738758;A_86_P02738775;A…	GI_31343431;ILMN_1352169;ILMN_301344	GE21329	Rn.92477	AABR07049899;AABR07049900;AABR07049901;AABR07049902;AAC53462;AAC53462.1;AAC80577;AAC80577.1;AAHX01039665;AAHX01039666;AAHX01039667;AAHX01039668;AAHX01039669;AAHX01039670;AC_000073;AF027331;CAA77779;CAA77779.1;CH473968;EDL80429;EDL80430;M83552;NC_005104;NM_001112716;NM_181373;NP_001106187;NP_852038;P42264;XM_006238857;XM_017593292;XP_006238919;XP_017448781;Z11716	ENSRNOG00000008992;ENSRNOP00000048216;ENSRNOT00000045513	109477824;109657628;1169965;149023932;149023933;163659912;163659913;163659914;163659915;2598977;2598978;3935133;3935134;471273;471274;62649682;62750805;71679532	O35420;P42264	IPI00230977;IPI00231277;IPI00948843	No ID	PTHR18966;PTHR18966:SF174	-1011648859	Grik3	glutamate ionotropic receptor kainate type subunit 3	glutamate receptor, ionotropic, kainate 3; glutamate receptor subunit kainate subtype; glutamate receptor 7	GRIK3_RAT	Glutamate receptor ionotropic, kainate 3	Ligand-gated ion channel							1	0
6527	ENSRNOG00000012181	LPL	24539	No ID	AC_000084;NC_005115;NM_012598;NP_036730	1386965_PM_at;1386965_at;L03294_at;L03294_g_at;rc_AI237731_s_at	10791250;10791252;10791253;10791254;10791255;10791256;10791257;10791258;10791259;10791260;10791261;17711208;17711210;17711211;17711212;17711213;17711214;17711215;17711216;17711217;17711218;17711219;17711220;19872350;20067717;5661324;5676009;5804394;5961758;6036648;6147884;6156907;6260844;6317277;6363710;6365708;7150153;JUC1600006386.rn.1;JUC1600006387.rn.1;JUC1600006388.rn.1;JUC1600006389.rn.1;JU…	A_28_P192873;A_28_P192874;A_28_P192875;A_28_P192876;A_28_P192877;A_28_P192878;A_28_P192879;A_28_P192880;A_28_P192881;A_28_P192883;A_43_P11479;A_44_P1016480;A_44_P151230;A_86_P05967178;A_86_P05967206;A_86_P05967226;A_86_P05967250	GI_6981167;ILMN_1357053;ILMN_292022	GE1301531	Rn.3834	AAA41534;AAA41534.1;AABR07024955;AAC40091;AAH81836;AAH81836.1;AAHX01086920;AC_000084;AF050162;BC081836;CAL48775;CH474045;CS417880;EDL75930;EDL75931;L03294;NC_005115;NM_012598;NP_036730;Q06000	ENSRNOG00000012181;ENSRNOP00000016543;ENSRNOT00000016543	109504079;109649554;148747493;149016791;149016792;205214;205215;34877892;462538;51858618;51858619;62750816;6981168;71679455	Q06000	IPI00189471	No ID	PTHR11610;PTHR11610:SF3	-1683146522	Lpl	lipoprotein lipase	phospholipase A1	LIPL_RAT	Lipoprotein lipase	Generic binding protein	Lipoprotein lipase	Ibrolipim					1	0
7418	ENSRNOG00000019254	MIRK	308468	No ID	AC_000069;NC_005100;NM_001107496;NP_001100966;XM_006228621;XM_006228622;XM_006228623;XM_006228624;XP_006228683;XP_006228684;XP_006228685;XP_006228686	rc_AA955914_i_at;rc_AA955914_s_at	10705485;10705494;10705495;10705496;10705497;10705498;10705499;10705500;10705501;10705502;10705503;10705504;10705505;10705506;17614833;17614842;17614843;17614844;17614845;17614846;17614847;17614848;17614849;17614850;17614852;17614853;17614854;17614855;5666604;5682533;5687963;5695977;5698747;5964627;5978373;5984108;6037828;6186940;6375438;6414428;6555848;6593116;6682770;6688185;6691033;6714713;703…	A_28_P038648;A_28_P038649;A_28_P038650;A_28_P038651;A_28_P038652;A_28_P038653;A_28_P038654;A_28_P038655;A_28_P038656;A_28_P038657;A_43_P17797;A_44_P142335;A_64_P131903	GI_62639230;ILMN_1373429;ILMN_286462	GE1112457	Rn.75845	AABR07002786;AAHX01004433;AAHX01004434;AC_000069;CH473979;EDM07912;EDM07913;NC_005100;NM_001107496;NP_001100966;XM_006228621;XM_006228622;XM_006228623;XM_006228624;XP_006228683;XP_006228684;XP_006228685;XP_006228686	ENSRNOG00000019254;ENSRNOP00000026107;ENSRNOP00000075476;ENSRNOT00000026107;ENSRNOT00000087157	109458439;109458440;109461559;109461560;109462021;109644432;149056481;149056482;157819762;157819763;34855489;62750345;74325698	No ID	IPI00764746;IPI00949796	No ID	No ID	-1091639159	Dyrk1b	dual specificity tyrosine phosphorylation regulated kinase 1B	dual-specificity tyrosine-(Y)-phosphorylation regulated kinase 1b	Dyrk1b_predicted	dual-specificity tyrosine-(Y)-phosphorylation regulated kinase 1b (predicted)	Protein kinase	dual-specificity tyrosine-(Y)-phosphorylation regulated kinase 1b (predicted)						1	0
7460	ENSRNOG00000005708	MMP-16	65205	No ID	AC_000073;NC_005104;NM_080776;NP_542954;XM_006237921;XP_006237983	1368590_PM_at;1368590_at;1382960_PM_at;1382960_at;1398202_PM_at;1398202_at;D63886_s_at	10867761;10867762;10867763;10867764;10867765;10867766;10867767;10867768;10867769;10867770;10867771;10867772;17797426;17797427;17797428;17797429;17797430;17797431;17797433;17797434;17797435;17797436;17797437;17797438;17797439;5624656;5714808;5750191;5817429;5818668;5841192;6023750;6059443;6130287;6176017;6210728;6237716;6342847;6417101;6435561;6472672;6593983;6599435;6690916;7273057;7273063;727306…	A_28_P064615;A_28_P064616;A_28_P064617;A_28_P064618;A_28_P064619;A_28_P064620;A_28_P064621;A_28_P064622;A_28_P064623;A_28_P064624;A_28_P064625;A_28_P064626;A_28_P064627;A_28_P064628;A_28_P064629;A_28_P217075;A_42_P552640;A_44_P1105513;A_44_P142265;A_44_P794977;A_44_P855100;A_44_P930888;A_44_P976007;A_86_P02446131;A_86_P02446146;A_86_P02446164;A_86_P02446184;A_86_P02446209;A_86_P02446240;A_86_P024…	GI_18158442;ILMN_1361318;ILMN_302400	GE1151688	Rn.208361	AABR07047408;AABR07047409;AABR07047410;AABR07047411;AAHX01035193;AAHX01035194;AAHX01035195;AAHX01035196;AAHX01035197;AAHX01035198;AAHX01035199;AAHX01035200;AAHX01035201;AAHX01035202;AC_000073;BAA22223;BAA22223.1;BAA22224.1;CH473962;D63886;D85509;EDL98489;EDL98490;NC_005104;NM_080776;NP_542954;O35548;XM_006237921;XP_006237983	ENSRNOG00000005708;ENSRNOP00000040229;ENSRNOT00000050137	109476445;109657628;149045489;149045490;18158442;18158443;2424972;2424973;2424974;2424975;3182966;62648872;62750805;71679538	O35541;O35548	IPI00210507;IPI00324046;IPI00950167;IPI01016413	No ID	PTHR10201;PTHR10201:SF26	-136928041	Mmp16	matrix metallopeptidase 16	membrane-type matrix metalloproteinase 3; MTMMP3; MT-MMP 3; MT3MMP; MMP-16; membrane-type-3 matrix metalloproteinase	MMP16_RAT	Matrix metalloproteinase-16	Metalloprotease	Matrix metalloproteinase-16	Batimastat					1	0
8098	ENSRNOG00000018413	PER3	78962	No ID	AC_000073;NC_005104;NM_023978;NP_076468;XM_006239500;XM_006239501;XM_006239502;XM_006239504;XM_006239505;XM_017593650;XM_017593651;XM_017593652;XM_017593653;XP_006239562;XP_006239563;XP_006239564;XP_006239566;XP_006239567;XP_017449139;XP_017449140;XP_017449141;XP_017449142	1378745_PM_at;1378745_at;1388239_PM_at;1388239_at	10881861;10881862;10881863;10881864;10881865;10881866;10881867;10881868;10881869;10881870;10881871;10881872;10881873;10881874;10881875;10881876;10881877;10881878;10881879;10881881;10881882;10881883;10881884;17812917;17812918;17812919;17812920;17812921;17812922;17812923;17812924;17812925;17812926;17812927;17812930;17812931;17812932;17812933;17812934;17812935;17812936;17812937;17812938;17812939;178…	A_28_P060646;A_28_P060647;A_28_P060648;A_28_P060649;A_28_P060650;A_28_P060651;A_28_P060652;A_28_P060653;A_28_P060654;A_28_P060655;A_28_P060656;A_28_P060657;A_28_P060658;A_28_P060659;A_28_P060660;A_28_P060661;A_28_P060662;A_28_P060663;A_28_P208330;A_43_P16143;A_44_P1106297;A_44_P196198;A_44_P407318;A_64_P119405;A_64_P119407;A_64_P127337;A_86_P02807999;A_86_P02808011;A_86_P02808018;A_86_P02808039;A…	GI_29789248;ILMN_1371382;ILMN_266114	GE1101391;GE1175312	Rn.230006	AABR07073194;AAG34119;AAHX01040931;AB092512;AB092513;AB092977;AC115172;AC_000073;AF311875;BAC16806;BAC16806.1;BAC16807;BAC53667;CH473968;EDL81199;EDL81200;EDL81201;NC_005104;NM_023978;NP_076468;Q8CJE2;XM_006239500;XM_006239501;XM_006239502;XM_006239504;XM_006239505;XM_017593650;XM_017593651;XM_017593652;XM_017593653;XP_006239562;XP_006239563;XP_006239564;XP_006239566;XP_006239567;XP_017449139;XP_…	ENSRNOG00000018413;ENSRNOP00000024932;ENSRNOP00000075932;ENSRNOP00000076026;ENSRNOT00000024932;ENSRNOT00000092747;ENSRNOT00000092840;ENSRNOT00000092912;ENSRNOT00000092923;ENSRNOT00000093063;ENSRNOT00000093100;ENSRNOT00000093114	109477824;109657628;11321329;11321330;149024702;149024703;149024704;166197715;166197716;23491741;23491742;23491743;23491744;27372305;27372306;34872694;62750805;71679532;81866424;81866550;81866551;81868292	Q8CJE2	IPI00190864;IPI00194762;IPI00884579	No ID	PTHR11269;PTHR11269:SF13	-1976779855	Per3	period circadian regulator 3	circadian clock protein PERIOD 3; period circadian clock 3; period homolog 3	PER3_RAT	Period circadian protein homolog 3	Generic binding protein	Period circadian protein homolog 3						1	0
8259	ENSRNOG00000004483	PTPRR	94202	No ID	AC_000075;NC_005106;NM_001113390;NM_053594;NP_001106861;NP_446046	1368358_PM_a_at;1368358_a_at;D64050_at	10895508;10895509;10895510;10895511;10895512;10895513;10895514;10895515;10895516;10895517;10895518;10895519;10895520;10895521;10895522;10895523;17828251;17828252;17828253;17828254;17828255;17828256;17828257;17828258;17828259;17828260;17828261;17828262;17828263;17828264;17828265;17828266;17828267;17828268;5759010;5787714;5788390;5806275;5863832;5907294;5913104;5922264;5978312;5993117;6011521;61052…	A_28_P146535;A_28_P146536;A_28_P146537;A_28_P146538;A_28_P146539;A_28_P146540;A_28_P146541;A_28_P146542;A_28_P146543;A_28_P146544;A_28_P146545;A_28_P146546;A_28_P146547;A_28_P146548;A_28_P146549;A_42_P704295;A_43_P15228;A_44_P325863;A_86_P03371081;A_86_P03371109;A_86_P03371129;A_86_P03371142;A_86_P03371143;A_86_P03371147;A_86_P03371161;A_86_P03371192;A_86_P03371202;A_86_P03371227;A_86_P03371247;A…	GI_16758375;ILMN_1351871;ILMN_277179	GE1306025;GE19494;GE21637;GE21920;GE21982	Rn.6277	AAA64485;AAA64485.1;AABR07057178;AABR07057179;AABR07057180;AABR07057181;AABR07057182;AABR07057183;AABR07057184;AABR07057185;AABR07057186;AABR07057187;AABR07057188;AAH89186;AAHX01049385;AAHX01049386;AAHX01049387;AAHX01049388;AAHX01049389;AAHX01049390;AAHX01049391;AAHX01049392;AAHX01049393;AAHX01049394;AC_000075;BAA07414;BAA07414.1;BAA19530;BAA19530.1;BC089186;CH473960;D38292;D64050;EDM16674;EDM166…	ENSRNOG00000004483;ENSRNOP00000006401;ENSRNOP00000070648;ENSRNOT00000006401;ENSRNOT00000085073	109482029;109658138;1215809;1215810;1217597;127800086;149066941;149066942;149066943;149066944;164607157;164607158;164607159;164607160;1944500;25091040;557033;557034;58177862;62652183;62750807;74325747;81888923	O08617;Q62695;Q63419	IPI00231431;IPI00231432;IPI00231433;IPI00231646	No ID	PTHR46198;PTHR46198:SF2	-238834842	Ptprr	protein tyrosine phosphatase, receptor type, R	protein-tyrosine phosphatase PCPTP1; tyrosine phosphatase CBPTP	PTPRR_RAT	Receptor-type tyrosine-protein phosphatase R	Protein phosphatase	Receptor-type tyrosine-protein phosphatase R						1	0
9185	ENSRNOG00000007663	RPS6	100911372	No ID	NC_005104;XM_003749971;XP_003750019	1367573_PM_at;1367573_at;M29358_at;M29358_g_at;rc_AI178582_s_at	10877920;17808504;5951116;6168105	A_28_P064732;A_28_P064925;A_28_P208715;A_43_P10050;A_64_P045330;A_64_P112093	No ID	No ID	No ID	AAA42079.1;AABR07049101;AAH58149.1;BC058149;M29358;NC_005104;XM_003749971;XP_003750019	ENSRNOG00000007663;ENSRNOP00000010383;ENSRNOT00000010383	No ID	P08227;P10660;P62755	No ID	No ID	PTHR11502;PTHR11502:SF6	-917206426	LOC100911372	40S ribosomal protein S6-like		RS6_RAT	40S ribosomal protein S6	Generic binding protein	40S ribosomal protein S6						1	0
9186	ENSRNOG00000049025	RPS6	29304	No ID	AC_000073;NC_005104;NM_017160;NP_058856	1367573_PM_at;1367573_at;M29358_at;M29358_g_at;rc_AI178582_s_at	10877916;10877917;10877918;10877919;17808498;17808499;17808502;20150988;5815004;5910184;6008803;6341864;6741953;7288298;JUC0500012801.rn.1;JUC0500012802.rn.1;JUC0500012803.rn.1;JUC0500012804.rn.1;PSR0500022600.rn.1;PSR0500022602.rn.1;PSR0500022604.rn.1;PSR0500022606.rn.1;TC0500003074.rn.1;TC0500003074.rn.2	A_28_P064732;A_28_P064925;A_28_P065258;A_28_P208715;A_43_P10050;A_64_P045330;A_64_P112093;A_86_P02631514	GI_8394223;ILMN_1364372;ILMN_300363	GE20384;GE20521	Rn.147848;Rn.34341	AAA42079;AAA42079.1;AABR07049100;AAH58149;AAH58149.1;AAHX01038280;AC_000073;BC058149;CH474094;EDL76012;FQ210697;FQ211324;FQ212249;FQ217720;FQ218111;FQ221402;FQ222806;FQ223150;FQ229168;FQ230362;FQ231606;FQ235053;M29358;NC_005104;NM_017160;NP_058856;P62755;X89057	ENSRNOG00000049025;ENSRNOP00000067572;ENSRNOT00000073270	109476719;109657628;149016890;206746;206747;34869512;37194797;37194798;51338614;62750805;71679406;8394223;8394224;929831	P08227;P10660;P62755	IPI00192486	No ID	PTHR11502	-510762003	Rps6	ribosomal protein S6		RS6_RAT	40S ribosomal protein S6	Generic binding protein	40S ribosomal protein S6						1	0
9389	ENSRNOG00000007663	Small 40S subunit	100911372	No ID	NC_005104;XM_003749971;XP_003750019	1367573_PM_at;1367573_at;M29358_at;M29358_g_at;rc_AI178582_s_at	10877920;17808504;5951116;6168105	A_28_P064732;A_28_P064925;A_28_P208715;A_43_P10050;A_64_P045330;A_64_P112093	No ID	No ID	No ID	AAA42079.1;AABR07049101;AAH58149.1;BC058149;M29358;NC_005104;XM_003749971;XP_003750019	ENSRNOG00000007663;ENSRNOP00000010383;ENSRNOT00000010383	No ID	P08227;P10660;P62755	No ID	No ID	PTHR11502;PTHR11502:SF6	-917206426	LOC100911372	40S ribosomal protein S6-like		RS6_RAT	40S ribosomal protein S6	Protein							1	0
9423	ENSRNOG00000049025	Small 40S subunit	29304	No ID	AC_000073;NC_005104;NM_017160;NP_058856	1367573_PM_at;1367573_at;M29358_at;M29358_g_at;rc_AI178582_s_at	10877916;10877917;10877918;10877919;17808498;17808499;17808502;20150988;5815004;5910184;6008803;6341864;6741953;7288298;JUC0500012801.rn.1;JUC0500012802.rn.1;JUC0500012803.rn.1;JUC0500012804.rn.1;PSR0500022600.rn.1;PSR0500022602.rn.1;PSR0500022604.rn.1;PSR0500022606.rn.1;TC0500003074.rn.1;TC0500003074.rn.2	A_28_P064732;A_28_P064925;A_28_P065258;A_28_P208715;A_43_P10050;A_64_P045330;A_64_P112093;A_86_P02631514	GI_8394223;ILMN_1364372;ILMN_300363	GE20384;GE20521	Rn.147848;Rn.34341	AAA42079;AAA42079.1;AABR07049100;AAH58149;AAH58149.1;AAHX01038280;AC_000073;BC058149;CH474094;EDL76012;FQ210697;FQ211324;FQ212249;FQ217720;FQ218111;FQ221402;FQ222806;FQ223150;FQ229168;FQ230362;FQ231606;FQ235053;M29358;NC_005104;NM_017160;NP_058856;P62755;X89057	ENSRNOG00000049025;ENSRNOP00000067572;ENSRNOT00000073270	109476719;109657628;149016890;206746;206747;34869512;37194797;37194798;51338614;62750805;71679406;8394223;8394224;929831	P08227;P10660;P62755	IPI00192486	No ID	PTHR11502	-510762003	Rps6	ribosomal protein S6		RS6_RAT	40S ribosomal protein S6	Protein							1	0
11112	ENSRNOG00000038948	Stabilin-2	282580	No ID	AC_000075;NC_005106;NM_001246357;NP_001233286	1385160_PM_at;1385160_at	10901491;10901493;10901494;10901495;10901496;10901497;10901498;10901499;10901500;10901501;10901502;10901503;10901504;10901505;10901506;10901507;10901508;10901509;10901510;10901511;10901512;10901513;10901514;10901515;10901516;10901517;10901518;10901520;10901521;10901522;10901523;10901524;10901526;10901527;10901528;17834793;17834795;17834796;17834797;17834798;17834799;17834800;17834801;17834802;178…	A_28_P145140;A_28_P145141;A_28_P145142;A_28_P145143;A_28_P145144;A_28_P145145;A_28_P145146;A_28_P145182;A_28_P145190;A_28_P145191;A_28_P145192;A_28_P145193;A_28_P145194;A_28_P168980;A_28_P168981;A_28_P168982;A_28_P168983;A_28_P168984;A_28_P168985;A_28_P168986;A_28_P168987;A_28_P168988;A_28_P168989;A_28_P168991;A_28_P168992;A_28_P168993;A_28_P215900;A_28_P218108;A_28_P218109;A_28_P218110;A_44_P108…	GI_62653162;ILMN_1368553;ILMN_60715	GE1207505	Rn.127827;Rn.226947	AABR07056501;AABR07056502;AABR07056503;AABR07056504;AABR07056505;AABR07056506;AABR07056507;AABR07056508;AAG13634;AAG13634.1;AAHX01048033;AAHX01048034;AAHX01048035;AAHX01048036;AAHX01048037;AAHX01048038;AAHX01048039;AAHX01048040;AAHX01048041;AAHX01048042;AAHX01048043;AAHX01048044;AAHX01048045;AAHX01048046;AAHX01048047;AAHX01048048;AAHX01048049;AAHX01048050;AAHX01048051;AAHX01048052;AAHX01048053;AA…	ENSRNOG00000038948;ENSRNOP00000056294;ENSRNOT00000059538	109480418;109481391;109481392;24285892;24285893;32702275;32702317;32702638;32702762;32702781;32702900;32704252;32704505;32704970;32705258;32705274;32705463;32705694;32705767;32706292;32706315;32707077;34868807;50401220;62651977;62652183;62750807	Q8CFM6	IPI00957741;IPI00958624;IPI00971308	No ID	No ID	-613132688	Stab2	stabilin 2	hyaluronan receptor for endocytosis; fasciclin, EGF-like, laminin-type EGF-like and link domain-containing scavenger receptor 2	STAB2_RAT	Stabilin-2	Generic receptor	Stabilin-2						1	0
11120	ENSRNOG00000006426	Synaptotagmin I	25716	No ID	AC_000075;NC_005106;NM_001033680;NP_001028852;XM_008765353;XM_017594679;XP_008763575;XP_017450168	1373896_PM_at;1373896_at;1384716_PM_at;1384716_at;X52772cds_at;rc_AA943569_at	10902232;10902233;10902234;10902235;10902236;10902237;10902238;10902239;10902240;10902241;10902242;10902243;10902244;17835637;17835638;17835639;17835640;17835641;17835642;17835643;17835644;17835645;17835646;17835647;17835648;17835649;19761529;19991510;JUC0700011615.rn.1;JUC0700011616.rn.1;JUC0700011617.rn.1;JUC0700011618.rn.1;JUC0700011619.rn.1;JUC0700011620.rn.1;JUC0700011621.rn.1;JUC0700011622.…	A_28_P145322;A_28_P145323;A_28_P145324;A_28_P145325;A_28_P145326;A_28_P145328;A_28_P145329;A_28_P145330;A_28_P145331;A_28_P145332;A_42_P655441;A_44_P125913;A_44_P149993;A_44_P292689;A_86_P03347521;A_86_P03347541;A_86_P03347573;A_86_P03347587;A_86_P03347598;A_86_P03347623;A_86_P03347645;A_86_P03347669;A_86_P03347684;A_86_P03347705;A_86_P03347729;A_86_P03347747;A_86_P03347771;A_86_P03347798;A_86_P0…	GI_62652089;ILMN_1357193;ILMN_300540	GE1154650;GE1262957;GE1271718;GE1296082	Rn.216272	AA924659;AABR07056989;AABR07056990;AABR07056991;AABR07056992;AABR07056993;AABR07056994;AABR07056995;AABR07056996;AABR07056997;AABR07056998;AAHX01049072;AAHX01049073;AAHX01049074;AAHX01049075;AAHX01049076;AAHX01049077;AAHX01049078;AAHX01049079;AAHX01049080;AAHX01049081;AAHX01049082;AAHX01049083;AAHX01049084;AAHX01049085;AAHX01049086;ABA00482;ABA00482.1;AC_000075;AJ617615;AJ617616;AJ617617;AJ617618…	ENSRNOG00000006426;ENSRNOP00000049624;ENSRNOP00000069194;ENSRNOT00000048880;ENSRNOT00000088950	109482029;109658138;148356225;148356226;149067023;29575674;29798170;39918763;39918764;39918765;39918766;39918767;39918768;39918769;39918770;39918771;39918772;39918773;39918774;39918775;39918776;39918777;39918778;4235850;49580785;57642;57643;62652183;62750807;74229928;74325747;81864801;81864802;81864803;81864804;91978888;94730428	P21707;Q3S2E6;Q707P5	IPI00206170	No ID	PTHR10024;PTHR10024:SF239	-529048230	Syt1	synaptotagmin 1	synaptotagmin I; sytI	SYT1_RAT	Synaptotagmin-1	Generic receptor	Synaptotagmin-1						1	0

## Sheet: GO-detail
#	Input IDs	Network Object Name	Entrez Gene IDs	OMIM IDs	RefSeq IDs	Affymetrix IDs	Affymetrix Exon IDs	Agilent IDs	Illumina IDs	CodeLink IDs	UniGene IDs	GenBank IDs	ENSEMBL IDs	GI Numbers	SwissProt IDs	IPI IDs	miRBase IDs	Panther IDs	MetaCore Gene IDs	Gene Symbol	Gene Name	Gene Synonyms	Unit (protein or chem)	Unit Name	Object Type	Description	Therapeutic Drugs	Integrity Biomarker	Integrity Biomarker Role	Integrity Biomarker Type	Integrity Gene Symbol	Signal	p-value
1	ENSRNOG00000001158	ABCG1	85264	No ID	AC_000088;NC_005119;NM_053502;NP_445954;XM_006256233;XP_006256295	1368103_PM_at;1368103_at;1373995_PM_at;1373995_at;1387054_PM_at;1387054_at;rc_AA944183_at;rc_AI176591_at;rc_AI179131_at	10829082;10829083;10829084;10829086;10829087;10829088;10829089;10829090;10829091;10829093;10829094;10829095;10829096;10829097;10829098;17753937;17753938;17753939;17753941;17753942;17753943;17753945;17753946;17753947;17753948;17753950;17753951;17753952;17753953;5713434;5859194;5870872;5907148;5921111;5923457;5933378;5968140;5988468;6016070;6054471;6085664;6095835;6143948;6164888;6182857;6204521;62…	A_28_P117601;A_28_P117602;A_28_P117603;A_28_P117604;A_28_P117605;A_28_P117606;A_28_P117607;A_28_P117608;A_28_P117609;A_28_P117610;A_28_P117611;A_28_P117612;A_28_P117613;A_28_P117614;A_28_P213438;A_42_P638318;A_44_P1115742;A_44_P237994;A_44_P887296;A_86_P06863666;A_86_P06863684;A_86_P06863706;A_86_P06863722;A_86_P06863739;A_86_P06863770;A_86_P06863787;A_86_P06863801;A_86_P06863802;A_86_P06863811;A…	GI_16758261;ILMN_1354046;ILMN_301399	GE1137400;GE1179713	Rn.8398	AABR07044533;AABR07044534;AABR07044535;AAHX01099970;AAHX01099971;AAHX01099972;AC_000088;AJ303374;CAC21556;CH473988;EDL96995;EDL96996;NC_005119;NM_053502;NP_445954;XM_006256233;XP_006256295	ENSRNOG00000001158;ENSRNOP00000001533;ENSRNOP00000070267;ENSRNOP00000074901;ENSRNOT00000001533;ENSRNOT00000078031;ENSRNOT00000083505	109510047;109649721;12188921;12188922;149043544;149043545;16758261;16758262;34852431;62750820;71679512;81917255	No ID	IPI00189036	No ID	No ID	-844089178	Abcg1	ATP binding cassette subfamily G member 1	ATP-binding cassette, subfamily G (WHITE), member 1; ATP-binding cassette, sub-family G (WHITE), member 1	Abcg1	ATP-binding cassette, sub-family G (WHITE), member 1	Generic channel	ATP-binding cassette, sub-family G (WHITE), member 1						1	0
2	ENSRNOG00000014215	BTEB1	117560	No ID	AC_000069;NC_005100;NM_057211;NP_476559	1370209_PM_at;1370209_at;1387882_PM_at;1387882_at;1390076_PM_at;1390076_at;D12769_at;D12769_g_at;rc_AI071565_s_at;rc_AI171973_at	10714413;10714414;10714415;17624598;17624599;17624600;17624601;17624602;6013307;6141138;6603643;6730419;7040486;7040487;JUC0100015498.rn.1;PSR0100027458.rn.1;PSR0100027460.rn.1;PSR0100027461.rn.1;PSR0100027462.rn.1;TC0100003374.rn.1;TC0100003374.rn.2	A_28_P042314;A_28_P042316;A_28_P206456;A_43_P13064;A_44_P322590;A_86_P00596787;A_86_P00596808;A_86_P00596842;A_86_P00596872	GI_17105367;ILMN_1366897;ILMN_273009	GE1104122;GE1111643;GE1284554;GE19462;GE19513	Rn.19481	AABR07006580;AAHX01009984;AAHX01009985;AAHX01009986;AC_000069;BAA02236;BAA02236.1;CH473953;D12769;EDM13014;FQ215208;NC_005100;NM_057211;NP_476559;Q01713	ENSRNOG00000014215;ENSRNOP00000019367;ENSRNOT00000019367	109463862;109644432;149062591;17105367;17105368;220677;220678;231655;34862187;62750345;71679547	Q01713	IPI00206082	No ID	PTHR23235;PTHR23235:SF38	-1901999203	Klf9	Kruppel-like factor 9	BTE-binding protein 1; transcription factor BTEB1; basic transcription element-binding protein 1; GC-box-binding protein 1	KLF9_RAT	Krueppel-like factor 9	Transcription factor	Krueppel-like factor 9						1	0
3	ENSRNOG00000013654	CBLN2	291388	No ID	AC_000086;NC_005117;NM_001012740;NP_001012758;XM_006255023;XM_006255024;XP_006255085;XP_006255086	1374280_PM_at;1374280_at;1396532_PM_at;1396532_at;1396835_PM_at;1396835_at;rc_AA817812_at	10803051;10803052;10803053;10803054;17724641;17724642;17724643;17724644;17724645;17724646;5785382;6133958;6280997;6393759;6450511;6605670;6679571;7172891;7172892;7172894;JUC1800003860.rn.1;JUC1800003861.rn.1;JUC1800003862.rn.1;JUC1800003864.rn.1;PSR1800006857.rn.1;PSR1800006858.rn.1;PSR1800006859.rn.1;TC1800000971.rn.1;TC1800000971.rn.2	A_28_P169364;A_28_P169365;A_42_P542985;A_44_P1114810;A_44_P231564;A_86_P06653163;A_86_P06653176;A_86_P06653190	GI_62664716;GI_62664718;ILMN_1649772;ILMN_1650423;ILMN_264425	GE1132566;GE1220319;GE12346	Rn.16398	AABR07032816;AAH91341;AAH91341.1;AAHX01096487;AC_000086;BC091341;CH474021;EDL75170;EDL75171;NC_005117;NM_001012740;NP_001012758;P98087;XM_006255023;XM_006255024;XP_006255085;XP_006255086	ENSRNOG00000013654;ENSRNOP00000018682;ENSRNOT00000018682	109507681;109649556;1168886;149015863;149015864;60551515;60551516;60678257;60678258;62664749;62750818;74325634	P98087;Q5BJT3	IPI00204428	No ID	PTHR22923;PTHR22923:SF50	-495167269	Cbln2	cerebellin 2 precursor	cerebellin 2 precursor protein; cerebellin-like protein	CBLN2_RAT	Cerebellin-2	Protein	Cerebellin-2						1	0
4	ENSRNOG00000056836	Caveolin-1	25404	No ID	AC_000072;NC_005103;NM_031556;NM_133651;NP_113744;NP_598412;XM_006236130;XM_006236131;XP_006236192;XP_006236193	1370131_PM_at;1370131_at;1372111_PM_at;1372111_at;1393281_PM_at;1393281_at;AF053768_at;Z46374cds_s_at;Z46614cds_at;rc_AI012208_at;rc_AI029942_at	10853816;10853817;10853818;17781673;17781676;17781679;17781680;17870177;17870178;20097399;5675505;5737795;5875700;6033426;6520635;6563197;6606706;6731489;7251392;7251394;7251395;7251396;7251397;7251398;JUC0400001784.rn.1;JUC0400001785.rn.1;JUC0400001786.rn.1;JUC0400001787.rn.1;JUC0400001788.rn.1;PSR0400003029.rn.1;PSR0400003030.rn.1;PSR0400003032.rn.1;PSR0400003039.rn.1;PSR0400003040.rn.1;PSR0400…	A_28_P087926;A_28_P087927;A_28_P087928;A_43_P12585;A_44_P209817;A_44_P240781;A_44_P285741;A_64_P005754;A_86_P01978642;A_86_P01978692;A_86_P01978731;A_86_P01978741	GI_19526760;GI_41281658;ILMN_1376114;ILMN_1376388;ILMN_288688;ILMN_301231	GE1212225;GE17431;GE17515	Rn.22518	AAHX01028805;AAHX01028806;AAHX01028807;AAI04690;AAI28718;AAI61826;AAL33579;AAL33579.1;AAL33580;AAL33580.1;AAL96274;AAR16308;AC087102;AC110102;AC_000072;AF439778;AF439779;AF489529;BC078744;BC104689;BC128717;BC161826;CAA86587;CAA86587.1;CB698936;CH473959;CK364516;DP000027;EDM15109;EDM15110;EDM15111;EDM15112;EDM15113;EDM15114;FM039194;FQ224228;NC_005103;NM_031556;NM_133651;NP_113744;NP_598412;P41350…	ENSRNOG00000056836;ENSRNOP00000073712;ENSRNOT00000078250	109473436;109652486;123779339;123780724;124504346;124504347;14530847;149065033;149065034;149065035;149065036;149065037;149065038;17017232;17017233;17017234;17017235;171846553;171846554;189083697;189083698;189083699;189083700;19717707;19717708;29756084;38322758;40330451;51261160;51338710;575379;575380;62647080;62750804;71679541;75773220;75773221;81901691;86212194	P41350;Q8VIK8;Q8VIK9	IPI00192313;IPI00475476;IPI00896144	No ID	PTHR10844;PTHR10844:SF18;PTHR10844:SF5	-1655341058	Cav1	caveolin 1	caveolin caveolae protein 22 kDa; caveolin 1, caveolae protein; caveolin-like	CAV1_RAT	Caveolin-1	Generic binding protein	Caveolin-1						1	0
5	ENSRNOG00000010649	Delta-catenin	114028	No ID	AC_000070;NC_005101;NM_001271502;NP_001258431;XM_006232094;XM_017590572;XM_017590573;XM_017590574;XM_017590575;XP_006232156;XP_017446061;XP_017446062;XP_017446063;XP_017446064	1383575_PM_at;1383575_at;AB008752_at;rc_AA901023_at	10814073;10814074;10814075;10814076;10814077;10814078;10814079;10814080;10814081;10814082;10814083;10814084;10814085;10814086;10814087;10814088;10814089;10814090;10814091;10814092;10814093;10814094;10814095;17736920;17736922;17736923;17736924;17736925;17736926;17736928;17736929;17736930;17736931;17736932;17736933;17736934;17736935;17736936;17736937;17736938;17736939;17736940;17736941;17736942;177…	A_28_P106690;A_28_P106691;A_28_P106692;A_28_P106693;A_28_P106694;A_28_P106695;A_28_P106696;A_28_P106700;A_28_P106701;A_28_P106702;A_28_P106704;A_28_P106705;A_28_P106706;A_28_P106707;A_28_P106708;A_28_P106709;A_28_P106710;A_28_P106711;A_28_P106712;A_28_P106713;A_28_P106714;A_28_P212534;A_42_P630230;A_44_P100185;A_44_P1089416;A_44_P139998;A_64_P044500;A_86_P00926256;A_86_P00926265;A_86_P00926300;A_…	GI_62643189;ILMN_1362972;ILMN_263421	GE1153917	Rn.15163	AABR07009019;AABR07009020;AABR07009021;AABR07009022;AABR07009023;AABR07009024;AABR07009025;AABR07009026;AABR07009027;AABR07009028;AAHX01014646;AAHX01014647;AAHX01014648;AAHX01014649;AAHX01014650;AAHX01014651;AAHX01014652;AAHX01014653;AAHX01014654;AAHX01014655;AAHX01014656;AAHX01014657;AAHX01014658;AAHX01014659;AAHX01014660;AAHX01014661;AAHX01014662;AAHX01014663;AAHX01014664;AAHX01014665;AAHX01014…	ENSRNOG00000010649;ENSRNOP00000045121;ENSRNOT00000044871	109464561;109464562;109466257;109466258;109466279;109649558;20177849;2618606;2618607;62643207;62750359	O35116	IPI00553941;IPI00767190	No ID	PTHR10372	-1374550341	Ctnnd2	catenin delta 2	catenin (cadherin-associated protein), delta 2 (neural plakophilin-related arm-repeat protein)	CTND2_RAT	Catenin delta-2	Generic binding protein	Catenin delta-2						1	0
6	ENSRNOG00000017579	ERM proteins	306825	No ID	AC_000085;NC_005116;NM_001107344;NP_001100814	1389474_PM_at;1389474_at;rc_AA818380_at	10797796;10797797;10797798;10797799;10797800;10797801;10797802;10797803;17718722;17718723;17718724;17718725;17718726;17718727;17718728;17718729;17718730;17718731;5654810;5805087;5851807;5904339;6037059;6148636;6531460;6549085;6596673;6639576;6710545;6724332;7163002;JUC1700005760.rn.1;JUC1700005761.rn.1;JUC1700005762.rn.1;JUC1700005763.rn.1;JUC1700005764.rn.1;JUC1700005765.rn.1;JUC1700005766.rn.1;…	A_28_P196003;A_28_P196004;A_28_P196005;A_28_P196006;A_28_P196007;A_28_P196008;A_42_P468811;A_44_P159171;A_44_P612186	GI_62663345;ILMN_1374414;ILMN_294125	No ID	Rn.1844	AABR07027213;AAHX01090469;AAHX01090470;AC_000085;CH473977;D3ZDI6;EDL98172;FQ233472;NC_005116;NM_001107344;NP_001100814	ENSRNOG00000017579;ENSRNOP00000024021;ENSRNOT00000024021	109504772;109504773;109505607;109505608;109505745;109649555;149045086;157822770;157822771;62663367;62750817;71679523	D3ZDI6	IPI00765553	No ID	PTHR23280;PTHR23280:SF13	-1186552824	Mylip	myosin regulatory light chain interacting protein	RING-type E3 ubiquitin transferase MYLIP; idol; inducible degrader of the LDL-receptor	MYLIP_RAT	E3 ubiquitin-protein ligase MYLIP	Generic binding protein							1	0
7	ENSRNOG00000017879	GAB1	361388	No ID	AC_000087;NC_005118;NM_001108444;NP_001101914	1399167_PM_a_at;1399167_a_at;rc_AA819647_at;rc_AA925305_at;rc_AA925305_g_at	10806927;10806928;10806929;10806930;10806931;10806932;10806933;10806934;10806935;10806936;17729005;17729006;17729007;17729008;17729009;17729010;17729011;17729012;17729013;17729014;17729015;17729016;17729017;5633502;5698043;5781136;5804518;5899995;6100785;6141789;6394467;6458750;6496963;6654389;6672658;6699558;6740303;7180166;JUC1900001809.rn.1;JUC1900001810.rn.1;JUC1900001811.rn.1;JUC1900001812.r…	A_28_P029888;A_28_P029889;A_28_P029890;A_28_P029891;A_28_P029892;A_28_P029893;A_28_P029895;A_28_P029896;A_28_P029897;A_28_P029898;A_43_P10809;A_43_P17800;A_43_P18300;A_44_P176342;A_44_P494608	GI_62665097;ILMN_1349894;ILMN_286425	No ID	Rn.1725	AABR07043601;AAHX01097889;AAHX01097890;AAHX01097891;AAHX01097892;AAHX01097893;AAHX01097894;ACS34829;AC_000087;CH473972;EDL92297;EDL92298;GQ140625;NC_005118;NM_001108444;NP_001101914	ENSRNOG00000017879;ENSRNOP00000024390;ENSRNOP00000071006;ENSRNOT00000024390;ENSRNOT00000083219	109507957;109507958;109508587;109508588;109509032;109649557;149037937;149037938;157823250;157823251;239919026;239919027;62665237;62750819;71679528	No ID	IPI00958422	No ID	No ID	-624866807	Gab1	GRB2-associated binding protein 1	growth factor receptor bound protein 2-associated protein 1; GRB2-associated binding protein 1 long isoform	Gab1_predicted	growth factor receptor bound protein 2-associated protein 1 (predicted)	Generic binding protein	growth factor receptor bound protein 2-associated protein 1 (predicted)						1	0
8	ENSRNOG00000017879	Gab	361388	No ID	AC_000087;NC_005118;NM_001108444;NP_001101914	1399167_PM_a_at;1399167_a_at;rc_AA819647_at;rc_AA925305_at;rc_AA925305_g_at	10806927;10806928;10806929;10806930;10806931;10806932;10806933;10806934;10806935;10806936;17729005;17729006;17729007;17729008;17729009;17729010;17729011;17729012;17729013;17729014;17729015;17729016;17729017;5633502;5698043;5781136;5804518;5899995;6100785;6141789;6394467;6458750;6496963;6654389;6672658;6699558;6740303;7180166;JUC1900001809.rn.1;JUC1900001810.rn.1;JUC1900001811.rn.1;JUC1900001812.r…	A_28_P029888;A_28_P029889;A_28_P029890;A_28_P029891;A_28_P029892;A_28_P029893;A_28_P029895;A_28_P029896;A_28_P029897;A_28_P029898;A_43_P10809;A_43_P17800;A_43_P18300;A_44_P176342;A_44_P494608	GI_62665097;ILMN_1349894;ILMN_286425	No ID	Rn.1725	AABR07043601;AAHX01097889;AAHX01097890;AAHX01097891;AAHX01097892;AAHX01097893;AAHX01097894;ACS34829;AC_000087;CH473972;EDL92297;EDL92298;GQ140625;NC_005118;NM_001108444;NP_001101914	ENSRNOG00000017879;ENSRNOP00000024390;ENSRNOP00000071006;ENSRNOT00000024390;ENSRNOT00000083219	109507957;109507958;109508587;109508588;109509032;109649557;149037937;149037938;157823250;157823251;239919026;239919027;62665237;62750819;71679528	No ID	IPI00958422	No ID	No ID	-624866807	Gab1	GRB2-associated binding protein 1	growth factor receptor bound protein 2-associated protein 1; GRB2-associated binding protein 1 long isoform	Gab1_predicted	growth factor receptor bound protein 2-associated protein 1 (predicted)	Generic binding protein							1	0
9	ENSRNOG00000008992	GluR7	298521	No ID	AC_000073;NC_005104;NM_001112716;NM_181373;NP_001106187;NP_852038;XM_006238857;XM_017593292;XP_006238919;XP_017448781	1370587_PM_at;1370587_at;1379214_PM_at;1379214_at;1386554_PM_at;1386554_at;AF027331_at	10871939;10871940;10871941;10871942;10871943;10871944;10871945;10871946;10871947;10871948;10871949;10871950;10871951;10871952;10871953;10871954;10871955;10871956;17802044;17802045;17802046;17802047;17802048;17802049;17802050;17802051;17802053;17802054;17802055;17802056;17802057;17802058;17802059;17802060;17802061;5629608;5679681;5683774;5744604;5804825;5843006;5863830;5877028;5906796;6008684;6020…	A_28_P061977;A_28_P061978;A_28_P061979;A_28_P061980;A_28_P061981;A_28_P061982;A_28_P061983;A_28_P061984;A_28_P061985;A_28_P061986;A_28_P061987;A_28_P061988;A_28_P061989;A_28_P061990;A_28_P208458;A_43_P15869;A_44_P242904;A_64_P042514;A_86_P02738588;A_86_P02738614;A_86_P02738628;A_86_P02738643;A_86_P02738676;A_86_P02738690;A_86_P02738714;A_86_P02738729;A_86_P02738745;A_86_P02738758;A_86_P02738775;A…	GI_31343431;ILMN_1352169;ILMN_301344	GE21329	Rn.92477	AABR07049899;AABR07049900;AABR07049901;AABR07049902;AAC53462;AAC53462.1;AAC80577;AAC80577.1;AAHX01039665;AAHX01039666;AAHX01039667;AAHX01039668;AAHX01039669;AAHX01039670;AC_000073;AF027331;CAA77779;CAA77779.1;CH473968;EDL80429;EDL80430;M83552;NC_005104;NM_001112716;NM_181373;NP_001106187;NP_852038;P42264;XM_006238857;XM_017593292;XP_006238919;XP_017448781;Z11716	ENSRNOG00000008992;ENSRNOP00000048216;ENSRNOT00000045513	109477824;109657628;1169965;149023932;149023933;163659912;163659913;163659914;163659915;2598977;2598978;3935133;3935134;471273;471274;62649682;62750805;71679532	O35420;P42264	IPI00230977;IPI00231277;IPI00948843	No ID	PTHR18966;PTHR18966:SF174	-1011648859	Grik3	glutamate ionotropic receptor kainate type subunit 3	glutamate receptor, ionotropic, kainate 3; glutamate receptor subunit kainate subtype; glutamate receptor 7	GRIK3_RAT	Glutamate receptor ionotropic, kainate 3	Ligand-gated ion channel	Glutamate receptor ionotropic, kainate 3						1	0
10	ENSRNOG00000008992	Ionotropic glutamate receptor	298521	No ID	AC_000073;NC_005104;NM_001112716;NM_181373;NP_001106187;NP_852038;XM_006238857;XM_017593292;XP_006238919;XP_017448781	1370587_PM_at;1370587_at;1379214_PM_at;1379214_at;1386554_PM_at;1386554_at;AF027331_at	10871939;10871940;10871941;10871942;10871943;10871944;10871945;10871946;10871947;10871948;10871949;10871950;10871951;10871952;10871953;10871954;10871955;10871956;17802044;17802045;17802046;17802047;17802048;17802049;17802050;17802051;17802053;17802054;17802055;17802056;17802057;17802058;17802059;17802060;17802061;5629608;5679681;5683774;5744604;5804825;5843006;5863830;5877028;5906796;6008684;6020…	A_28_P061977;A_28_P061978;A_28_P061979;A_28_P061980;A_28_P061981;A_28_P061982;A_28_P061983;A_28_P061984;A_28_P061985;A_28_P061986;A_28_P061987;A_28_P061988;A_28_P061989;A_28_P061990;A_28_P208458;A_43_P15869;A_44_P242904;A_64_P042514;A_86_P02738588;A_86_P02738614;A_86_P02738628;A_86_P02738643;A_86_P02738676;A_86_P02738690;A_86_P02738714;A_86_P02738729;A_86_P02738745;A_86_P02738758;A_86_P02738775;A…	GI_31343431;ILMN_1352169;ILMN_301344	GE21329	Rn.92477	AABR07049899;AABR07049900;AABR07049901;AABR07049902;AAC53462;AAC53462.1;AAC80577;AAC80577.1;AAHX01039665;AAHX01039666;AAHX01039667;AAHX01039668;AAHX01039669;AAHX01039670;AC_000073;AF027331;CAA77779;CAA77779.1;CH473968;EDL80429;EDL80430;M83552;NC_005104;NM_001112716;NM_181373;NP_001106187;NP_852038;P42264;XM_006238857;XM_017593292;XP_006238919;XP_017448781;Z11716	ENSRNOG00000008992;ENSRNOP00000048216;ENSRNOT00000045513	109477824;109657628;1169965;149023932;149023933;163659912;163659913;163659914;163659915;2598977;2598978;3935133;3935134;471273;471274;62649682;62750805;71679532	O35420;P42264	IPI00230977;IPI00231277;IPI00948843	No ID	PTHR18966;PTHR18966:SF174	-1011648859	Grik3	glutamate ionotropic receptor kainate type subunit 3	glutamate receptor, ionotropic, kainate 3; glutamate receptor subunit kainate subtype; glutamate receptor 7	GRIK3_RAT	Glutamate receptor ionotropic, kainate 3	Ligand-gated ion channel							1	0
11	ENSRNOG00000008992	Kainate receptor	298521	No ID	AC_000073;NC_005104;NM_001112716;NM_181373;NP_001106187;NP_852038;XM_006238857;XM_017593292;XP_006238919;XP_017448781	1370587_PM_at;1370587_at;1379214_PM_at;1379214_at;1386554_PM_at;1386554_at;AF027331_at	10871939;10871940;10871941;10871942;10871943;10871944;10871945;10871946;10871947;10871948;10871949;10871950;10871951;10871952;10871953;10871954;10871955;10871956;17802044;17802045;17802046;17802047;17802048;17802049;17802050;17802051;17802053;17802054;17802055;17802056;17802057;17802058;17802059;17802060;17802061;5629608;5679681;5683774;5744604;5804825;5843006;5863830;5877028;5906796;6008684;6020…	A_28_P061977;A_28_P061978;A_28_P061979;A_28_P061980;A_28_P061981;A_28_P061982;A_28_P061983;A_28_P061984;A_28_P061985;A_28_P061986;A_28_P061987;A_28_P061988;A_28_P061989;A_28_P061990;A_28_P208458;A_43_P15869;A_44_P242904;A_64_P042514;A_86_P02738588;A_86_P02738614;A_86_P02738628;A_86_P02738643;A_86_P02738676;A_86_P02738690;A_86_P02738714;A_86_P02738729;A_86_P02738745;A_86_P02738758;A_86_P02738775;A…	GI_31343431;ILMN_1352169;ILMN_301344	GE21329	Rn.92477	AABR07049899;AABR07049900;AABR07049901;AABR07049902;AAC53462;AAC53462.1;AAC80577;AAC80577.1;AAHX01039665;AAHX01039666;AAHX01039667;AAHX01039668;AAHX01039669;AAHX01039670;AC_000073;AF027331;CAA77779;CAA77779.1;CH473968;EDL80429;EDL80430;M83552;NC_005104;NM_001112716;NM_181373;NP_001106187;NP_852038;P42264;XM_006238857;XM_017593292;XP_006238919;XP_017448781;Z11716	ENSRNOG00000008992;ENSRNOP00000048216;ENSRNOT00000045513	109477824;109657628;1169965;149023932;149023933;163659912;163659913;163659914;163659915;2598977;2598978;3935133;3935134;471273;471274;62649682;62750805;71679532	O35420;P42264	IPI00230977;IPI00231277;IPI00948843	No ID	PTHR18966;PTHR18966:SF174	-1011648859	Grik3	glutamate ionotropic receptor kainate type subunit 3	glutamate receptor, ionotropic, kainate 3; glutamate receptor subunit kainate subtype; glutamate receptor 7	GRIK3_RAT	Glutamate receptor ionotropic, kainate 3	Ligand-gated ion channel							1	0
12	ENSRNOG00000012181	LPL	24539	No ID	AC_000084;NC_005115;NM_012598;NP_036730	1386965_PM_at;1386965_at;L03294_at;L03294_g_at;rc_AI237731_s_at	10791250;10791252;10791253;10791254;10791255;10791256;10791257;10791258;10791259;10791260;10791261;17711208;17711210;17711211;17711212;17711213;17711214;17711215;17711216;17711217;17711218;17711219;17711220;19872350;20067717;5661324;5676009;5804394;5961758;6036648;6147884;6156907;6260844;6317277;6363710;6365708;7150153;JUC1600006386.rn.1;JUC1600006387.rn.1;JUC1600006388.rn.1;JUC1600006389.rn.1;JU…	A_28_P192873;A_28_P192874;A_28_P192875;A_28_P192876;A_28_P192877;A_28_P192878;A_28_P192879;A_28_P192880;A_28_P192881;A_28_P192883;A_43_P11479;A_44_P1016480;A_44_P151230;A_86_P05967178;A_86_P05967206;A_86_P05967226;A_86_P05967250	GI_6981167;ILMN_1357053;ILMN_292022	GE1301531	Rn.3834	AAA41534;AAA41534.1;AABR07024955;AAC40091;AAH81836;AAH81836.1;AAHX01086920;AC_000084;AF050162;BC081836;CAL48775;CH474045;CS417880;EDL75930;EDL75931;L03294;NC_005115;NM_012598;NP_036730;Q06000	ENSRNOG00000012181;ENSRNOP00000016543;ENSRNOT00000016543	109504079;109649554;148747493;149016791;149016792;205214;205215;34877892;462538;51858618;51858619;62750816;6981168;71679455	Q06000	IPI00189471	No ID	PTHR11610;PTHR11610:SF3	-1683146522	Lpl	lipoprotein lipase	phospholipase A1	LIPL_RAT	Lipoprotein lipase	Generic binding protein	Lipoprotein lipase	Ibrolipim					1	0
13	ENSRNOG00000017579	MIR (Idol)	306825	No ID	AC_000085;NC_005116;NM_001107344;NP_001100814	1389474_PM_at;1389474_at;rc_AA818380_at	10797796;10797797;10797798;10797799;10797800;10797801;10797802;10797803;17718722;17718723;17718724;17718725;17718726;17718727;17718728;17718729;17718730;17718731;5654810;5805087;5851807;5904339;6037059;6148636;6531460;6549085;6596673;6639576;6710545;6724332;7163002;JUC1700005760.rn.1;JUC1700005761.rn.1;JUC1700005762.rn.1;JUC1700005763.rn.1;JUC1700005764.rn.1;JUC1700005765.rn.1;JUC1700005766.rn.1;…	A_28_P196003;A_28_P196004;A_28_P196005;A_28_P196006;A_28_P196007;A_28_P196008;A_42_P468811;A_44_P159171;A_44_P612186	GI_62663345;ILMN_1374414;ILMN_294125	No ID	Rn.1844	AABR07027213;AAHX01090469;AAHX01090470;AC_000085;CH473977;D3ZDI6;EDL98172;FQ233472;NC_005116;NM_001107344;NP_001100814	ENSRNOG00000017579;ENSRNOP00000024021;ENSRNOT00000024021	109504772;109504773;109505607;109505608;109505745;109649555;149045086;157822770;157822771;62663367;62750817;71679523	D3ZDI6	IPI00765553	No ID	PTHR23280;PTHR23280:SF13	-1186552824	Mylip	myosin regulatory light chain interacting protein	RING-type E3 ubiquitin transferase MYLIP; idol; inducible degrader of the LDL-receptor	MYLIP_RAT	E3 ubiquitin-protein ligase MYLIP	Generic enzyme	E3 ubiquitin-protein ligase MYLIP						1	0
14	ENSRNOG00000004483	PTPRR	94202	No ID	AC_000075;NC_005106;NM_001113390;NM_053594;NP_001106861;NP_446046	1368358_PM_a_at;1368358_a_at;D64050_at	10895508;10895509;10895510;10895511;10895512;10895513;10895514;10895515;10895516;10895517;10895518;10895519;10895520;10895521;10895522;10895523;17828251;17828252;17828253;17828254;17828255;17828256;17828257;17828258;17828259;17828260;17828261;17828262;17828263;17828264;17828265;17828266;17828267;17828268;5759010;5787714;5788390;5806275;5863832;5907294;5913104;5922264;5978312;5993117;6011521;61052…	A_28_P146535;A_28_P146536;A_28_P146537;A_28_P146538;A_28_P146539;A_28_P146540;A_28_P146541;A_28_P146542;A_28_P146543;A_28_P146544;A_28_P146545;A_28_P146546;A_28_P146547;A_28_P146548;A_28_P146549;A_42_P704295;A_43_P15228;A_44_P325863;A_86_P03371081;A_86_P03371109;A_86_P03371129;A_86_P03371142;A_86_P03371143;A_86_P03371147;A_86_P03371161;A_86_P03371192;A_86_P03371202;A_86_P03371227;A_86_P03371247;A…	GI_16758375;ILMN_1351871;ILMN_277179	GE1306025;GE19494;GE21637;GE21920;GE21982	Rn.6277	AAA64485;AAA64485.1;AABR07057178;AABR07057179;AABR07057180;AABR07057181;AABR07057182;AABR07057183;AABR07057184;AABR07057185;AABR07057186;AABR07057187;AABR07057188;AAH89186;AAHX01049385;AAHX01049386;AAHX01049387;AAHX01049388;AAHX01049389;AAHX01049390;AAHX01049391;AAHX01049392;AAHX01049393;AAHX01049394;AC_000075;BAA07414;BAA07414.1;BAA19530;BAA19530.1;BC089186;CH473960;D38292;D64050;EDM16674;EDM166…	ENSRNOG00000004483;ENSRNOP00000006401;ENSRNOP00000070648;ENSRNOT00000006401;ENSRNOT00000085073	109482029;109658138;1215809;1215810;1217597;127800086;149066941;149066942;149066943;149066944;164607157;164607158;164607159;164607160;1944500;25091040;557033;557034;58177862;62652183;62750807;74325747;81888923	O08617;Q62695;Q63419	IPI00231431;IPI00231432;IPI00231433;IPI00231646	No ID	PTHR46198;PTHR46198:SF2	-238834842	Ptprr	protein tyrosine phosphatase, receptor type, R	protein-tyrosine phosphatase PCPTP1; tyrosine phosphatase CBPTP	PTPRR_RAT	Receptor-type tyrosine-protein phosphatase R	Protein phosphatase	Receptor-type tyrosine-protein phosphatase R						1	0
15	ENSRNOG00000004794	Reticulon 1	116644	No ID	AC_000074;NC_005105;NM_053865;NP_446317;XM_008764690;XP_008762912	1368097_PM_a_at;1368097_a_at;U17604_at;X52817cds_s_at	10890522;10890523;10890524;10890525;10890526;10890527;10890528;10890529;10890530;17822551;17822552;17822553;17822554;17822555;17822556;17822557;17822558;17822559;17822560;5631833;5694248;6163574;6184947;6428753;6486242;6501601;6511972;6722703;6743533;7307646;JUC0600010781.rn.1;JUC0600010782.rn.1;JUC0600010783.rn.1;JUC0600010784.rn.1;JUC0600010785.rn.1;JUC0600010786.rn.1;JUC0600010787.rn.1;JUC0600…	A_28_P135263;A_28_P135264;A_28_P135265;A_28_P135266;A_28_P135267;A_28_P214956;A_28_P214957;A_42_P524577;A_64_P003859;A_86_P03078692;A_86_P03078724;A_86_P03078741;A_86_P03078764;A_86_P03078786;A_86_P03078802;A_86_P03078827;A_86_P03078847;A_86_P03078853;A_86_P03078855;A_86_P03078870;A_86_P03078889;A_86_P03078905;A_86_P03078917;A_86_P03078922;A_86_P03078940;A_86_P03078954;A_86_P03078966;A_86_P030789…	GI_16758731;ILMN_1359496;ILMN_290849	GE20874;GE21988	Rn.55126	AABR07064798;AABR07064799;AABR07064800;AABR07064801;AABR07064802;AABR07064803;AAC53045;AAC53045.1;AAC53046;AAC53046.1;AAHX01045019;AAHX01045020;AAHX01045021;AAHX01045022;AAHX01045023;AAHX01045024;AAHX01045025;AC_000074;CH473947;EDM03588;EDM03589;FQ212949;FQ214160;FQ214343;NC_005105;NM_053865;NP_446317;Q64548;U17603;U17604;XM_008764690;XP_008762912	ENSRNOG00000004794;ENSRNOP00000006373;ENSRNOP00000064845;ENSRNOT00000006373;ENSRNOT00000072262	109479574;109658137;1143716;1143717;1143718;1143719;12643485;149051415;149051416;16758731;16758732;62650885;62750806;71679647	Q64547;Q64548	IPI00213559;IPI00231126	No ID	PTHR45799;PTHR45799:SF5	-1087878052	Rtn1	reticulon 1	neuroendocrine-specific protein; S-rex	RTN1_RAT	Reticulon-1	Generic binding protein	Reticulon-1						1	0
16	ENSRNOG00000038948	Stabilin-2	282580	No ID	AC_000075;NC_005106;NM_001246357;NP_001233286	1385160_PM_at;1385160_at	10901491;10901493;10901494;10901495;10901496;10901497;10901498;10901499;10901500;10901501;10901502;10901503;10901504;10901505;10901506;10901507;10901508;10901509;10901510;10901511;10901512;10901513;10901514;10901515;10901516;10901517;10901518;10901520;10901521;10901522;10901523;10901524;10901526;10901527;10901528;17834793;17834795;17834796;17834797;17834798;17834799;17834800;17834801;17834802;178…	A_28_P145140;A_28_P145141;A_28_P145142;A_28_P145143;A_28_P145144;A_28_P145145;A_28_P145146;A_28_P145182;A_28_P145190;A_28_P145191;A_28_P145192;A_28_P145193;A_28_P145194;A_28_P168980;A_28_P168981;A_28_P168982;A_28_P168983;A_28_P168984;A_28_P168985;A_28_P168986;A_28_P168987;A_28_P168988;A_28_P168989;A_28_P168991;A_28_P168992;A_28_P168993;A_28_P215900;A_28_P218108;A_28_P218109;A_28_P218110;A_44_P108…	GI_62653162;ILMN_1368553;ILMN_60715	GE1207505	Rn.127827;Rn.226947	AABR07056501;AABR07056502;AABR07056503;AABR07056504;AABR07056505;AABR07056506;AABR07056507;AABR07056508;AAG13634;AAG13634.1;AAHX01048033;AAHX01048034;AAHX01048035;AAHX01048036;AAHX01048037;AAHX01048038;AAHX01048039;AAHX01048040;AAHX01048041;AAHX01048042;AAHX01048043;AAHX01048044;AAHX01048045;AAHX01048046;AAHX01048047;AAHX01048048;AAHX01048049;AAHX01048050;AAHX01048051;AAHX01048052;AAHX01048053;AA…	ENSRNOG00000038948;ENSRNOP00000056294;ENSRNOT00000059538	109480418;109481391;109481392;24285892;24285893;32702275;32702317;32702638;32702762;32702781;32702900;32704252;32704505;32704970;32705258;32705274;32705463;32705694;32705767;32706292;32706315;32707077;34868807;50401220;62651977;62652183;62750807	Q8CFM6	IPI00957741;IPI00958624;IPI00971308	No ID	No ID	-613132688	Stab2	stabilin 2	hyaluronan receptor for endocytosis; fasciclin, EGF-like, laminin-type EGF-like and link domain-containing scavenger receptor 2	STAB2_RAT	Stabilin-2	Generic receptor	Stabilin-2						1	0
17	ENSRNOG00000006426	Synaptotagmin	25716	No ID	AC_000075;NC_005106;NM_001033680;NP_001028852;XM_008765353;XM_017594679;XP_008763575;XP_017450168	1373896_PM_at;1373896_at;1384716_PM_at;1384716_at;X52772cds_at;rc_AA943569_at	10902232;10902233;10902234;10902235;10902236;10902237;10902238;10902239;10902240;10902241;10902242;10902243;10902244;17835637;17835638;17835639;17835640;17835641;17835642;17835643;17835644;17835645;17835646;17835647;17835648;17835649;19761529;19991510;JUC0700011615.rn.1;JUC0700011616.rn.1;JUC0700011617.rn.1;JUC0700011618.rn.1;JUC0700011619.rn.1;JUC0700011620.rn.1;JUC0700011621.rn.1;JUC0700011622.…	A_28_P145322;A_28_P145323;A_28_P145324;A_28_P145325;A_28_P145326;A_28_P145328;A_28_P145329;A_28_P145330;A_28_P145331;A_28_P145332;A_42_P655441;A_44_P125913;A_44_P149993;A_44_P292689;A_86_P03347521;A_86_P03347541;A_86_P03347573;A_86_P03347587;A_86_P03347598;A_86_P03347623;A_86_P03347645;A_86_P03347669;A_86_P03347684;A_86_P03347705;A_86_P03347729;A_86_P03347747;A_86_P03347771;A_86_P03347798;A_86_P0…	GI_62652089;ILMN_1357193;ILMN_300540	GE1154650;GE1262957;GE1271718;GE1296082	Rn.216272	AA924659;AABR07056989;AABR07056990;AABR07056991;AABR07056992;AABR07056993;AABR07056994;AABR07056995;AABR07056996;AABR07056997;AABR07056998;AAHX01049072;AAHX01049073;AAHX01049074;AAHX01049075;AAHX01049076;AAHX01049077;AAHX01049078;AAHX01049079;AAHX01049080;AAHX01049081;AAHX01049082;AAHX01049083;AAHX01049084;AAHX01049085;AAHX01049086;ABA00482;ABA00482.1;AC_000075;AJ617615;AJ617616;AJ617617;AJ617618…	ENSRNOG00000006426;ENSRNOP00000049624;ENSRNOP00000069194;ENSRNOT00000048880;ENSRNOT00000088950	109482029;109658138;148356225;148356226;149067023;29575674;29798170;39918763;39918764;39918765;39918766;39918767;39918768;39918769;39918770;39918771;39918772;39918773;39918774;39918775;39918776;39918777;39918778;4235850;49580785;57642;57643;62652183;62750807;74229928;74325747;81864801;81864802;81864803;81864804;91978888;94730428	P21707;Q3S2E6;Q707P5	IPI00206170	No ID	PTHR10024;PTHR10024:SF239	-529048230	Syt1	synaptotagmin 1	synaptotagmin I; sytI	SYT1_RAT	Synaptotagmin-1	Protein							1	0
18	ENSRNOG00000019306	Synaptotagmin	191595	No ID	AC_000069;NC_005100;NM_138835;NP_620190	1388060_PM_at;1388060_at;1398099_PM_at;1398099_at;U71294_at	10727588;10727589;10727590;10727591;10727592;10727593;10727594;10727595;10727596;17639269;17639270;17639271;17639272;17639273;17639274;17639275;17639276;17639277;17639278;5853539;5920219;6263801;6365718;6409190;6608600;6609250;6680398;7059566;7059567;7059569;JUC0100031548.rn.1;JUC0100031549.rn.1;JUC0100031550.rn.1;JUC0100031551.rn.1;JUC0100031552.rn.1;JUC0100031553.rn.1;JUC0100031554.rn.1;PSR0100…	A_28_P048464;A_28_P048465;A_28_P048466;A_28_P048467;A_28_P048468;A_28_P048470;A_28_P207074;A_43_P13303;A_44_P144188;A_64_P089356;A_86_P00545778;A_86_P00545791;A_86_P00545805;A_86_P00545813;A_86_P00545815;A_86_P00545816;A_86_P00545836	GI_20301965;ILMN_1354055;ILMN_267421	GE1242100;GE21016;GE21085	Rn.10682	AABR07006097;AAC53019;AAC53019.1;AAHX01009241;AAHX01009242;AC_000069;CH473953;EDM12407;NC_005100;NM_138835;NP_620190;P97610;U71294	ENSRNOG00000019306;ENSRNOP00000026153;ENSRNOT00000026152	109463862;109644432;149061984;1772657;1772658;20301965;20301966;33112454;62642010;62750345;71679547	P97610	IPI00206394	No ID	PTHR10024;PTHR10024:SF252	-1038902919	Syt12	synaptotagmin 12	synaptotagmin XII; sytXII; synaptotagmin-related gene 1 protein	SYT12_RAT	Synaptotagmin-12	Protein							1	0
19	ENSRNOG00000006426	Synaptotagmin I	25716	No ID	AC_000075;NC_005106;NM_001033680;NP_001028852;XM_008765353;XM_017594679;XP_008763575;XP_017450168	1373896_PM_at;1373896_at;1384716_PM_at;1384716_at;X52772cds_at;rc_AA943569_at	10902232;10902233;10902234;10902235;10902236;10902237;10902238;10902239;10902240;10902241;10902242;10902243;10902244;17835637;17835638;17835639;17835640;17835641;17835642;17835643;17835644;17835645;17835646;17835647;17835648;17835649;19761529;19991510;JUC0700011615.rn.1;JUC0700011616.rn.1;JUC0700011617.rn.1;JUC0700011618.rn.1;JUC0700011619.rn.1;JUC0700011620.rn.1;JUC0700011621.rn.1;JUC0700011622.…	A_28_P145322;A_28_P145323;A_28_P145324;A_28_P145325;A_28_P145326;A_28_P145328;A_28_P145329;A_28_P145330;A_28_P145331;A_28_P145332;A_42_P655441;A_44_P125913;A_44_P149993;A_44_P292689;A_86_P03347521;A_86_P03347541;A_86_P03347573;A_86_P03347587;A_86_P03347598;A_86_P03347623;A_86_P03347645;A_86_P03347669;A_86_P03347684;A_86_P03347705;A_86_P03347729;A_86_P03347747;A_86_P03347771;A_86_P03347798;A_86_P0…	GI_62652089;ILMN_1357193;ILMN_300540	GE1154650;GE1262957;GE1271718;GE1296082	Rn.216272	AA924659;AABR07056989;AABR07056990;AABR07056991;AABR07056992;AABR07056993;AABR07056994;AABR07056995;AABR07056996;AABR07056997;AABR07056998;AAHX01049072;AAHX01049073;AAHX01049074;AAHX01049075;AAHX01049076;AAHX01049077;AAHX01049078;AAHX01049079;AAHX01049080;AAHX01049081;AAHX01049082;AAHX01049083;AAHX01049084;AAHX01049085;AAHX01049086;ABA00482;ABA00482.1;AC_000075;AJ617615;AJ617616;AJ617617;AJ617618…	ENSRNOG00000006426;ENSRNOP00000049624;ENSRNOP00000069194;ENSRNOT00000048880;ENSRNOT00000088950	109482029;109658138;148356225;148356226;149067023;29575674;29798170;39918763;39918764;39918765;39918766;39918767;39918768;39918769;39918770;39918771;39918772;39918773;39918774;39918775;39918776;39918777;39918778;4235850;49580785;57642;57643;62652183;62750807;74229928;74325747;81864801;81864802;81864803;81864804;91978888;94730428	P21707;Q3S2E6;Q707P5	IPI00206170	No ID	PTHR10024;PTHR10024:SF239	-529048230	Syt1	synaptotagmin 1	synaptotagmin I; sytI	SYT1_RAT	Synaptotagmin-1	Generic receptor	Synaptotagmin-1						1	0
20	ENSRNOG00000019306	Synaptotagmin XII	191595	No ID	AC_000069;NC_005100;NM_138835;NP_620190	1388060_PM_at;1388060_at;1398099_PM_at;1398099_at;U71294_at	10727588;10727589;10727590;10727591;10727592;10727593;10727594;10727595;10727596;17639269;17639270;17639271;17639272;17639273;17639274;17639275;17639276;17639277;17639278;5853539;5920219;6263801;6365718;6409190;6608600;6609250;6680398;7059566;7059567;7059569;JUC0100031548.rn.1;JUC0100031549.rn.1;JUC0100031550.rn.1;JUC0100031551.rn.1;JUC0100031552.rn.1;JUC0100031553.rn.1;JUC0100031554.rn.1;PSR0100…	A_28_P048464;A_28_P048465;A_28_P048466;A_28_P048467;A_28_P048468;A_28_P048470;A_28_P207074;A_43_P13303;A_44_P144188;A_64_P089356;A_86_P00545778;A_86_P00545791;A_86_P00545805;A_86_P00545813;A_86_P00545815;A_86_P00545816;A_86_P00545836	GI_20301965;ILMN_1354055;ILMN_267421	GE1242100;GE21016;GE21085	Rn.10682	AABR07006097;AAC53019;AAC53019.1;AAHX01009241;AAHX01009242;AC_000069;CH473953;EDM12407;NC_005100;NM_138835;NP_620190;P97610;U71294	ENSRNOG00000019306;ENSRNOP00000026153;ENSRNOT00000026152	109463862;109644432;149061984;1772657;1772658;20301965;20301966;33112454;62642010;62750345;71679547	P97610	IPI00206394	No ID	PTHR10024;PTHR10024:SF252	-1038902919	Syt12	synaptotagmin 12	synaptotagmin XII; sytXII; synaptotagmin-related gene 1 protein	SYT12_RAT	Synaptotagmin-12	Transporter	Synaptotagmin-12						1	0
21	ENSRNOG00000001158		85264	No ID	AC_000088;NC_005119;NM_053502;NP_445954;XM_006256233;XP_006256295	1368103_PM_at;1368103_at;1373995_PM_at;1373995_at;1387054_PM_at;1387054_at;rc_AA944183_at;rc_AI176591_at;rc_AI179131_at	10829082;10829083;10829084;10829086;10829087;10829088;10829089;10829090;10829091;10829093;10829094;10829095;10829096;10829097;10829098;17753937;17753938;17753939;17753941;17753942;17753943;17753945;17753946;17753947;17753948;17753950;17753951;17753952;17753953;5713434;5859194;5870872;5907148;5921111;5923457;5933378;5968140;5988468;6016070;6054471;6085664;6095835;6143948;6164888;6182857;6204521;62…	A_28_P117601;A_28_P117602;A_28_P117603;A_28_P117604;A_28_P117605;A_28_P117606;A_28_P117607;A_28_P117608;A_28_P117609;A_28_P117610;A_28_P117611;A_28_P117612;A_28_P117613;A_28_P117614;A_28_P213438;A_42_P638318;A_44_P1115742;A_44_P237994;A_44_P887296;A_86_P06863666;A_86_P06863684;A_86_P06863706;A_86_P06863722;A_86_P06863739;A_86_P06863770;A_86_P06863787;A_86_P06863801;A_86_P06863802;A_86_P06863811;A…	GI_16758261;ILMN_1354046;ILMN_301399	GE1137400;GE1179713	Rn.8398	AABR07044533;AABR07044534;AABR07044535;AAHX01099970;AAHX01099971;AAHX01099972;AC_000088;AJ303374;CAC21556;CH473988;EDL96995;EDL96996;NC_005119;NM_053502;NP_445954;XM_006256233;XP_006256295	ENSRNOG00000001158;ENSRNOP00000001533;ENSRNOP00000070267;ENSRNOP00000074901;ENSRNOT00000001533;ENSRNOT00000078031;ENSRNOT00000083505	109510047;109649721;12188921;12188922;149043544;149043545;16758261;16758262;34852431;62750820;71679512;81917255	No ID	IPI00189036	No ID	No ID	-844089178	Abcg1	ATP binding cassette subfamily G member 1	ATP-binding cassette, subfamily G (WHITE), member 1; ATP-binding cassette, sub-family G (WHITE), member 1	Abcg1_(RAT)_transcript	ATP binding cassette subfamily G member 1 transcript	RNA							1	0
22	ENSRNOG00000017879		361388	No ID	AC_000087;NC_005118;NM_001108444;NP_001101914	1399167_PM_a_at;1399167_a_at;rc_AA819647_at;rc_AA925305_at;rc_AA925305_g_at	10806927;10806928;10806929;10806930;10806931;10806932;10806933;10806934;10806935;10806936;17729005;17729006;17729007;17729008;17729009;17729010;17729011;17729012;17729013;17729014;17729015;17729016;17729017;5633502;5698043;5781136;5804518;5899995;6100785;6141789;6394467;6458750;6496963;6654389;6672658;6699558;6740303;7180166;JUC1900001809.rn.1;JUC1900001810.rn.1;JUC1900001811.rn.1;JUC1900001812.r…	A_28_P029888;A_28_P029889;A_28_P029890;A_28_P029891;A_28_P029892;A_28_P029893;A_28_P029895;A_28_P029896;A_28_P029897;A_28_P029898;A_43_P10809;A_43_P17800;A_43_P18300;A_44_P176342;A_44_P494608	GI_62665097;ILMN_1349894;ILMN_286425	No ID	Rn.1725	AABR07043601;AAHX01097889;AAHX01097890;AAHX01097891;AAHX01097892;AAHX01097893;AAHX01097894;ACS34829;AC_000087;CH473972;EDL92297;EDL92298;GQ140625;NC_005118;NM_001108444;NP_001101914	ENSRNOG00000017879;ENSRNOP00000024390;ENSRNOP00000071006;ENSRNOT00000024390;ENSRNOT00000083219	109507957;109507958;109508587;109508588;109509032;109649557;149037937;149037938;157823250;157823251;239919026;239919027;62665237;62750819;71679528	No ID	IPI00958422	No ID	No ID	-624866807	Gab1	GRB2-associated binding protein 1	growth factor receptor bound protein 2-associated protein 1; GRB2-associated binding protein 1 long isoform	Gab1_(RAT)_transcript	GRB2-associated binding protein 1 transcript	RNA							1	0
23	ENSRNOG00000014215		117560	No ID	AC_000069;NC_005100;NM_057211;NP_476559	1370209_PM_at;1370209_at;1387882_PM_at;1387882_at;1390076_PM_at;1390076_at;D12769_at;D12769_g_at;rc_AI071565_s_at;rc_AI171973_at	10714413;10714414;10714415;17624598;17624599;17624600;17624601;17624602;6013307;6141138;6603643;6730419;7040486;7040487;JUC0100015498.rn.1;PSR0100027458.rn.1;PSR0100027460.rn.1;PSR0100027461.rn.1;PSR0100027462.rn.1;TC0100003374.rn.1;TC0100003374.rn.2	A_28_P042314;A_28_P042316;A_28_P206456;A_43_P13064;A_44_P322590;A_86_P00596787;A_86_P00596808;A_86_P00596842;A_86_P00596872	GI_17105367;ILMN_1366897;ILMN_273009	GE1104122;GE1111643;GE1284554;GE19462;GE19513	Rn.19481	AABR07006580;AAHX01009984;AAHX01009985;AAHX01009986;AC_000069;BAA02236;BAA02236.1;CH473953;D12769;EDM13014;FQ215208;NC_005100;NM_057211;NP_476559;Q01713	ENSRNOG00000014215;ENSRNOP00000019367;ENSRNOT00000019367	109463862;109644432;149062591;17105367;17105368;220677;220678;231655;34862187;62750345;71679547	Q01713	IPI00206082	No ID	PTHR23235;PTHR23235:SF38	-1901999203	Klf9	Kruppel-like factor 9	BTE-binding protein 1; transcription factor BTEB1; basic transcription element-binding protein 1; GC-box-binding protein 1	Klf9_(RAT)_transcript	Kruppel-like factor 9 transcript	RNA							1	0
24	ENSRNOG00000010649		114028	No ID	AC_000070;NC_005101;NM_001271502;NP_001258431;XM_006232094;XM_017590572;XM_017590573;XM_017590574;XM_017590575;XP_006232156;XP_017446061;XP_017446062;XP_017446063;XP_017446064	1383575_PM_at;1383575_at;AB008752_at;rc_AA901023_at	10814073;10814074;10814075;10814076;10814077;10814078;10814079;10814080;10814081;10814082;10814083;10814084;10814085;10814086;10814087;10814088;10814089;10814090;10814091;10814092;10814093;10814094;10814095;17736920;17736922;17736923;17736924;17736925;17736926;17736928;17736929;17736930;17736931;17736932;17736933;17736934;17736935;17736936;17736937;17736938;17736939;17736940;17736941;17736942;177…	A_28_P106690;A_28_P106691;A_28_P106692;A_28_P106693;A_28_P106694;A_28_P106695;A_28_P106696;A_28_P106700;A_28_P106701;A_28_P106702;A_28_P106704;A_28_P106705;A_28_P106706;A_28_P106707;A_28_P106708;A_28_P106709;A_28_P106710;A_28_P106711;A_28_P106712;A_28_P106713;A_28_P106714;A_28_P212534;A_42_P630230;A_44_P100185;A_44_P1089416;A_44_P139998;A_64_P044500;A_86_P00926256;A_86_P00926265;A_86_P00926300;A_…	GI_62643189;ILMN_1362972;ILMN_263421	GE1153917	Rn.15163	AABR07009019;AABR07009020;AABR07009021;AABR07009022;AABR07009023;AABR07009024;AABR07009025;AABR07009026;AABR07009027;AABR07009028;AAHX01014646;AAHX01014647;AAHX01014648;AAHX01014649;AAHX01014650;AAHX01014651;AAHX01014652;AAHX01014653;AAHX01014654;AAHX01014655;AAHX01014656;AAHX01014657;AAHX01014658;AAHX01014659;AAHX01014660;AAHX01014661;AAHX01014662;AAHX01014663;AAHX01014664;AAHX01014665;AAHX01014…	ENSRNOG00000010649;ENSRNOP00000045121;ENSRNOT00000044871	109464561;109464562;109466257;109466258;109466279;109649558;20177849;2618606;2618607;62643207;62750359	O35116	IPI00553941;IPI00767190	No ID	PTHR10372	-1374550341	Ctnnd2	catenin delta 2	catenin (cadherin-associated protein), delta 2 (neural plakophilin-related arm-repeat protein)	Ctnnd2_(RAT)_transcript	catenin delta 2 transcript	RNA							1	0
25	ENSRNOG00000056836		25404	No ID	AC_000072;NC_005103;NM_031556;NM_133651;NP_113744;NP_598412;XM_006236130;XM_006236131;XP_006236192;XP_006236193	1370131_PM_at;1370131_at;1372111_PM_at;1372111_at;1393281_PM_at;1393281_at;AF053768_at;Z46374cds_s_at;Z46614cds_at;rc_AI012208_at;rc_AI029942_at	10853816;10853817;10853818;17781673;17781676;17781679;17781680;17870177;17870178;20097399;5675505;5737795;5875700;6033426;6520635;6563197;6606706;6731489;7251392;7251394;7251395;7251396;7251397;7251398;JUC0400001784.rn.1;JUC0400001785.rn.1;JUC0400001786.rn.1;JUC0400001787.rn.1;JUC0400001788.rn.1;PSR0400003029.rn.1;PSR0400003030.rn.1;PSR0400003032.rn.1;PSR0400003039.rn.1;PSR0400003040.rn.1;PSR0400…	A_28_P087926;A_28_P087927;A_28_P087928;A_43_P12585;A_44_P209817;A_44_P240781;A_44_P285741;A_64_P005754;A_86_P01978642;A_86_P01978692;A_86_P01978731;A_86_P01978741	GI_19526760;GI_41281658;ILMN_1376114;ILMN_1376388;ILMN_288688;ILMN_301231	GE1212225;GE17431;GE17515	Rn.22518	AAHX01028805;AAHX01028806;AAHX01028807;AAI04690;AAI28718;AAI61826;AAL33579;AAL33579.1;AAL33580;AAL33580.1;AAL96274;AAR16308;AC087102;AC110102;AC_000072;AF439778;AF439779;AF489529;BC078744;BC104689;BC128717;BC161826;CAA86587;CAA86587.1;CB698936;CH473959;CK364516;DP000027;EDM15109;EDM15110;EDM15111;EDM15112;EDM15113;EDM15114;FM039194;FQ224228;NC_005103;NM_031556;NM_133651;NP_113744;NP_598412;P41350…	ENSRNOG00000056836;ENSRNOP00000073712;ENSRNOT00000078250	109473436;109652486;123779339;123780724;124504346;124504347;14530847;149065033;149065034;149065035;149065036;149065037;149065038;17017232;17017233;17017234;17017235;171846553;171846554;189083697;189083698;189083699;189083700;19717707;19717708;29756084;38322758;40330451;51261160;51338710;575379;575380;62647080;62750804;71679541;75773220;75773221;81901691;86212194	P41350;Q8VIK8;Q8VIK9	IPI00192313;IPI00475476;IPI00896144	No ID	PTHR10844;PTHR10844:SF18;PTHR10844:SF5	-1655341058	Cav1	caveolin 1	caveolin caveolae protein 22 kDa; caveolin 1, caveolae protein; caveolin-like	Cav1_(RAT)_transcript	caveolin 1 transcript	RNA							1	0
26	ENSRNOG00000013654		291388	No ID	AC_000086;NC_005117;NM_001012740;NP_001012758;XM_006255023;XM_006255024;XP_006255085;XP_006255086	1374280_PM_at;1374280_at;1396532_PM_at;1396532_at;1396835_PM_at;1396835_at;rc_AA817812_at	10803051;10803052;10803053;10803054;17724641;17724642;17724643;17724644;17724645;17724646;5785382;6133958;6280997;6393759;6450511;6605670;6679571;7172891;7172892;7172894;JUC1800003860.rn.1;JUC1800003861.rn.1;JUC1800003862.rn.1;JUC1800003864.rn.1;PSR1800006857.rn.1;PSR1800006858.rn.1;PSR1800006859.rn.1;TC1800000971.rn.1;TC1800000971.rn.2	A_28_P169364;A_28_P169365;A_42_P542985;A_44_P1114810;A_44_P231564;A_86_P06653163;A_86_P06653176;A_86_P06653190	GI_62664716;GI_62664718;ILMN_1649772;ILMN_1650423;ILMN_264425	GE1132566;GE1220319;GE12346	Rn.16398	AABR07032816;AAH91341;AAH91341.1;AAHX01096487;AC_000086;BC091341;CH474021;EDL75170;EDL75171;NC_005117;NM_001012740;NP_001012758;P98087;XM_006255023;XM_006255024;XP_006255085;XP_006255086	ENSRNOG00000013654;ENSRNOP00000018682;ENSRNOT00000018682	109507681;109649556;1168886;149015863;149015864;60551515;60551516;60678257;60678258;62664749;62750818;74325634	P98087;Q5BJT3	IPI00204428	No ID	PTHR22923;PTHR22923:SF50	-495167269	Cbln2	cerebellin 2 precursor	cerebellin 2 precursor protein; cerebellin-like protein	Cbln2_(RAT)_transcript	cerebellin 2 precursor transcript	RNA							1	0
27	ENSRNOG00000008992		298521	No ID	AC_000073;NC_005104;NM_001112716;NM_181373;NP_001106187;NP_852038;XM_006238857;XM_017593292;XP_006238919;XP_017448781	1370587_PM_at;1370587_at;1379214_PM_at;1379214_at;1386554_PM_at;1386554_at;AF027331_at	10871939;10871940;10871941;10871942;10871943;10871944;10871945;10871946;10871947;10871948;10871949;10871950;10871951;10871952;10871953;10871954;10871955;10871956;17802044;17802045;17802046;17802047;17802048;17802049;17802050;17802051;17802053;17802054;17802055;17802056;17802057;17802058;17802059;17802060;17802061;5629608;5679681;5683774;5744604;5804825;5843006;5863830;5877028;5906796;6008684;6020…	A_28_P061977;A_28_P061978;A_28_P061979;A_28_P061980;A_28_P061981;A_28_P061982;A_28_P061983;A_28_P061984;A_28_P061985;A_28_P061986;A_28_P061987;A_28_P061988;A_28_P061989;A_28_P061990;A_28_P208458;A_43_P15869;A_44_P242904;A_64_P042514;A_86_P02738588;A_86_P02738614;A_86_P02738628;A_86_P02738643;A_86_P02738676;A_86_P02738690;A_86_P02738714;A_86_P02738729;A_86_P02738745;A_86_P02738758;A_86_P02738775;A…	GI_31343431;ILMN_1352169;ILMN_301344	GE21329	Rn.92477	AABR07049899;AABR07049900;AABR07049901;AABR07049902;AAC53462;AAC53462.1;AAC80577;AAC80577.1;AAHX01039665;AAHX01039666;AAHX01039667;AAHX01039668;AAHX01039669;AAHX01039670;AC_000073;AF027331;CAA77779;CAA77779.1;CH473968;EDL80429;EDL80430;M83552;NC_005104;NM_001112716;NM_181373;NP_001106187;NP_852038;P42264;XM_006238857;XM_017593292;XP_006238919;XP_017448781;Z11716	ENSRNOG00000008992;ENSRNOP00000048216;ENSRNOT00000045513	109477824;109657628;1169965;149023932;149023933;163659912;163659913;163659914;163659915;2598977;2598978;3935133;3935134;471273;471274;62649682;62750805;71679532	O35420;P42264	IPI00230977;IPI00231277;IPI00948843	No ID	PTHR18966;PTHR18966:SF174	-1011648859	Grik3	glutamate ionotropic receptor kainate type subunit 3	glutamate receptor, ionotropic, kainate 3; glutamate receptor subunit kainate subtype; glutamate receptor 7	Grik3_(RAT)_transcript	glutamate ionotropic receptor kainate type subunit 3 transcript	RNA							1	0
28	ENSRNOG00000012181		24539	No ID	AC_000084;NC_005115;NM_012598;NP_036730	1386965_PM_at;1386965_at;L03294_at;L03294_g_at;rc_AI237731_s_at	10791250;10791252;10791253;10791254;10791255;10791256;10791257;10791258;10791259;10791260;10791261;17711208;17711210;17711211;17711212;17711213;17711214;17711215;17711216;17711217;17711218;17711219;17711220;19872350;20067717;5661324;5676009;5804394;5961758;6036648;6147884;6156907;6260844;6317277;6363710;6365708;7150153;JUC1600006386.rn.1;JUC1600006387.rn.1;JUC1600006388.rn.1;JUC1600006389.rn.1;JU…	A_28_P192873;A_28_P192874;A_28_P192875;A_28_P192876;A_28_P192877;A_28_P192878;A_28_P192879;A_28_P192880;A_28_P192881;A_28_P192883;A_43_P11479;A_44_P1016480;A_44_P151230;A_86_P05967178;A_86_P05967206;A_86_P05967226;A_86_P05967250	GI_6981167;ILMN_1357053;ILMN_292022	GE1301531	Rn.3834	AAA41534;AAA41534.1;AABR07024955;AAC40091;AAH81836;AAH81836.1;AAHX01086920;AC_000084;AF050162;BC081836;CAL48775;CH474045;CS417880;EDL75930;EDL75931;L03294;NC_005115;NM_012598;NP_036730;Q06000	ENSRNOG00000012181;ENSRNOP00000016543;ENSRNOT00000016543	109504079;109649554;148747493;149016791;149016792;205214;205215;34877892;462538;51858618;51858619;62750816;6981168;71679455	Q06000	IPI00189471	No ID	PTHR11610;PTHR11610:SF3	-1683146522	Lpl	lipoprotein lipase	phospholipase A1	Lpl_(RAT)_transcript	lipoprotein lipase transcript	RNA							1	0
29	ENSRNOG00000017579		306825	No ID	AC_000085;NC_005116;NM_001107344;NP_001100814	1389474_PM_at;1389474_at;rc_AA818380_at	10797796;10797797;10797798;10797799;10797800;10797801;10797802;10797803;17718722;17718723;17718724;17718725;17718726;17718727;17718728;17718729;17718730;17718731;5654810;5805087;5851807;5904339;6037059;6148636;6531460;6549085;6596673;6639576;6710545;6724332;7163002;JUC1700005760.rn.1;JUC1700005761.rn.1;JUC1700005762.rn.1;JUC1700005763.rn.1;JUC1700005764.rn.1;JUC1700005765.rn.1;JUC1700005766.rn.1;…	A_28_P196003;A_28_P196004;A_28_P196005;A_28_P196006;A_28_P196007;A_28_P196008;A_42_P468811;A_44_P159171;A_44_P612186	GI_62663345;ILMN_1374414;ILMN_294125	No ID	Rn.1844	AABR07027213;AAHX01090469;AAHX01090470;AC_000085;CH473977;D3ZDI6;EDL98172;FQ233472;NC_005116;NM_001107344;NP_001100814	ENSRNOG00000017579;ENSRNOP00000024021;ENSRNOT00000024021	109504772;109504773;109505607;109505608;109505745;109649555;149045086;157822770;157822771;62663367;62750817;71679523	D3ZDI6	IPI00765553	No ID	PTHR23280;PTHR23280:SF13	-1186552824	Mylip	myosin regulatory light chain interacting protein	RING-type E3 ubiquitin transferase MYLIP; idol; inducible degrader of the LDL-receptor	Mylip_(RAT)_transcript	myosin regulatory light chain interacting protein transcript	RNA							1	0
30	ENSRNOG00000004483		94202	No ID	AC_000075;NC_005106;NM_001113390;NM_053594;NP_001106861;NP_446046	1368358_PM_a_at;1368358_a_at;D64050_at	10895508;10895509;10895510;10895511;10895512;10895513;10895514;10895515;10895516;10895517;10895518;10895519;10895520;10895521;10895522;10895523;17828251;17828252;17828253;17828254;17828255;17828256;17828257;17828258;17828259;17828260;17828261;17828262;17828263;17828264;17828265;17828266;17828267;17828268;5759010;5787714;5788390;5806275;5863832;5907294;5913104;5922264;5978312;5993117;6011521;61052…	A_28_P146535;A_28_P146536;A_28_P146537;A_28_P146538;A_28_P146539;A_28_P146540;A_28_P146541;A_28_P146542;A_28_P146543;A_28_P146544;A_28_P146545;A_28_P146546;A_28_P146547;A_28_P146548;A_28_P146549;A_42_P704295;A_43_P15228;A_44_P325863;A_86_P03371081;A_86_P03371109;A_86_P03371129;A_86_P03371142;A_86_P03371143;A_86_P03371147;A_86_P03371161;A_86_P03371192;A_86_P03371202;A_86_P03371227;A_86_P03371247;A…	GI_16758375;ILMN_1351871;ILMN_277179	GE1306025;GE19494;GE21637;GE21920;GE21982	Rn.6277	AAA64485;AAA64485.1;AABR07057178;AABR07057179;AABR07057180;AABR07057181;AABR07057182;AABR07057183;AABR07057184;AABR07057185;AABR07057186;AABR07057187;AABR07057188;AAH89186;AAHX01049385;AAHX01049386;AAHX01049387;AAHX01049388;AAHX01049389;AAHX01049390;AAHX01049391;AAHX01049392;AAHX01049393;AAHX01049394;AC_000075;BAA07414;BAA07414.1;BAA19530;BAA19530.1;BC089186;CH473960;D38292;D64050;EDM16674;EDM166…	ENSRNOG00000004483;ENSRNOP00000006401;ENSRNOP00000070648;ENSRNOT00000006401;ENSRNOT00000085073	109482029;109658138;1215809;1215810;1217597;127800086;149066941;149066942;149066943;149066944;164607157;164607158;164607159;164607160;1944500;25091040;557033;557034;58177862;62652183;62750807;74325747;81888923	O08617;Q62695;Q63419	IPI00231431;IPI00231432;IPI00231433;IPI00231646	No ID	PTHR46198;PTHR46198:SF2	-238834842	Ptprr	protein tyrosine phosphatase, receptor type, R	protein-tyrosine phosphatase PCPTP1; tyrosine phosphatase CBPTP	Ptprr_(RAT)_transcript	protein tyrosine phosphatase, receptor type, R transcript	RNA							1	0
31	ENSRNOG00000004794		116644	No ID	AC_000074;NC_005105;NM_053865;NP_446317;XM_008764690;XP_008762912	1368097_PM_a_at;1368097_a_at;U17604_at;X52817cds_s_at	10890522;10890523;10890524;10890525;10890526;10890527;10890528;10890529;10890530;17822551;17822552;17822553;17822554;17822555;17822556;17822557;17822558;17822559;17822560;5631833;5694248;6163574;6184947;6428753;6486242;6501601;6511972;6722703;6743533;7307646;JUC0600010781.rn.1;JUC0600010782.rn.1;JUC0600010783.rn.1;JUC0600010784.rn.1;JUC0600010785.rn.1;JUC0600010786.rn.1;JUC0600010787.rn.1;JUC0600…	A_28_P135263;A_28_P135264;A_28_P135265;A_28_P135266;A_28_P135267;A_28_P214956;A_28_P214957;A_42_P524577;A_64_P003859;A_86_P03078692;A_86_P03078724;A_86_P03078741;A_86_P03078764;A_86_P03078786;A_86_P03078802;A_86_P03078827;A_86_P03078847;A_86_P03078853;A_86_P03078855;A_86_P03078870;A_86_P03078889;A_86_P03078905;A_86_P03078917;A_86_P03078922;A_86_P03078940;A_86_P03078954;A_86_P03078966;A_86_P030789…	GI_16758731;ILMN_1359496;ILMN_290849	GE20874;GE21988	Rn.55126	AABR07064798;AABR07064799;AABR07064800;AABR07064801;AABR07064802;AABR07064803;AAC53045;AAC53045.1;AAC53046;AAC53046.1;AAHX01045019;AAHX01045020;AAHX01045021;AAHX01045022;AAHX01045023;AAHX01045024;AAHX01045025;AC_000074;CH473947;EDM03588;EDM03589;FQ212949;FQ214160;FQ214343;NC_005105;NM_053865;NP_446317;Q64548;U17603;U17604;XM_008764690;XP_008762912	ENSRNOG00000004794;ENSRNOP00000006373;ENSRNOP00000064845;ENSRNOT00000006373;ENSRNOT00000072262	109479574;109658137;1143716;1143717;1143718;1143719;12643485;149051415;149051416;16758731;16758732;62650885;62750806;71679647	Q64547;Q64548	IPI00213559;IPI00231126	No ID	PTHR45799;PTHR45799:SF5	-1087878052	Rtn1	reticulon 1	neuroendocrine-specific protein; S-rex	Rtn1_(RAT)_transcript	reticulon 1 transcript	RNA							1	0
32	ENSRNOG00000038948		282580	No ID	AC_000075;NC_005106;NM_001246357;NP_001233286	1385160_PM_at;1385160_at	10901491;10901493;10901494;10901495;10901496;10901497;10901498;10901499;10901500;10901501;10901502;10901503;10901504;10901505;10901506;10901507;10901508;10901509;10901510;10901511;10901512;10901513;10901514;10901515;10901516;10901517;10901518;10901520;10901521;10901522;10901523;10901524;10901526;10901527;10901528;17834793;17834795;17834796;17834797;17834798;17834799;17834800;17834801;17834802;178…	A_28_P145140;A_28_P145141;A_28_P145142;A_28_P145143;A_28_P145144;A_28_P145145;A_28_P145146;A_28_P145182;A_28_P145190;A_28_P145191;A_28_P145192;A_28_P145193;A_28_P145194;A_28_P168980;A_28_P168981;A_28_P168982;A_28_P168983;A_28_P168984;A_28_P168985;A_28_P168986;A_28_P168987;A_28_P168988;A_28_P168989;A_28_P168991;A_28_P168992;A_28_P168993;A_28_P215900;A_28_P218108;A_28_P218109;A_28_P218110;A_44_P108…	GI_62653162;ILMN_1368553;ILMN_60715	GE1207505	Rn.127827;Rn.226947	AABR07056501;AABR07056502;AABR07056503;AABR07056504;AABR07056505;AABR07056506;AABR07056507;AABR07056508;AAG13634;AAG13634.1;AAHX01048033;AAHX01048034;AAHX01048035;AAHX01048036;AAHX01048037;AAHX01048038;AAHX01048039;AAHX01048040;AAHX01048041;AAHX01048042;AAHX01048043;AAHX01048044;AAHX01048045;AAHX01048046;AAHX01048047;AAHX01048048;AAHX01048049;AAHX01048050;AAHX01048051;AAHX01048052;AAHX01048053;AA…	ENSRNOG00000038948;ENSRNOP00000056294;ENSRNOT00000059538	109480418;109481391;109481392;24285892;24285893;32702275;32702317;32702638;32702762;32702781;32702900;32704252;32704505;32704970;32705258;32705274;32705463;32705694;32705767;32706292;32706315;32707077;34868807;50401220;62651977;62652183;62750807	Q8CFM6	IPI00957741;IPI00958624;IPI00971308	No ID	No ID	-613132688	Stab2	stabilin 2	hyaluronan receptor for endocytosis; fasciclin, EGF-like, laminin-type EGF-like and link domain-containing scavenger receptor 2	Stab2_(RAT)_transcript	stabilin 2 transcript	RNA							1	0
33	ENSRNOG00000006426		25716	No ID	AC_000075;NC_005106;NM_001033680;NP_001028852;XM_008765353;XM_017594679;XP_008763575;XP_017450168	1373896_PM_at;1373896_at;1384716_PM_at;1384716_at;X52772cds_at;rc_AA943569_at	10902232;10902233;10902234;10902235;10902236;10902237;10902238;10902239;10902240;10902241;10902242;10902243;10902244;17835637;17835638;17835639;17835640;17835641;17835642;17835643;17835644;17835645;17835646;17835647;17835648;17835649;19761529;19991510;JUC0700011615.rn.1;JUC0700011616.rn.1;JUC0700011617.rn.1;JUC0700011618.rn.1;JUC0700011619.rn.1;JUC0700011620.rn.1;JUC0700011621.rn.1;JUC0700011622.…	A_28_P145322;A_28_P145323;A_28_P145324;A_28_P145325;A_28_P145326;A_28_P145328;A_28_P145329;A_28_P145330;A_28_P145331;A_28_P145332;A_42_P655441;A_44_P125913;A_44_P149993;A_44_P292689;A_86_P03347521;A_86_P03347541;A_86_P03347573;A_86_P03347587;A_86_P03347598;A_86_P03347623;A_86_P03347645;A_86_P03347669;A_86_P03347684;A_86_P03347705;A_86_P03347729;A_86_P03347747;A_86_P03347771;A_86_P03347798;A_86_P0…	GI_62652089;ILMN_1357193;ILMN_300540	GE1154650;GE1262957;GE1271718;GE1296082	Rn.216272	AA924659;AABR07056989;AABR07056990;AABR07056991;AABR07056992;AABR07056993;AABR07056994;AABR07056995;AABR07056996;AABR07056997;AABR07056998;AAHX01049072;AAHX01049073;AAHX01049074;AAHX01049075;AAHX01049076;AAHX01049077;AAHX01049078;AAHX01049079;AAHX01049080;AAHX01049081;AAHX01049082;AAHX01049083;AAHX01049084;AAHX01049085;AAHX01049086;ABA00482;ABA00482.1;AC_000075;AJ617615;AJ617616;AJ617617;AJ617618…	ENSRNOG00000006426;ENSRNOP00000049624;ENSRNOP00000069194;ENSRNOT00000048880;ENSRNOT00000088950	109482029;109658138;148356225;148356226;149067023;29575674;29798170;39918763;39918764;39918765;39918766;39918767;39918768;39918769;39918770;39918771;39918772;39918773;39918774;39918775;39918776;39918777;39918778;4235850;49580785;57642;57643;62652183;62750807;74229928;74325747;81864801;81864802;81864803;81864804;91978888;94730428	P21707;Q3S2E6;Q707P5	IPI00206170	No ID	PTHR10024;PTHR10024:SF239	-529048230	Syt1	synaptotagmin 1	synaptotagmin I; sytI	Syt1_(RAT)_transcript	synaptotagmin 1 transcript	RNA							1	0
34	ENSRNOG00000019306		191595	No ID	AC_000069;NC_005100;NM_138835;NP_620190	1388060_PM_at;1388060_at;1398099_PM_at;1398099_at;U71294_at	10727588;10727589;10727590;10727591;10727592;10727593;10727594;10727595;10727596;17639269;17639270;17639271;17639272;17639273;17639274;17639275;17639276;17639277;17639278;5853539;5920219;6263801;6365718;6409190;6608600;6609250;6680398;7059566;7059567;7059569;JUC0100031548.rn.1;JUC0100031549.rn.1;JUC0100031550.rn.1;JUC0100031551.rn.1;JUC0100031552.rn.1;JUC0100031553.rn.1;JUC0100031554.rn.1;PSR0100…	A_28_P048464;A_28_P048465;A_28_P048466;A_28_P048467;A_28_P048468;A_28_P048470;A_28_P207074;A_43_P13303;A_44_P144188;A_64_P089356;A_86_P00545778;A_86_P00545791;A_86_P00545805;A_86_P00545813;A_86_P00545815;A_86_P00545816;A_86_P00545836	GI_20301965;ILMN_1354055;ILMN_267421	GE1242100;GE21016;GE21085	Rn.10682	AABR07006097;AAC53019;AAC53019.1;AAHX01009241;AAHX01009242;AC_000069;CH473953;EDM12407;NC_005100;NM_138835;NP_620190;P97610;U71294	ENSRNOG00000019306;ENSRNOP00000026153;ENSRNOT00000026152	109463862;109644432;149061984;1772657;1772658;20301965;20301966;33112454;62642010;62750345;71679547	P97610	IPI00206394	No ID	PTHR10024;PTHR10024:SF252	-1038902919	Syt12	synaptotagmin 12	synaptotagmin XII; sytXII; synaptotagmin-related gene 1 protein	Syt12_(RAT)_transcript	synaptotagmin 12 transcript	RNA							1	0
