# Supplementary material for: Panax notoginseng alleviates oxidative stress through miRNA regulations based on systems biology approach
Source: Chin Med. 2023 Jun 20;18:74. doi: 10.1186/s13020-023-00768-y (PMC10280844; doi:10.1186/s13020-023-00768-y)
Supplement: Supplementary file 18 — Additional file 18. Table S8: Up- and down-regulated DEmiRs functional enrichment analysis results. [file 13020_2023_768_MOESM18_ESM.xlsx]

## Sheet: Sheet 1
upDEG_enrichment
GroupID	Category	Term	Description	LogP	Log(q-value)	InTerm_InList	Genes	Symbols
1_Summary	WikiPathways	WP2376	Nuclear factor, erythroid-derived 2, like 2 signaling pathway	-6.90639	-2.62727	6/166	24423,24786,25283,29292,117254,366960,295264,64678,114861,497010,25334,303828	Gstm1,Sod1,Gclc,Ftl1,Prdx1,Maff,Mllt11,Tfrc,Scpep1,Eng,Bhlha15,Etv5
2_Summary	KEGG Pathway	ko04216	Ferroptosis	-4.53948	-0.737477	3/41	25283,29292,64678,295264,29517,288092,25334	Gclc,Ftl1,Tfrc,Mllt11,Sgk1,Tmem39a,Bhlha15
3_Summary	GO Biological Processes	GO:0006879	cellular iron ion homeostasis	-4.10775	-0.430689	3/57	24786,29292,64678,29517,266769,117254	Sod1,Ftl1,Tfrc,Sgk1,Gpr3,Prdx1
4_Summary	GO Biological Processes	GO:0051147	regulation of muscle cell differentiation	-2.69475	0	3/173	25334,497010,100360552	Bhlha15,Eng,Fzd7
5_Summary	GO Biological Processes	GO:0048754	branching morphogenesis of an epithelial tube	-2.57269	0	3/191	303828,364634,497010	Etv5,Csmd1,Eng
downDEG_enrichment
GroupID	Category	Term	Description	LogP	Log(q-value)	InTerm_InList	Genes	Symbols
1_Summary	GO Biological Processes	GO:0015850	organic hydroxy compound transport	-5.26838	-0.990108	5/295	25404,25716,85264,191595,192179	Cav1,Syt1,Abcg1,Syt12,Gpm6b
2_Summary	GO Biological Processes	GO:0070373	negative regulation of ERK1 and ERK2 cascade	-4.30549	-0.460096	3/79	25404,94202,497798	Cav1,Ptprr,Lmo3
3_Summary	GO Biological Processes	GO:0042632	cholesterol homeostasis	-4.15078	-0.460096	3/89	25404,85264,306825	Cav1,Abcg1,Mylip
4_Summary	GO Biological Processes	GO:0043062	extracellular structure organization	-3.56284	-0.129668	4/358	25404,65205,85264,192179,114028	Cav1,Mmp16,Abcg1,Gpm6b,Ctnnd2
