# Supplementary material for: Panax notoginseng alleviates oxidative stress through miRNA regulations based on systems biology approach
Source: Chin Med. 2023 Jun 20;18:74. doi: 10.1186/s13020-023-00768-y (PMC10280844; doi:10.1186/s13020-023-00768-y)
Supplement: Supplementary file 19 — Additional file 19. Table S9: PNS metabolite UPLC–MS/MS analysis report. [file 13020_2023_768_MOESM19_ESM.xlsx]

## Sheet: Sheet 1
Peak no.	tR (min)	Assigned identity	Molecular formula	CAS	Mode	Mean measured mass (Da)	Error (ppm)	Content (ng/mg)
1	9.8	Notoginsenoside R1	C47H80O18	80418-24-2	[M+Na]+	955.524	-2.8	13.998
2	10.2	Ginsenoside Re	C48H82O18	52286-59-6	[M+Na]+	969.539	-2.9	0.393
3	10.3	Ginsenoside Rg1	C42H72O14	22427-39-0	[M+Na]+	823.481	-2.9	100.857
4	13.2	Ginsenoside Rb1	C54H92O23	41753-43-9	[M+Na]+	1131.59	-2.2	174.414
5	13.4	Ginsenoside Rg2	C42H72O13	52286-74-5	[M+Na]+	807.486	-2.6	67.641
6	13.7	Ginsenoside Rb3	C53H90O22	68406-26-8	[M+Na]+	1101.58	-2.7	6.91*
7	13.8	Ginsenoside Rb2	C53H90O22	11021-13-9	[M+Na]+	1101.58	-2.2
8	14.4	Ginsenoside Rd	C48H82O18	52705-93-8	[M+Na]+	969.539	-2.2	48.016
9	16.5	Ginsenoside Rg3	C42H72O13	14197-60-5	[M+Na]+	807.486	-2.6	61.69
