# Supplementary material for: Panax notoginseng alleviates oxidative stress through miRNA regulations based on systems biology approach
Source: Chin Med. 2023 Jun 20;18:74. doi: 10.1186/s13020-023-00768-y (PMC10280844; doi:10.1186/s13020-023-00768-y)
Supplement: Supplementary file 20 — Additional file 20. Table S10: Known PNS compounds derived from HERB database. [file 13020_2023_768_MOESM20_ESM.xlsx]

## Sheet: Sheet1
	compound	id	smiles
97	(1R,2R,4aS,6aS,6bR,10S,12aR,14bS)-1,8,10-trihydroxy-1,2,6a,6b,9,9,12a-heptamethyl-2,3,4,5,6,6a,7,8,8a,10,11,12,13,14b-tetradecahydropicene-4a-carboxylic acid	45359677	CC1CCC2(CCC3(C(=CCC4C3(CC(C5C4(CCC(C5(C)C)O)C)O)C)C2C1(C)O)C)C(=O)O
102	(1R,4R,6R,10S)-4,12,12-trimethyl-9-methylene-5-oxatricyclo[8.2.0.0~4,6~]dodecane
47	(1S,2R,4aS,6aS,6bR,10S,12aR)-10-hydroxy-1,2,6a,6b,9,9,12a-heptamethyl-2,3,4,5,6,6a,7,8,8a,10,11,12,13,14b-tetradecahydro-1H-picene-4a-carboxylic acid	3001199	CC1CCC2(CCC3(C(=CCC4C3(CCC5C4(CCC(C5(C)C)O)C)C)C2C1C)C)C(=O)O
2	(1S,2R,9R,10S,12S)-12-hydroxy-7,15-diazatetracyclo[7.7.1.0^{2,7}.0^{10,15}]heptadecan-6-one
62	(2E)-3-(4-hydroxy-3-methoxyphenyl)-2-propenoic acid	445858	COC1=C(C=CC(=C1)C=CC(=O)O)O
110	(2R,3R,4S,5S,6R)-2-[(2E)-4-hydroxy-3,7-dimethylocta-2,6-dienoxy]-6-(hydroxymethyl)oxane-3,4,5-triol	10314695	CC(=CCC(C(=CCOC1C(C(C(C(O1)CO)O)O)O)C)O)C
68	(2S,3R,4R,5R,6S)-2-{[(2R,3R,4S,5S,6R)-2-{[(2R,5S,7R,8S,10R,11R,14S,15R,16R)-5,16-dihydroxy-2,6,6,10,11-pentamethyl-14-(6-methylhepta-2,5-dien-2-yl)tetracyclo[8.7.0.0?,?.0??,??]heptadecan-8-yl]oxy}-4,5-dihydroxy-6-(hydroxymethyl)oxan-3-yl]oxy}-6-methyloxane-3,4,5-triol
57	(2S,3R,4S,5S,6R)-2-[(2R,3R,4S,5S,6R)-4,5-dihydroxy-2-[[(3S,5R,8R,10R,12R,13R,14R,17S)-12-hydroxy-17-(2-hydroxy-6-methylhept-5-en-2-yl)-4,4,8,10,14-pentamethyl-2,3,5,6,7,9,11,12,13,15,16,17-dodecahydro-1H-cyclopenta[a]phenanthren-3-yl]oxy]-6-(hydroxymethyl)oxan-3-yl]oxy-6-(hydroxymethyl)oxane-3,4,5-triol	45359839	CC(=CCCC(C)(C1CCC2(C1C(CC3C2(CCC4C3(CCC(C4(C)C)OC5C(C(C(C(O5)CO)O)O)OC6C(C(C(C(O6)CO)O)O)O)C)C)O)C)O)C
4	(3R,4S,5S,6R)-2-(6-hydroxy-2,6-dimethylocta-2,7-dienoxy)-6-(hydroxymethyl)oxane-3,4,5-triol	57503920	CC(=CCCC(C)(C=C)O)COC1C(C(C(C(O1)CO)O)O)O
67	(4S,5Z,6S)-4-(2-methoxy-2-oxoethyl)-5-[2-[(E)-3-phenylprop-2-enoyl]oxyethylidene]-6-[(2S,3R,4S,5S,6R)-3,4,5-trihydroxy-6-(hydroxymethyl)oxan-2-yl]oxy-4H-pyran-3-carboxylic acid
92	(5R)-5-hydroxy-1-(4-hydroxy-3-methoxyphenyl)tetradecan-3-one	23786427	CCCCCCCCCC(CC(=O)CCC1=CC(=C(C=C1)O)OC)O
8	(6E)-2,6,10-trimethyldodeca-6,11-diene-2,3,10-triol	14139796	CC(=CCCC(C)(C=C)O)CCC(C(C)(C)O)O
44	(7,8-dimethoxy-2,2,3-trimethyl-2,3-dihydro-1H-benzo[d]azepin-4-yl)(3,4-dimethoxyphenyl)methanone	51052354	CC1(CC2=CC(=C(C=C2C=C(N1C)C(=O)C3=CC(=C(C=C3)OC)OC)OC)OC)C
120	(E)-4-[(1R,2S,3S,4R,8aS)-2,3,4-trihydroxy-2,5,5,8a-tetramethyl-3,4,4a,6,7,8-hexahydro-1H-naphthalen-1-yl]but-3-en-2-one	71694416	CC(=O)C=CC1C2(CCCC(C2C(C(C1(C)O)O)O)(C)C)C
6	(E,6S)-7-hydroxy-2-methyl-6-[(10S,13S,14S,17S)-4,4,10,13,14-pentamethyl-3-oxo-1,2,5,6,7,11,12,15,16,17-decahydrocyclopenta[a]phenanthren-17-yl]hept-2-enoic acid	23815406	CC(=CCCC(CO)C1CCC2(C1(CCC3=C2CCC4C3(CCC(=O)C4(C)C)C)C)C)C(=O)O
49	?-Gentiobiose
78	[5-ethenyl-3-hydroxy-4-(3-hydroxyprop-1-en-2-yl)-2-(3-methoxy-3-oxoprop-1-en-2-yl)-5-methylcyclohexyl] (Z)-4-acetyloxy-2-(hydroxymethyl)but-2-enoate	71694452	CC(=O)OCC=C(CO)C(=O)OC1CC(C(C(C1C(=C)C(=O)OC)O)C(=C)CO)(C)C=C
80	14-Deoxy-11,12-didehydroandrographolide	5708351	CC12CCC(C(C1CCC(=C)C2C=CC3=CCOC3=O)(C)CO)O
114	1-Aminocyclohexanecarboxylic acid	1366	C1CCC(CC1)(C(=O)O)N
81	2-(3,4-dihydroxyphenyl)-5,7-dihydroxy-3-[(2S,3R,4S,5S,6R)-3,4,5-trihydroxy-6-[[(2S,3R,4S,5R)-3,4,5-trihydroxyoxan-2-yl]oxymethyl]oxan-2-yl]oxychromen-4-one	5315208	C1C(C(C(C(O1)OCC2C(C(C(C(O2)OC3=C(OC4=CC(=CC(=C4C3=O)O)O)C5=CC(=C(C=C5)O)O)O)O)O)O)O)O
119	2-(4-(3,4-dihydro-2H-benzo[b][1,4]dioxepin-7-yl)-3-methyl-1H-pyrazol-5-yl)-5-methoxyphenol
118	2-(5-methoxy-4,8,8-trimethyl-2-oxo-2,8,9,10-tetrahydropyrano[2,3-f]chromen-3-yl)-N-(pyridin-2-yl)acetamide	17572211	CC1=C(C(=O)OC2=C3CCC(OC3=CC(=C12)OC)(C)C)CC(=O)NC4=CC=CC=N4
104	2-[4a-methyl-8-methylidene-4-(3-methylpentanoyloxy)-1,2,3,4,5,6,7,8a-octahydronaphthalen-2-yl]prop-2-enoic acid	51136452	CCC(C)CC(=O)OC1CC(CC2C1(CCCC2=C)C)C(=C)C(=O)O
124	20(R)-Protopanaxadiol	9920281	CC(=CCCC(C)(C1CCC2(C1C(CC3C2(CCC4C3(CCC(C4(C)C)O)C)C)O)C)O)C
64	20(S)-Ginsenoside Ck	9852086	CC(=CCCC(C)(C1CCC2(C1C(CC3C2(CCC4C3(CCC(C4(C)C)O)C)C)O)C)OC5C(C(C(C(O5)CO)O)O)O)C
13	2-hydroxy-3-{[3,4,5-trihydroxy-6-(hydroxymethyl)oxan-2-yl]oxy}propyl (9Z,12Z,15Z)-octadeca-9,12,15-trienoate
29	2-Methoxyestrone	440624	CC12CCC3C(C1CCC2=O)CCC4=CC(=C(C=C34)OC)O
108	2-methylcyclohexa-2,5-diene-1,4-dione	11122	CC1=CC(=O)C=CC1=O
0	2-Pyrrolidinecarboxylic acid	145742	C1CC(NC1)C(=O)O
89	3-[(Carboxycarbonyl)amino]-L-alanine	440259	C(C(C(=O)O)N)NC(=O)C(=O)O
116	3-[4-methyl-1-(2-methylpropanoyl)-3-oxocyclohexyl]butanoic acid	15558301	CC1CCC(CC1=O)(C(C)CC(=O)O)C(=O)C(C)C
53	3-Hydroxy-2-methylpyridine	70719	CC1=C(C=CC=N1)O
46	4-Ethynylaniline	3760025	C#CC1=CC=C(C=C1)N
70	4-Guanidinobutyric acid	500	C(CC(=O)O)CN=C(N)N
115	4-Pyridineacetic acid	34228	C1=CN=CC=C1CC(=O)O
28	5-[[17-(5,6-dihydroxy-6-methylheptan-2-yl)-3,12-dihydroxy-4,4,10,13,14-pentamethyl-2,3,5,6,7,11,12,15,16,17-decahydro-1H-cyclopenta[a]phenanthren-2-yl]oxy]-3-hydroxy-3-methyl-5-oxopentanoic acid	14506482	CC(CCC(C(C)(C)O)O)C1CCC2(C1(C(CC3=C2CCC4C3(CC(C(C4(C)C)O)OC(=O)CC(C)(CC(=O)O)O)C)O)C)C
82	5'-S-Methyl-5'-thioadenosine	439176	CSCC1C(C(C(O1)N2C=NC3=C(N=CN=C32)N)O)O
61	6-Methylquinoline	7059	CC1=CC2=C(C=C1)N=CC=C2
48	8-[3-oxo-2-[(E)-pent-2-enyl]cyclopenten-1-yl]octanoic acid	5373082	CCC=CCC1=C(CCC1=O)CCCCCCCC(=O)O
11	ADENINE	190	C1=NC2=NC=NC(=C2N1)N
99	Adenine	190	C1=NC2=NC=NC(=C2N1)N
21	Adenosine	60961	C1=NC(=C2C(=N1)N(C=N2)C3C(C(C(O3)CO)O)O)N
59	Alisol C Monoacetate	14036813	CC(CC(C1C(O1)(C)C)OC(=O)C)C2=C3CC(C4C5(CCC(=O)C(C5CCC4(C3(CC2=O)C)C)(C)C)C)O
94	Alisol G	76314443	CC(CC(C(C(=C)C)O)O)C1=C2CC(C3C4(CCC(=O)C(C4CCC3(C2(CC1)C)C)(C)C)C)O
86	alpha-Linolenic acid	5280934	CCC=CCC=CCC=CCCCCCCCC(=O)O
121	Ammothamnine	114850	C1CC2C3CCC[N+]4(C3C(CCC4)CN2C(=O)C1)[O-]
40	Anemosapogenin	21672692	CC(=C)C1CCC2(C1C3CCC4C5(CCC(C(C5CCC4(C3(CC2)C)C)(C)CO)O)C)C(=O)O
103	Argininosuccinic acid	16950	C(CC(C(=O)O)N)CN=C(N)NC(CC(=O)O)C(=O)O
58	Bayogenin	12305221	CC1(CCC2(CCC3(C(=CCC4C3(CCC5C4(CC(C(C5(C)CO)O)O)C)C)C2C1)C)C(=O)O)C
24	beta-Elemonic acid	24721570	CC(=CCCC(C1CCC2(C1(CCC3=C2CCC4C3(CCC(=O)C4(C)C)C)C)C)C(=O)O)C
112	beta-Estradiol	5757	CC12CCC3C(C1CCC2O)CCC4=C3C=CC(=C4)O
51	Betulin	72326	CC(=C)C1CCC2(C1C3CCC4C5(CCC(C(C5CCC4(C3(CC2)C)C)(C)C)O)C)CO
117	Bufalin	9547215	CC12CCC(CC1CCC3C2CCC4(C3(CCC4C5=COC(=O)C=C5)O)C)O
105	Cafestol	108052	CC12CCC3=C(C1CCC45C2CCC(C4)C(C5)(CO)O)C=CO3
96	Camphor	2537	CC1(C2CCC1(C(=O)C2)C)C
32	Caulophylline	670971	CN1CC2CC(C1)C3=CC=CC(=O)N3C2
12	Cetrimonium	2681	CCCCCCCCCCCCCCCC[N+](C)(C)C
83	Choline	305	C[N+](C)(C)CCO
91	Cryptotanshinone	160254	CC1COC2=C1C(=O)C(=O)C3=C2C=CC4=C3CCCC4(C)C
41	Cytosine	597	C1=C(NC(=O)N=C1)N
43	D-(+)-Pyroglutamic Acid	439685	C1CC(=O)NC1C(=O)O
9	D-Alanine methyl ester	89020	CC(C(=O)OC)N
107	delta-Valerolactam	12665	C1CCNC(=O)C1
55	dihydroalbocycline	23724567	CC1CCC=C(C(C=CC(CCC(=O)OC1C)(C)O)OC)C
20	DL-Arginine	232	C(CC(C(=O)O)N)CN=C(N)N
10	DL-Lysine	866	C(CCN)CC(C(=O)O)N
84	DL-Tryptophan	1148	C1=CC=C2C(=C1)C(=CN2)CC(C(=O)O)N
31	Echinocystic acid	73309	CC1(CCC2(C(C1)C3=CCC4C5(CCC(C(C5CCC4(C3(CC2O)C)C)(C)C)O)C)C(=O)O)C
15	Ganoderic acid I	20055990	CC(CC(=O)CC(C)(C1CC(=O)C2(C1(CC(=O)C3=C2C(CC4C3(CCC(C4(C)C)O)C)O)C)C)O)C(=O)O
122	gelsemine	5390854	CN1CC2(C3CC4C5(C2C1C3CO4)C6=CC=CC=C6NC5=O)C=C
1	Germacrone	6436348	CC1=CCC(=C(C)C)C(=O)CC(=CCC1)C
36	Ginsenoside Re	441921	CC1C(C(C(C(O1)OC2C(C(C(OC2OC3CC4(C(CC(C5C4(CCC5C(C)(CCC=C(C)C)OC6C(C(C(C(O6)CO)O)O)O)C)O)C7(C3C(C(CC7)O)(C)C)C)C)CO)O)O)O)O)O
63	Ginsenoside Rg1	441923	CC(=CCCC(C)(C1CCC2(C1C(CC3C2(CC(C4C3(CCC(C4(C)C)O)C)OC5C(C(C(C(O5)CO)O)O)O)C)O)C)OC6C(C(C(C(O6)CO)O)O)O)C
100	Ginsenoside Rh1	12855920	CC(=CCCC(C)(C1CCC2(C1C(CC3C2(CC(C4C3(CCC(C4(C)C)O)C)OC5C(C(C(C(O5)CO)O)O)O)C)O)C)O)C
90	Ginsenoside Rh3	20839223	CC(=CCC=C(C)C1CCC2(C1C(CC3C2(CCC4C3(CCC(C4(C)C)OC5C(C(C(C(O5)CO)O)O)O)C)C)O)C)C
37	Ginsenoside Rk2	90472238	CC(=CCCC(=C)C1CCC2(C1C(CC3C2(CCC4C3(CCC(C4(C)C)OC5C(C(C(C(O5)CO)O)O)O)C)C)O)C)C
19	Guanine	135398634	C1=NC2=C(N1)C(=O)NC(=N2)N
106	Guanosine	135398635	C1=NC2=C(N1C3C(C(C(O3)CO)O)O)N=C(NC2=O)N
50	Hydroquinone	785	C1=CC(=CC=C1O)O
109	Isoanhydroicaritin	5322079	CC(=CCC1=C(C=C(C2=C1OC(=C(C2=O)O)C3=CC=C(C=C3)O)O)OC)C
7	Isoguanosine	65085	C1=NC2=C(NC(=O)N=C2N1C3C(C(C(O3)CO)O)O)N
56	isomaltulose	439559	C(C1C(C(C(C(O1)OCC2C(C(C(O2)(CO)O)O)O)O)O)O)O
30	Isophorone	6544	CC1=CC(=O)CC(C1)(C)C
76	isorhamnetin	5281654	COC1=C(C=CC(=C1)C2=C(C(=O)C3=C(C=C(C=C3O2)O)O)O)O
98	Jasmonic acid	5281166	CCC=CCC1C(CCC1=O)CC(=O)O
34	Kaempferol	5280863	C1=CC(=CC=C1C2=C(C(=O)C3=C(C=C(C=C3O2)O)O)O)O
74	Kojic acid	3840	C1=C(OC=C(C1=O)O)CO
5	Kurarinone	11982640	CC(=CCC(CC1=C2C(=C(C=C1O)OC)C(=O)CC(O2)C3=C(C=C(C=C3)O)O)C(=C)C)C
65	L-(-)-Carvone
27	Leucylproline	80817	CC(C)CC(C(=O)N1CCCC1C(=O)O)N
16	Ligustilide	5319022	CCCC=C1C2=C(C=CCC2)C(=O)O1
18	L-Isoleucine	6306	CCC(C)C(C(=O)O)N
71	L-Norleucine	21236	CCCCC(C(=O)O)N
42	L-Phenylalanine	6140	C1=CC=C(C=C1)CC(C(=O)O)N
22	L-Tyrosine	6057	C1=CC(=CC=C1CC(C(=O)O)N)O
52	Lupenone	92158	CC(=C)C1CCC2(C1C3CCC4C5(CCC(=O)C(C5CCC4(C3(CC2)C)C)(C)C)C)C
33	Maltol	8369	CC1=C(C(=O)C=CO1)O
66	Matrine	91466	C1CC2C3CCCN4C3C(CCC4)CN2C(=O)C1
26	Melibiose	440658	C(C1C(C(C(C(O1)OCC2C(C(C(C(O2)O)O)O)O)O)O)O)O
113	methyl (2E,4E,8E)-7,13-dihydroxy-4,8,12-trimethyltetradeca-2,4,8-trienoate	56773932	CC(CCC=C(C)C(CC=C(C)C=CC(=O)OC)O)C(C)O
69	myrcene	31253	CC(=CCCC(=C)C=C)C
75	N-Acetylhistamine	69602	CC(=O)NCCC1=CN=CN1
14	N-Ethyl-4-methoxybenzamide	81897	CCNC(=O)C1=CC=C(C=C1)OC
95	Nicotinamide	936	C1=CC(=CN=C1)C(=O)N
73	Nicotinic acid	938	C1=CC(=CN=C1)C(=O)O
23	Nootkatone	1268142	CC1CC(=O)C=C2C1(CC(CC2)C(=C)C)C
17	norambreinolide	929262	CC1(CCCC2(C1CCC3(C2CC(=O)O3)C)C)C
54	Ornithine	6262	C(CC(C(=O)O)N)CN
88	Oxymatrine	114850	C1CC2C3CCC[N+]4(C3C(CCC4)CN2C(=O)C1)[O-]
87	Oxysophocarpine	24721085	C1CC2CN3C(CC=CC3=O)C4C2[N+](C1)(CCC4)[O-]
3	Phloroglucinol	359	C1=C(C=C(C=C1O)O)O
25	Podophyllotoxin	10607	COC1=CC(=CC(=C1OC)OC)C2C3C(COC3=O)C(C4=CC5=C(C=C24)OCO5)O
85	Proline	145742	C1CC(NC1)C(=O)O
101	Propionic acid	1032	CCC(=O)O
123	Pulegone	442495	CC1CCC(=C(C)C)C(=O)C1
39	Quercetin	5280343	C1=CC(=C(C=C1C2=C(C(=O)C3=C(C=C(C=C3O2)O)O)O)O)O
93	Quercetin-3beta-D-glucoside
72	Roburic acid	12315005	CC1CCC2(CCC3(C(=CCC4C3(CCC(C4(C)CCC(=O)O)C(=C)C)C)C2C1C)C)C
79	sophocarpine	115269	C1CC2CN3C(CC=CC3=O)C4C2N(C1)CCC4
60	Soyasapogenol A	12442849	CC1(CC2C3=CCC4C5(CCC(C(C5CCC4(C3(CCC2(C(C1O)O)C)C)C)(C)CO)O)C)C
45	Tanshinone IIA	164676	CC1=COC2=C1C(=O)C(=O)C3=C2C=CC4=C3CCCC4(C)C
35	Thermopsine	638234	C1CCN2CC3CC(C2C1)CN4C3=CC=CC4=O
38	trans-3-Indoleacrylic acid	5375048	C1=CC=C2C(=C1)C(=CN2)C=CC(=O)O
77	Tropine	8424	CN1C2CCC1CC(C2)O
111	Wilforlide A	158477	CC1(C2CCC3(C(C2(CCC1O)C)CC=C4C3(CCC5(C4CC6(CC5OC6=O)C)C)C)C)C
