# Supplementary material for: Panax notoginseng alleviates oxidative stress through miRNA regulations based on systems biology approach
Source: Chin Med. 2023 Jun 20;18:74. doi: 10.1186/s13020-023-00768-y (PMC10280844; doi:10.1186/s13020-023-00768-y)
Supplement: Supplementary file 21 — Additional file 21. Table S11: PNS metabolite target protein prediction with DeepConv-DTI, SEA, and SuperPred. [file 13020_2023_768_MOESM21_ESM.xlsx]

## Sheet: Sheet1
predicted	Compound_Name	Compound_ID	Protein_ID	Method	Score
0.952268	Ginsenoside Re	441921	AKT1	Deeplearning	-1367
0.973696	Ginsenoside Rg1	441923	AKT1	Deeplearning	-1367
0.902341	Notoginsenoside R1	441934	AKT1	Deeplearning	-1367
0.908784	Ginsenoside Rh1	12855920	AKT1	Deeplearning	-1367
0.975023	Notoginsenoside R3	73351440	AKT1	Deeplearning	-1367
0.975023	Notoginsenoside R6	101170141	AKT1	Deeplearning	-1367
0.911168	Ginsenoside Re	441921	ATM	Deeplearning	-861
0.930448	Ginsenoside Rg1	441923	ATM	Deeplearning	-861
0.924071	Notoginsenoside R3	73351440	ATM	Deeplearning	-861
0.924071	Notoginsenoside R6	101170141	ATM	Deeplearning	-861
0.928672	Ginsenoside Re	441921	ATR	Deeplearning	-848
0.952859	Ginsenoside Rg1	441923	ATR	Deeplearning	-848
0.951293	Notoginsenoside R3	73351440	ATR	Deeplearning	-848
0.951293	Notoginsenoside R6	101170141	ATR	Deeplearning	-848
0.969779	Ginsenoside Re	441921	GCLC	Deeplearning	Direct
0.982074	Ginsenoside Rg1	441923	GCLC	Deeplearning	Direct
0.919158	Notoginsenoside R1	441934	GCLC	Deeplearning	Direct
0.936723	Ginsenoside Rh1	12855920	GCLC	Deeplearning	Direct
0.979088	Notoginsenoside R3	73351440	GCLC	Deeplearning	Direct
0.979088	Notoginsenoside R6	101170141	GCLC	Deeplearning	Direct
0.93523	Ginsenoside Re	441921	HMOX1	Deeplearning	Direct
0.964754	Ginsenoside Rg1	441923	HMOX1	Deeplearning	Direct
0.911944	Ginsenoside Rh1	12855920	HMOX1	Deeplearning	Direct
0.969743	Notoginsenoside R3	73351440	HMOX1	Deeplearning	Direct
0.969743	Notoginsenoside R6	101170141	HMOX1	Deeplearning	Direct
0.980771	Ginsenoside Re	441921	KEAP1	Deeplearning	-1406
0.989165	Ginsenoside Rg1	441923	KEAP1	Deeplearning	-1406
0.952062	Notoginsenoside R1	441934	KEAP1	Deeplearning	-1406
0.931423	Ginsenoside Rd	11679800	KEAP1	Deeplearning	-1406
0.971772	Ginsenoside Rh1	12855920	KEAP1	Deeplearning	-1406
0.93953	Ginsenoside Rg2	21599924	KEAP1	Deeplearning	-1406
0.944513	gypenoside XVII	44584555	KEAP1	Deeplearning	-1406
0.987497	Notoginsenoside R3	73351440	KEAP1	Deeplearning	-1406
0.987497	Notoginsenoside R6	101170141	KEAP1	Deeplearning	-1406
0.5952	Ginsenoside Re	441921	sodB	PharmMapper (PM)	Different
0.5753	Ginsenoside rb1	9898279	sodB	PharmMapper (PM)	Different
0.5545	Ginsenoside Rh1	12855920	sodB	PharmMapper (PM)	Different
0.5929	Notoginsenoside R3	73351440	sodB	PharmMapper (PM)	Different
0.5759	Notoginsenoside R4	101105174	sodB	PharmMapper (PM)	Different
0.5759	Notoginsenoside R6	101170141	sodB	PharmMapper (PM)	Different
0.906559	Ginsenoside Re	441921	TXNRD1	Deeplearning	-352
0.950493	Ginsenoside Rg1	441923	TXNRD1	Deeplearning	-352
0.951287	Notoginsenoside R3	73351440	TXNRD1	Deeplearning	-352
0.951287	Notoginsenoside R6	101170141	TXNRD1	Deeplearning	-352
