# Supplementary material for: Panax notoginseng alleviates oxidative stress through miRNA regulations based on systems biology approach
Source: Chin Med. 2023 Jun 20;18:74. doi: 10.1186/s13020-023-00768-y (PMC10280844; doi:10.1186/s13020-023-00768-y)
Supplement: Supplementary file 22 — Additional file 22. Table S12: Functional roles and interactions of PNS target proteins to DEGs. [file 13020_2023_768_MOESM22_ESM.xlsx]

## Sheet: Sheet1
Network Object "FROM"	Object Type	Network Object "TO"	Object Type.1	Effect	Mechanism	Homo sapiens	Link Info	References	Process	IF	Score
AHR	Transcription factor	NRF2	Transcription factor	Activation	Transcription regulation	x	AHR can bind to gene NRF2 promoter and activates NRF2 expression.	15790560;16988012;18465118;19050705;19474220;21569840;21762485;21889950;23800876;24174576;24971714;25680693;29964168;30071202;30626868;33412215;33723080;33836606	oxidationinteraction	4.11;3.85;5.74;5.42;3.56;5.66;3.5;3.58;3.56;2.96;4.83;3.5;5.66;4.83;11.88;3.45;9.58;9.58;	30.14;662s
KEAP1	Generic binding protein	NRF2	Transcription factor	Inhibition	Binding	x	KEAP1 negatively regulates NRF2 activity by targeting it to proteasomal degradation.	1950482;9887101;10741850;11439354;11909699;12145307;12506115;12682069;14517290;14585973;15451055;15475350;15572695;15581590;15601839;15899855;15917227;15985429;16006525;16290097;16354693;16407140;16449638;16507366;16581765;16785233;16790436;16849518;16888629;17015834;17020408;17259171;17420218;17462537;17822677;17904103;18358244;18387606;18417180;18421157;18512965;18668432;18692501;18757741;18981…	oxidationinteraction	8.99;2.83;6.63;5.66;4.11;4.11;4.11;3.73;3.73;5.66;4.11;3.73;3.56;3.73;3.73;4.11;4.11;9.58;3.14;3.73;9.58;3.73;14.55;3.73;4.11;4.11;4.48;11.23;9.58;11.05;4.11;3.56;5.66;2.71;2.71;5.66;3.33;3.58;2.45;3.27;1.9;19.23;9.58;6.63;2.71;5.66;9.58;3.58;4.0;2.78;17.73;4.42;4.11;2.26;1.25;3.17;9.58;3.06;6.63;5.83;3.39;3.73;16.56;1.89;4.12;2.26;9.8;5.66;4.11;3.58;4.52;5.34;4.11;2.78;6.51;5.83;15.22;6.8;3.35;5…	1078.73;12733s
NRF2	Transcription factor	GCL cat	Generic enzyme	Activation	Transcription regulation	x	NRF2 induces expression of GCL cat.	10559251;10741850;10751553;11118612;11991805;12556532;12600891;12716947;14500406;14550278;14567983;14616092;14985508;15208274;15210949;15451055;15840590;15988009;16155909;16274879;16374848;16551616;16781461;16806086;16958665;17097057;17263920;17264231;17442256;17530460;17677004;17681938;17724089;17878221;17935745;17980396;18028974;18036733;18038766;18082923;18083283;18162601;18355458;18367636;183…	oxidationinteraction	4.11;2.83;4.83;4.33;4.11;15.86;6.07;8.38;2.71;3.33;4.33;9.58;5.39;9.58;5.66;4.11;3.73;4.52;5.66;14.97;4.11;5.66;4.83;3.63;2.71;1.96;4.12;7.01;5.22;4.11;3.85;4.12;3.58;3.58;3.58;6.51;3.77;3.55;4.06;5.66;3.0;4.66;4.34;3.76;2.63;3.55;3.58;2.85;5.83;8.38;5.66;3.56;3.41;3.56;3.58;8.91;3.45;5.57;3.58;5.66;4.34;3.73;4.86;14.97;3.56;3.56;4.05;5.83;8.99;2.46;5.05;6.58;2.71;4.01;4.05;8.38;5.61;4.32;10.68;5…	386.1;6365s
NRF2	Transcription factor	TXNRD1	Generic enzyme	Activation	Transcription regulation	x	NRF2 can bind to gene TXNRD1 promoter and activates TXNRD1 expression.	12556532;15208274;15210949;15521073;16219762;17512463;17677004;17942419;18083283;18829555;19129213;19417020;19592468;20124447;20446773;20651288;21199582;21554947;21846477;22581777;22654914;22677785;22807314;23051009;23238296;23426167;23716596;23721546;23933386;24186865;24580727;24602443;24958099;25404134;25683399;25683606;26776972;27411381;28152064;28740011;29050246;29121093;29445162;29530794;296…	oxidationinteraction	4.11;5.39;9.58;4.52;4.11;5.66;5.22;11.15;3.55;8.38;3.56;8.91;6.62;4.86;5.83;15.86;2.65;5.66;3.58;11.15;3.58;2.96;5.66;7.2;9.94;3.73;4.87;4.83;7.2;1.92;10.68;3.73;11.15;5.4;4.87;4.01;7.2;2.78;5.17;2.78;5.96;5.66;4.01;3.85;4.11;14.97;4.18;8.09;36.22;5.66;4.18;4.18;3.58;	807.71;2456s
NRF2	Transcription factor	PRDX1	Generic enzyme	Activation	Transcription regulation	x	NRF2 can bind to gene PRDX1 promoter and activates PRDX1 expression.	14673141;15210949;15750045;17234762;18083283;18539158;18829555;20298567;20448209;21220332;21846477;22581777;22677785;24440467;25589789;25949772;26348541;27517622;30409900;32234476;32286474;35236106	oxidationinteraction	3.73;9.58;16.49;8.38;3.55;5.66;8.38;3.83;6.62;9.58;3.58;11.15;3.58;5.66;4.11;4.87;18.95;5.17;4.11;7.82;4.01;6.62;	72.99;888s
TXNRD1	Generic enzyme	AP-1	Transcription factor	Activation	Unspecified	x	TXNRD1 activates AP-1.	12214272	oxidationinteraction	6.63;	1.88;65s
TXNRD1	Generic enzyme	AP-1	Transcription factor	Activation	Unspecified	x	TXNRD1 activates AP-1.	12214272	oxidationinteraction	6.63;	1.88;65s
AP-1	Transcription factor	GCL cat	Generic enzyme	Activation	Transcription regulation	x	AP-1 binds to gene GCL cat promoter and activates GCL cat expression.	7726839;8954980;9054446;9374527;9613613;10218647;10385658;10741850;11439094;11864778;12147223;12500194;14616092;15683710;15854410;16011481;18032881;21871559;22244891;30872062	oxidationinteraction	2.71;2.71;4.11;5.66;14.97;2.83;4.33;5.66;2.71;14.97;4.33;5.66;4.33;2.94;5.66;2.71;3.56;	37.11;655s
AP-1	Transcription factor	Heme oxygenase 1	Generic enzyme	Activation	Transcription regulation	x	AP-1 activates Heme oxygenase 1 promoter.	7546768;9476910;9837857;10022513;10542320;10600883;10893216;12133007;12456389;15833736;16214041;16310515;17040097;19534727;23717538;30872062	oxidationinteraction	4.34;4.34;5.39;3.45;4.06;4.33;4.11;3.39;0.39;3.27;4.33;2.78;3.56;	13.87;291s
AKT1	Protein kinase	NRF1	Transcription factor	Activation	Phosphorylation	x	AKT1 phosphorylates NRF1 and increases its activity.	16230352;25965299;31011187	oxidationinteraction	4.11;5.42;23.53;	57.92;62s
ATM	Protein kinase	p53	Transcription factor	Activation	Phosphorylation	x	ATM phosphorylates the p53 tumor suppressor on a site that activates transcription activity.	9135004;9168102;9733514;9733515;9765199;9843217;10391235;10435622;10549596;10597277;10608806;10618705;10673501;10713094;10723129;10744722;10839519;10864201;10973490;11025670;11099028;11100718;11237523;11298430;11303911;11459832;11551930;11687627;11709713;11780126;11821415;11875057;12082606;12151394;12511424;12518062;12556872;12556884;12637545;12645530;12773400;12969974;15064416;15159397;15175154;…	oxidationinteraction	8.38;43.07;41.04;41.04;8.99;25.45;43.07;6.63;2.27;6.63;4.11;6.63;8.99;4.11;6.63;4.11;43.07;5.42;9.58;17.73;43.07;43.07;3.33;43.07;4.02;8.99;4.11;9.58;6.63;17.73;4.11;4.11;6.63;4.11;16.56;9.58;43.07;4.11;4.11;11.23;16.56;41.04;4.11;14.55;2.71;3.73;8.99;2.71;4.11;43.07;3.45;3.73;4.11;41.04;6.63;4.11;9.58;4.11;2.88;8.09;6.63;36.22;11.23;1.75;43.07;3.45;41.04;51.85;23.92;3.26;4.0;8.38;8.38;4.11;4.11;…	54623.05;10347s
ATM	Protein kinase	ATM	Protein kinase	Activation	Phosphorylation	x	ATM phosphorylates and activates ATM .	12556884;15647386;15929992;16141325;16357220;16478990;16932743;17485521;21757780;24933654	oxidationinteraction	3.9;4.11;9.58;8.99;3.73;11.23;10.89;4.11;2.78;	20.85;183s
ATM	Protein kinase	ATR	Protein kinase	Unspecified	Phosphorylation	x	ATM phosphorylates ATR.	10447004;10608806;15549093;17124492;24914237	oxidationinteraction	8.38;4.11;43.07;11.23;8.89;	2765.61;1437s
ATR	Protein kinase	p53	Transcription factor	Activation	Phosphorylation	x	ATR interacts with TP53 (p53).	9765199;9925639;10435622;10608806;10618705;10673501;10747897;10951572;11099028;11100718;11237523;11459832;11551930;11709713;11883897;12519769;12645530;12773400;15226429;15314022;15533933;15549092;15578575;15616588;15775976;15838523;16294021;16969115;17128209;17496931;18162465;19139065;19879762;20498628;20798688;22494620;22713662;22722496;22797063;23166842;24403078;24909175	oxidationinteraction	8.99;8.99;6.63;4.11;6.63;8.99;4.11;6.63;43.07;43.07;3.33;8.99;4.11;6.63;3.56;4.11;4.11;11.23;3.73;8.99;4.11;43.07;3.45;11.23;11.23;6.63;2.88;3.26;51.85;6.63;4.11;11.15;16.59;6.63;8.09;5.68;5.42;3.26;6.63;2.78;4.11;6.63;	24287.25;4233s
ATR	Protein kinase	ATM	Protein kinase	Activation	Phosphorylation	x	ATM phosphorylation at Ser1981is ATR-dependent and ATM-independent following replication fork stalling or UV treatment. ATR-dependent phosphorylation of ATM activates ATM phosphorylation of Chk2, which has an overlapping function with Chk1 in regulating G2/M checkpoint arrest.	10608806;17124492;18583959;21301226;23015593	oxidationinteraction	4.11;11.23;11.23;3.26;4.52;	12.77;612s
p53	Transcription factor	SOD2	Generic enzyme	Activation	Transcription regulation	x	p53 binds to gene SOD2 promoter and activates SOD2 expression.	10969820;15059885;16728565;16786570;17031865;18356920;18639648;20019189;20353787;20382856;21340684;22009531;24802641;25908444;26431211;26958937;27071452	oxidationinteraction	8.38;8.38;4.77;4.52;3.45;3.76;2.67;4.05;4.75;8.38;2.78;5.66;5.1;5.17;4.01;	22.2;675s
p53	Transcription factor	HIF1A	Transcription factor	Inhibition	Binding	x	p53 physically interacts with HIF1A/p300 complex and decreases its activity.	9537326;9575138;10640274;11375890;11571296;11707426;12124396;12606552;14966899;14992692;15199132;15220520;15310764;15579021;15601571;16294021;16882692;17334357;21335523;21444629;22073357;22169972;23880760;24461075;24835245;24926985;27466285;29362483;30381462	oxidationinteraction	43.07;4.11;8.99;4.0;4.11;4.11;9.58;4.11;3.41;4.33;3.73;4.11;2.2;4.66;2.88;4.52;43.07;4.06;3.62;2.42;51.85;4.11;10.68;2.78;2.78;8.38;5.96;9.58;	21484.51;2598s
SOD2	Generic enzyme	H('+) + O(,2)('-) = O(,2) + H(,2)O(,2)	Reaction	Activation	Catalysis	x	SOD2 is cayalyzed inactivation radical of oxygen	1385428;10464329;14578853	oxidationinteraction	4.11;4.11;14.97;	12.26;119s
H(,2)O(,2) intracellular anatomical structure	Compound	NF-kB	Transcription factor	Activation	Unspecified	x	H(,2)O(,2) activates NF-kB.	9840733;12526096;16192891	oxidationinteraction	5.66;4.74;1.98;	3.58;13s
NF-kB	Transcription factor	HIF1A	Transcription factor	Activation	Transcription regulation	x	NF-kB can bind to gene HIF1A promoter and activates HIF1A expression.	12808024;12821113;12958148;15023385;16533170;19789263;20194722;20813154;21069422;22343340;24237301;24978883;25973060;26497999;26520789;27208741;27480844;27836733;29207023;29207048;30844110;31992765	oxidationinteraction	3.9;2.71;5.39;4.88;4.33;4.0;4.72;2.46;7.01;5.66;3.08;0.2;5.17;2.93;6.51;5.66;6.51;2.93;1.85;4.75;4.01;	25.74;451s
NF-kB	Transcription factor	GCL cat	Generic enzyme	Activation	Transcription regulation	x	Chimeric genes containing various regions of the human gamma-GCS-HS gene promoter were constructed, and RAW264.7 cells were transiently transfected with pGL3 basic vector containing the gamma-GCS-HS promoter construct. Luciferase activity stimulated by LPS (100 ng/ml) was found in the gamma-GCS-HS promoter containing the NF-kB binding site.	9054446;9245699;9374527;9626582;10218647;10515588;10741850;11099488;11439094;11864778;12003792;12500194;13679058;14616092;15208316;15451055;15683710;15854410;15878398;16011481;19133322;19463946;22064360;22075492;22244891;23448276;28389405	oxidationinteraction	2.71;4.11;5.66;5.66;5.66;2.83;5.39;4.33;5.66;4.06;14.97;2.71;4.33;4.11;5.66;5.66;4.33;3.5;5.66;5.66;3.45;2.71;2.83;5.66;	38.71;888s
HIF1A	Transcription factor	Heme oxygenase 1	Generic enzyme	Activation	Transcription regulation	x	CO stimulates HO-1 expression via upregulation of HIF1A protein level.	9038135;9793257;11442996;14680803;16885149;17066447;17118268;17303407;17555402;17624786;17971009;18356541;19176596;20443865;20526373;20724477;20833713;20841473;21238463;21949366;22237590;22349312;22966206;26044673;27286880;29558201;29652636;30513114;33388412;33738869	oxidationinteraction	4.11;7.57;1.49;2.71;4.98;4.0;8.23;4.33;16.89;2.85;15.86;7.01;3.99;2.78;4.11;4.11;8.38;3.45;9.58;4.75;3.73;4.01;4.75;5.39;2.58;2.78;2.71;4.75;	62.1;1287s
AKT1	Protein kinase	p53	Transcription factor		Unspecified	x	A p53–phosphoinositide signalosome regulates nuclear AKT activation	https://www.nature.com/articles/s41556-022-00949-1	oxidationinteraction	28.824	158.94
SOD1	Generic enzyme	H('+) + O(,2)('-) = O(,2) + H(,2)O(,2)	Reaction	Activation	Catalysis	x	SOD1 catalyzes dismutation of superoxide anion to oxygen and hydrogen peroxide	2853161;16959471	oxidationinteraction	3.39;	0.98;13s
