# Supplementary material for: Panax notoginseng alleviates oxidative stress through miRNA regulations based on systems biology approach
Source: Chin Med. 2023 Jun 20;18:74. doi: 10.1186/s13020-023-00768-y (PMC10280844; doi:10.1186/s13020-023-00768-y)
Supplement: Supplementary file 23 — Additional file 23. Table S13: Experimental dose of PNS and ginsenoside Re for in vivo evaluation. [file 13020_2023_768_MOESM23_ESM.xlsx]

## Sheet: Sheet1
Maximum Tolerable Concentration of PNS and ginsenoside Re in WT zebrafish（n = 30）
Group	Conc.（μg/mL）	Number of death	Death rate（%）	Phenotype
Control	-	0	0	Normal
PNS extract	125	0	0	Similar to Control
	250	0	0	Similar to Control
	500	0	0	Similar to Control
	1000	0	0	Similar to Control
	2000	0	0	Severe compared to Control
Ginsenoside Re	12.5	0	0	Similar to Control
	25	0	0	Similar to Control
	50	0	0	Similar to Control
	100	0	0	Similar to Control
	200	0	0	Similar to Control
Maximum Tolerable Concentration of PNS and ginsenoside Re in high glucose model zebrafish（n = 30）
Group	Conc.（μg/mL）	Number of death	Death rate（%）	Phenotype
Control	-	0	0	Normal
Model	-	0	0	Normal
PNS extract	125	0	0	Similar to Control
	250	0	0	Similar to Control
	500	0	0	Similar to Control
	1000	0	0	Similar to Control
	2000	25	83.3333	-
Ginsenoside Re	12.5	0	0	Similar to Control
	25	0	0	Similar to Control
	50	0	0	Severe compared to Control
	100	0	0	Severe compared to Control
	200	0	0	Severe compared to Control
