# Supplementary material for: Panax notoginseng alleviates oxidative stress through miRNA regulations based on systems biology approach
Source: Chin Med. 2023 Jun 20;18:74. doi: 10.1186/s13020-023-00768-y (PMC10280844; doi:10.1186/s13020-023-00768-y)
Supplement: Supplementary file 24 — Additional file 24. Table S14: Primers used in zebrafish model for gene expression analysis. [file 13020_2023_768_MOESM24_ESM.xlsx]

## Sheet: Sheet1
Gene symbol	Forward (5’-3’)	Reverse (5’-3’)
Cav-1	5’-CTTTGGAACCGCAGGAATACG-3’	5’-ACGTCCTCAAAGTCCACCTTC-3’
lpl	5’-ATTCATGGATGGACGGTCACG-3’	5’-AACATGAGCGCCAAGACTGT-3’
GCLc	5’-CACGGCATTCCCCAGGTTA-3’	5’-TTTTCACCCCTCCTATGGCG-3’
SOD1	5’-TGACAACACAAACGGCTGCAT-3’	5’-GGCATCAGCGGTCACATTAC-3’
Hmox1a	5’-GCTTCTGCTGTGCTCTCTATACG-3’	5’-CAATCTCTCTCAGTCTCTGTGC-3’
keap1b	5’- TGGAGGCTTATAACGCGGATT-3’	5’-CTCCAGCGTGTAGCTGAACA-3’
nrf2	5’-GCGGGAGAAATCACACAGAATG-3’	5’-GAGTGACAGCAGCTCCATCC-3’
β-actin	5’-TCGAGCAGGAGATGGGAACC-3’	5’-CTCGTGGATACCGCAAGATTC-3’
